# Supplementary material for: Turn-on luminescence from molecular rotor realignment in metal-organic framework thin films
Source: Nat Commun. 2026 Mar 14;17:3969. doi: 10.1038/s41467-026-70551-8 (PMC13133237; doi:10.1038/s41467-026-70551-8)
Supplement: Supplementary file 9 — Source Data [file 41467_2026_70551_MOESM9_ESM.xlsx]

## Sheet: Figure 1d
qz/Å-1	qr/Å-1
-0.5	-0.06734	0	0	0	0	0	0	0	0	0	0	0	0	0	0	0	0	0	0	0	0	0	0	0	0	0	0	0	0	0	0	0	0	0	0	0	0	0	0	0	0	0	0	0	0	0	0	0	0
-0.49625	-0.06413	0	0	0	0	0	0	0	0	0	0	0	0	0	0	0	0	0	0	0	0	0	0	0	0	0	0	0	0	0	0	0	0	0	0	0	0	0	0	0	0	0	0	0	0	0	0	0	0
-0.49249	-0.06091	0	0	0	0	0	0	0	0	0	0	0	0	0	0	0	0	0	0	0	0	0	0	0	0	0	0	0	0	0	0	0	0	0	0	0	0	0	0	0	0	0	0	0	0	0	0	0	0
-0.48874	-0.0577	0	0	0	0	0	0	0	0	0	0	0	0	0	0	0	0	0	0	0	0	0	0	0	0	0	0	0	0	0	0	0	0	0	0	0	0	0	0	0	0	0	0	0	0	0	0	0	0
-0.48498	-0.05449	0	0	0	0	0	0	0	0	0	0	0	0	0	0	0	0	0	0	0	0	0	0	0	0	0	0	0	0	0	0	0	0	0	0	0	0	0	0	0	0	0	0	0	0	0	0	0	0
-0.48123	-0.05127	0	0	0	0	0	0	0	0	0	0	0	0	0	0	0	0	0	0	0	0	0	0	0	0	0	0	0	0	0	0	0	0	0	0	0	0	0	0	0	0	0	0	0	0	0	0	0	0
-0.47747	-0.04806	0	0	0	0	0	0	0	0	0	0	0	0	0	0	0	0	0	0	0	0	0	0	0	0	0	0	0	0	0	0	0	0	0	0	0	0	0	0	0	0	0	0	0	0	0	0	0	0
-0.47372	-0.04485	0	0	0	0	0	0	0	0	0	0	0	0	0	0	0	0	0	0	0	0	0	0	0	0	0	0	0	0	0	0	0	0	0	0	0	0	0	0	0	0	0	0	0	0	0	0	0	0
-0.46996	-0.04163	0	0	0	0	0	0	0	0	0	0	0	0	0	0	0	0	0	0	0	0	0	0	0	0	0	0	0	0	0	0	0	0	0	0	0	0	0	0	0	0	0	0	0	0	0	0	0	0
-0.46621	-0.03842	0	0	0	0	0	0	0	0	0	0	0	0	0	0	0	0	0	0	0	0	0	0	0	0	0	0	0	0	0	0	0	0	0	0	0	0	0	0	0	0	0	0	0	0	0	0	0	0
-0.46245	-0.03521	0	0	0	0	0	0	0	0	0	0	0	0	0	0	0	0	0	0	0	0	0	0	0	0	0	0	0	0	0	0	0	0	0	0	0	0	0	0	0	0	0	0	0	0	0	0	0	0
-0.4587	-0.03199	0	0	0	0	0	0	0	0	0	0	0	0	0	0	0	0	0	0	0	0	0	0	0	0	0	0	0	0	0	0	0	0	0	0	0	0	0	0	0	0	0	0	0	0	0	0	0	0
-0.45494	-0.02878	0	0	0	0	0	0	0	0	0	0	0	0	0	0	0	0	0	0	0	0	0	0	0	0	0	0	0	0	0	0	0	0	0	0	0	0	0	0	0	0	0	0	0	0	0	0	0	0
-0.45119	-0.02557	0	0	0	0	0	0	0	0	0	0	0	0	0	0	0	0	0	0	0	0	0	0	0	0	0	0	0	0	0	0	0	0	0	0	0	0	0	0	0	0	0	0	0	0	0	0	0	0
-0.44743	-0.02235	0	0	0	0	0	0	0	0	0	0	0	0	0	0	0	0	0	0	0	0	0	0	0	0	0	0	0	0	0	0	0	0	0	0	0	0	0	0	0	0	0	0	0	0	0	0	0	0
-0.44368	-0.01914	0	0	0	0	0	0	0	0	0	0	0	0	0	0	0	0	0	0	0	0	0	0	0	0	0	0	0	0	0	0	0	0	0	0	0	0	0	0	0	0	0	0	0	0	0	0	0	0
-0.43992	-0.01593	0	0	0	0	0	0	0	0	0	0	0	0	0	0	0	0	0	0	0	0	0	0	0	0	0	0	0	0	0	0	0	0	0	0	0	0	0	0	0	0	0	0	0	0	0	0	0	0
-0.43617	-0.01271	0	0	0	0	0	0	0	0	0	0	0	0	0	0	0	0	0	0	0	0	0	0	0	0	0	0	0	0	0	0	0	0	0	0	0	0	0	0	0	0	0	0	0	0	0	0	0	0
-0.43242	-0.0095	0	0	0	0	0	0	0	0	0	0	0	0	0	0	0	0	0	0	0	0	0	0	0	0	0	0	0	0	0	0	0	0	0	0	0	0	0	0	0	0	0	0	0	0	0	0	0	0
-0.42866	-0.00629	0	0	0	0	0	0	0	0	0	0	0	0	0	0	0	0	0	0	0	0	0	0	0	0	0	0	0	0	0	0	0	0	0	0	0	0	0	0	0	0	0	0	0	0	0	0	0	0
-0.42491	-0.00308	0	0	0	0	0	0	0	0	0	0	0	0	0	0	0	0	0	0	0	0	0	0	0	0	0	0	0	0	0	0	0	0	0	0	0	0	0	0	0	0	0	0	0	0	0	0	0	0
-0.42115	0.000138104	0	0	0	0	0	0	0	0	0	0	0	0	0	0	0	0	0	0	0	0	0	0	0	0	0	0	0	0	0	0	0	0	0	0	0	0	0	0	0	0	0	0	0	0	0	0	0	0
-0.4174	0.00335	0	0	0	0	0	0	0	0	0	0	0	0	0	0	0	0	0	0	0	0	0	0	0	0	0	0	0	0	0	0	0	0	0	0	0	0	0	0	0	0	0	0	0	0	0	0	0	0
-0.41364	0.00656	0	0	0	0	0	0	0	0	0	0	0	0	0	0	0	0	0	0	0	0	0	0	0	0	0	0	0	0	0	0	0	0	0	0	0	0	0	0	0	0	0	0	0	0	0	0	0	0
-0.40989	0.00978	0	0	0	0	0	0	0	0	0	0	0	0	0	0	0	0	0	0	0	0	0	0	0	0	0	0	0	0	0	0	0	0	0	0	0	0	0	0	0	0	0	0	0	0	0	0	0	0
-0.40613	0.01299	0	0	0	0	0	0	0	0	0	0	0	0	0	0	0	0	0	0	0	0	0	0	0	0	0	0	0	0	0	0	0	0	0	0	0	0	0	0	0	0	0	0	0	0	0	0	0	0
-0.40238	0.0162	0	0	0	0	0	0	0	0	0	0	0	0	0	0	0	0	0	0	0	0	0	0	0	0	0	0	0	0	0	0	0	0	0	0	0	0	0	0	0	0	0	0	0	0	0	0	0	0
-0.39862	0.01942	0	0	0	0	0	0	0	0	0	0	0	0	0	0	0	0	0	0	0	0	0	0	0	0	0	0	0	0	0	0	0	0	0	0	0	0	0	0	0	0	0	0	0	0	0	0	0	0
-0.39487	0.02263	0	0	0	0	0	0	0	0	0	0	0	0	0	0	0	0	0	0	0	0	0	0	0	0	0	0	0	0	0	0	0	0	0	0	0	0	0	0	0	0	0	0	0	0	0	0	0	0
-0.39111	0.02584	0	0	0	0	0	0	0	0	0	0	0	0	0	0	0	0	0	0	0	0	0	0	0	0	0	0	0	0	0	0	0	0	0	0	0	0	0	0	0	0	0	0	0	0	0	0	0	0
-0.38736	0.02906	0	0	0	0	0	0	0	0	0	0	0	0	0	0	0	0	0	0	0	0	0	0	0	0	0	0	0	0	0	0	0	0	0	0	0	0	0	0	0	0	0	0	0	0	0	0	0	0
-0.3836	0.03227	0	0	0	0	0	0	0	0	0	0	0	0	0	0	0	0	0	0	0	0	0	0	0	0	0	0	0	0	0	0	0	0	0	0	0	0	0	0	0	0	0	0	0	0	0	0	0	0
-0.37985	0.03548	0	0	0	0	0	0	0	0	0	0	0	0	0	0	0	0	0	0	0	0	0	0	0	0	0	0	0	0	0	0	0	0	0	0	0	0	0	0	0	0	0	0	0	0	0	0	0	0
-0.3761	0.0387	2	2	2	4	2	2	2	4	2	2	2	4	2	2	2	4	2	2	2	4	2	2	2	4	2	2	2	4	2	2	2	4	2	2	2	4	2	2	2	4	2	2	2	4	2	2	2	4
-0.37234	0.04191	1	1	1	2	1	1	1	2	1	1	1	2	1	1	1	2	1	1	1	2	1	1	1	2	1	1	1	2	1	1	1	2	1	1	1	2	1	1	1	2	1	1	1	2	1	1	1	2
-0.36859	0.04512	1	2	2	4	2	2	2	4	2	2	2	4	2	2	2	4	2	2	2	4	2	2	2	4	2	2	2	4	2	2	2	4	1	1	1	2	1	1	1	2	1	1	1	2	1	1	1	2
-0.36483	0.04834	2	1	1	2	1	1	1	2	1	1	1	2	1	1	1	2	1	1	1	2	1	1	1	2	1	1	1	2	1	1	1	2	2	2	2	4	2	2	2	4	2	2	2	4	2	2	2	4
-0.36108	0.05155	1	1	1	2	1	1	1	2	1	1	1	2	1	1	1	2	1	1	1	2	1	1	1	2	1	1	1	2	1	1	1	2	1	1	1	2	1	1	1	2	1	1	1	2	1	1	1	2
-0.35732	0.05476	2	2	2	4	2	2	2	4	2	2	2	4	2	2	2	4	2	2	2	4	2	2	2	4	2	2	2	4	2	2	2	4	2	2	2	4	2	2	2	4	2	2	2	4	2	2	2	4
-0.35357	0.05798	1	1	1	2	1	1	1	2	1	1	1	2	1	1	1	2	1	1	1	2	1	1	1	2	1	1	1	2	1	1	1	2	1	1	1	2	1	1	1	2	1	1	1	2	1	1	1	2
-0.34981	0.06119	2	2	2	4	2	2	2	4	2	2	2	4	2	2	2	4	2	2	2	4	2	2	2	4	2	2	2	4	2	2	2	4	2	2	2	4	2	2	2	4	2	2	2	4	2	2	2	4
-0.34606	0.0644	1	1	1	2	1	1	1	2	1	1	1	2	1	1	1	2	1	1	1	2	1	1	1	2	1	1	1	2	1	1	1	2	1	1	1	2	1	1	1	2	1	1	1	2	1	1	1	2
-0.3423	0.06762	2	2	4	2	2	2	2	4	2	2	2	4	2	2	2	4	2	2	2	4	2	2	2	4	2	2	2	4	2	2	2	4	2	2	2	4	2	2	2	4	2	2	2	4	2	2	2	4
-0.33855	0.07083	1	1	2	1	1	1	1	2	1	1	1	2	1	1	1	2	1	1	1	2	1	1	1	2	1	1	1	2	1	1	1	2	1	1	1	2	1	1	1	2	1	1	1	2	1	1	1	2
-0.33479	0.07404	2	2	4	2	2	2	2	4	2	2	2	4	2	2	2	4	2	2	2	4	2	2	2	4	2	2	2	4	2	2	2	4	2	2	2	4	2	2	2	4	2	2	2	4	2	2	2	4
-0.33104	0.07725	1	1	2	1	1	1	1	2	1	1	1	2	1	1	1	2	1	1	1	2	1	1	1	2	1	1	1	2	1	1	1	2	1	1	1	2	1	1	1	2	1	1	1	2	1	1	1	2
-0.32728	0.08047	2	2	4	2	2	2	2	4	2	2	2	4	2	2	2	4	2	2	2	4	2	2	2	4	2	2	2	4	2	2	2	4	2	2	2	4	2	2	2	4	2	2	2	4	2	2	2	4
-0.32353	0.08368	1	1	2	1	1	1	1	2	1	1	1	2	1	1	1	2	1	1	1	2	1	1	1	2	1	1	1	2	1	1	1	2	1	1	1	2	1	1	1	2	1	1	1	2	1	1	1	2
-0.31977	0.08689	1	1	2	1	1	1	1	2	1	1	1	2	1	1	1	2	1	1	1	2	1	1	1	2	1	1	1	2	1	1	1	2	1	1	1	2	1	1	1	2	1	1	1	2	1	1	1	2
-0.31602	0.09011	2	2	4	2	2	2	2	4	2	2	2	4	2	2	2	4	2	2	2	4	2	2	2	4	2	2	2	4	2	2	2	4	2	2	2	4	2	2	2	4	2	2	2	4	2	2	2	4
-0.31227	0.09332	1	1	2	1	1	1	1	2	1	1	1	2	1	1	1	2	1	1	1	2	1	1	1	2	1	1	1	2	1	1	1	2	1	1	1	2	1	1	1	2	1	1	1	2	1	1	1	2
-0.30851	0.09653	2	2	4	2	2	2	2	4	2	2	2	4	2	2	2	4	2	2	2	4	2	2	2	4	2	2	2	4	2	2	2	4	2	2	2	4	2	2	2	4	2	2	2	4	2	2	2	4
-0.30476	0.09975	1	1	2	1	1	1	1	2	1	1	1	2	1	1	1	2	1	1	1	2	1	1	1	2	1	1	1	2	1	1	1	2	1	1	1	2	1	1	1	2	1	1	1	2	1	1	1	2
-0.301	0.10296	2	2	4	2	2	2	4	2	2	2	2	4	2	2	2	4	2	2	2	4	2	2	2	4	2	2	2	4	2	2	2	4	2	2	2	4	2	2	2	4	2	2	2	4	2	2	2	4
-0.29725	0.10617	1	1	2	1	1	1	2	1	1	1	1	2	1	1	1	2	1	1	1	2	1	1	1	2	1	1	1	2	1	1	1	2	1	1	1	2	1	1	1	2	1	1	1	2	1	1	1	2
-0.29349	0.10939	2	2	4	2	2	2	4	2	2	2	2	4	2	2	2	4	2	2	2	4	2	2	2	4	2	2	2	4	2	2	2	4	2	2	2	4	2	2	2	4	2	2	2	4	2	2	2	4
-0.28974	0.1126	1	1	2	1	1	1	2	1	1	1	1	2	1	1	1	2	1	1	1	2	1	1	1	2	1	1	1	2	1	1	1	2	1	1	1	2	1	1	1	2	1	1	1	2	1	1	1	1
-0.28598	0.11581	2	2	4	2	2	2	4	2	2	2	2	4	2	2	2	4	2	2	2	4	2	2	2	4	2	2	2	4	2	2	2	4	2	2	2	4	2	2	2	4	2	2	2	4	2	2	2	2
-0.28223	0.11903	1	1	2	1	1	1	2	1	1	1	1	2	1	1	1	2	1	1	1	2	1	1	1	2	1	1	1	2	1	1	1	2	1	1	1	2	1	1	1	2	1	1	1	2	1	1	1	1
-0.27847	0.12224	2	2	4	2	2	2	4	2	2	2	2	4	2	2	2	4	2	2	2	4	2	2	2	4	2	2	2	4	2	2	2	4	2	2	2	4	2	2	2	4	2	2	2	4	2	2	2	2
-0.27472	0.12545	1	1	2	1	1	1	2	1	1	1	1	2	1	1	1	2	1	1	1	2	1	1	1	2	1	1	1	2	1	1	1	2	1	1	1	2	1	1	1	2	1	1	1	2	1	1	1	1
-0.27096	0.12867	1	1	2	1	1	1	2	1	1	1	1	2	1	1	1	2	1	1	1	2	1	1	1	2	1	1	1	2	1	1	1	2	1	1	1	2	1	1	1	2	1	1	1	2	1	1	1	1
-0.26721	0.13188	2	2	4	2	2	2	4	2	2	2	2	4	2	2	2	4	2	2	2	4	2	2	2	4	2	2	2	4	2	2	2	4	2	2	2	4	2	2	2	4	2	2	2	4	2	2	2	2
-0.26345	0.13509	1	1	2	1	1	1	2	1	1	1	1	2	1	1	1	2	1	1	1	2	1	1	1	2	1	1	1	2	1	1	1	2	1	1	1	2	1	1	1	2	1	1	1	2	1	1	1	1
-0.2597	0.13831	2	2	4	2	2	2	4	2	2	2	2	4	2	2	2	4	2	2	2	4	2	2	2	4	2	2	2	4	2	2	2	4	2	2	2	4	2	2	2	4	2	2	2	4	2	2	2	2
-0.25594	0.14152	1	1	2	1	1	1	2	1	1	1	1	2	1	1	1	2	1	1	1	2	1	1	1	2	1	1	1	2	1	1	1	2	1	1	1	2	1	1	1	2	1	1	1	2	1	1	1	1
-0.25219	0.14473	2	2	4	2	2	2	4	2	2	2	2	4	2	2	2	4	2	2	2	4	2	2	2	4	2	2	2	4	2	2	2	4	2	2	2	4	2	2	2	4	2	2	2	4	2	2	2	2
-0.24844	0.14794	1	1	2	1	1	1	2	1	1	1	1	2	1	1	1	2	1	1	1	2	1	1	1	2	1	1	1	2	1	1	1	2	1	1	1	2	1	1	1	2	1	1	1	2	1	1	1	1
-0.24468	0.15116	2	2	4	2	2	2	4	2	2	2	2	4	2	2	2	4	2	2	2	4	2	2	2	4	2	2	2	4	2	2	2	4	2	2	2	4	2	2	2	4	2	2	2	4	2	2	2	2
-0.24093	0.15437	1	1	2	1	1	1	2	1	1	1	1	2	1	1	1	2	1	1	1	2	1	1	1	2	1	1	1	2	1	1	1	2	1	1	1	2	1	1	1	2	1	1	1	2	1	1	1	1
-0.23717	0.15758	2	2	4	2	2	2	4	2	2	2	2	4	2	2	2	4	2	2	2	4	2	2	2	4	2	2	2	4	2	2	2	4	2	2	2	4	2	2	2	4	2	2	2	4	2	2	2	2
-0.23342	0.1608	1	1	2	1	1	1	2	1	1	1	1	2	1	1	1	2	1	1	1	2	1	1	1	2	1	1	1	2	1	1	1	2	1	1	1	2	1	1	1	2	1	1	1	2	1	1	1	1
-0.22966	0.16401	1	1	2	1	1	1	2	1	1	1	1	2	1	1	1	2	1	1	1	2	1	1	1	2	1	1	1	2	1	1	1	2	1	1	1	2	1	1	1	2	1	1	1	2	1	1	1	1
-0.22591	0.16722	2	2	4	2	2	2	4	2	2	2	3	3	2	2	2	4	2	2	2	4	2	2	2	4	2	2	2	4	2	2	2	4	2	2	2	4	2	2	2	4	2	2	2	4	2	2	2	2
-0.22215	0.17044	1	1	2	1	1	1	2	1	1	1	2	1	1	1	1	2	1	1	1	2	1	1	1	2	1	1	1	2	1	1	1	2	1	1	1	2	1	1	1	2	1	1	1	2	1	1	1	1
-0.2184	0.17365	2	2	4	2	2	2	4	2	2	2	4	2	2	2	2	4	2	2	2	4	2	2	2	4	2	2	2	4	2	2	2	4	2	2	2	4	2	2	2	4	2	2	2	2	4	2	2	2
-0.21464	0.17686	1	1	2	1	1	1	2	1	1	1	2	1	1	1	1	2	1	1	1	2	1	1	1	2	1	1	1	2	1	1	1	2	1	1	1	2	1	1	1	2	1	1	1	1	2	1	1	1
-0.21089	0.18008	2	2	4	2	2	2	4	2	2	2	4	2	2	2	2	4	2	2	2	4	2	2	2	4	2	2	2	4	2	2	2	4	2	2	2	4	2	2	2	4	2	2	2	2	4	2	2	2
-0.20713	0.18329	1	1	2	1	1	1	2	1	1	1	2	1	1	1	1	2	1	1	1	2	1	1	1	2	1	1	1	2	1	1	1	2	1	1	1	2	1	1	1	2	1	1	1	1	2	1	1	1
-0.20338	0.1865	2	2	4	2	2	2	4	2	2	2	4	2	2	2	2	4	2	2	2	4	2	2	2	4	2	2	2	4	2	2	2	4	2	2	2	4	2	2	2	4	2	2	2	2	4	2	2	2
-0.19962	0.18972	1	1	2	1	1	1	2	1	1	1	2	1	1	1	1	2	1	1	1	2	1	1	1	2	1	1	1	2	1	1	1	2	1	1	1	2	1	1	1	2	1	1	1	1	2	1	1	1
-0.19587	0.19293	2	2	4	2	2	2	4	2	2	2	4	2	2	2	2	4	2	2	2	4	2	2	2	4	2	2	2	4	2	2	2	4	2	2	2	4	2	2	2	4	2	2	2	2	4	2	2	2
-0.19212	0.19614	1	1	2	1	1	1	2	1	1	1	2	1	1	1	1	2	1	1	1	2	1	1	1	2	1	1	1	2	1	1	1	2	1	1	1	2	1	1	1	2	1	1	1	1	2	1	1	1
-0.18836	0.19936	1	1	2	1	1	1	2	1	1	1	2	1	1	1	1	2	1	1	1	2	1	1	1	2	1	1	1	2	1	1	1	2	1	1	1	2	1	1	1	2	1	1	1	1	2	1	1	1
-0.18461	0.20257	2	2	4	2	2	2	4	2	2	2	4	2	2	2	2	4	2	2	2	4	2	2	2	4	2	2	2	4	2	2	2	4	2	2	2	4	2	2	2	4	2	2	2	2	4	2	2	2
-0.18085	0.20578	1	1	2	1	1	1	2	1	1	1	2	1	1	1	1	2	1	1	1	2	1	1	1	2	1	1	1	2	1	1	1	2	1	1	1	2	1	1	1	2	1	1	1	1	2	1	1	1
-0.1771	0.209	2	2	4	2	2	2	4	2	2	2	4	2	2	2	2	4	2	2	2	4	2	2	2	4	2	2	2	4	2	2	2	4	2	2	2	4	2	2	2	4	2	2	2	2	4	2	2	2
-0.17334	0.21221	1	1	2	1	1	1	2	1	1	1	2	1	1	1	1	2	1	1	1	2	1	1	1	2	1	1	1	2	1	1	1	2	1	1	1	2	1	1	1	2	1	1	1	1	2	1	1	1
-0.16959	0.21542	2	2	4	2	2	2	4	2	2	2	4	2	2	2	2	4	2	2	2	4	2	2	2	4	2	2	2	4	2	2	2	4	2	2	2	4	2	2	2	4	2	2	2	2	4	2	2	2
-0.16583	0.21864	1	1	2	1	1	1	2	1	1	1	2	1	1	1	1	2	1	1	1	2	1	1	1	2	1	1	1	2	1	1	1	2	1	1	1	2	1	1	1	2	1	1	1	1	2	1	1	1
-0.16208	0.22185	2	2	4	2	2	2	4	2	2	2	4	2	2	2	2	4	2	2	2	4	2	2	2	4	2	2	2	4	2	2	2	4	2	2	2	4	2	2	2	4	2	2	2	2	4	2	2	2
-0.15832	0.22506	1	1	2	1	1	1	2	1	1	1	2	1	1	1	1	2	1	1	1	2	1	1	1	2	1	1	1	2	1	1	1	2	1	1	1	2	1	1	1	2	1	1	1	1	2	1	1	1
-0.15457	0.22827	2	2	4	2	2	2	4	2	2	2	4	2	2	2	2	4	2	2	2	4	2	2	2	4	2	2	2	4	2	2	2	4	2	2	2	4	2	2	2	4	2	2	2	2	4	2	2	2
-0.15081	0.23149	1	1	2	1	1	1	2	1	1	1	2	1	1	1	1	2	1	1	1	2	1	1	1	2	1	1	1	2	1	1	1	2	1	1	1	2	1	1	1	2	1	1	1	1	2	1	1	1
-0.14706	0.2347	1	1	2	1	1	1	2	1	1	1	2	1	1	1	1	2	1	1	1	2	1	1	1	2	1	1	1	2	1	1	1	2	1	1	1	2	1	1	1	2	1	1	1	1	2	1	1	1
-0.1433	0.23791	2	2	4	2	2	2	4	2	2	2	4	2	2	2	2	4	2	2	2	4	2	2	2	4	2	2	2	4	2	2	2	4	2	2	2	4	2	2	2	4	2	2	2	2	4	2	2	2
-0.13955	0.24113	1	1	2	1	1	1	2	1	1	1	2	1	1	1	1	2	1	1	1	2	1	1	1	2	1	1	1	2	1	1	1	2	1	1	1	2	1	1	1	2	1	1	1	1	2	1	1	1
-0.13579	0.24434	2	2	4	2	2	2	4	2	2	2	4	2	2	2	2	4	2	2	2	4	2	2	2	4	2	2	2	4	2	2	2	4	2	2	2	4	2	2	2	4	2	2	2	2	4	2	2	2
-0.13204	0.24755	1	1	2	1	1	1	2	1	1	1	2	1	1	1	1	2	1	1	1	2	1	1	1	2	1	1	1	2	1	1	1	2	1	1	1	2	1	1	1	2	1	1	1	1	2	1	1	1
-0.12829	0.25077	2	2	4	2	2	2	4	2	2	2	4	2	2	2	2	4	2	2	2	4	2	2	2	4	2	2	2	4	2	2	2	4	2	2	2	4	2	2	2	4	2	2	2	2	4	2	2	2
-0.12453	0.25398	1	1	2	1	1	1	2	1	1	1	2	1	1	1	1	2	1	1	1	2	1	1	1	2	1	1	1	2	1	1	1	2	1	1	1	2	1	1	1	2	1	1	1	1	2	1	1	1
-0.12078	0.25719	2	2	4	2	2	2	4	2	2	2	4	2	2	2	2	4	2	2	2	4	2	2	2	4	2	2	2	4	2	2	2	4	2	2	2	4	2	2	2	4	2	2	2	2	4	2	2	2
-0.11702	0.26041	1	1	2	1	1	1	2	1	1	1	2	1	1	1	1	2	1	1	1	2	1	1	1	2	1	1	1	2	1	1	1	2	1	1	1	2	1	1	1	2	1	1	1	1	2	1	1	1
-0.11327	0.26362	1	1	2	1	1	1	2	1	1	1	2	1	1	1	1	2	1	1	1	2	1	1	1	2	1	1	1	2	1	1	1	2	1	1	1	2	1	1	1	2	1	1	1	1	2	1	1	1
-0.10951	0.26683	2	2	4	2	2	2	4	2	2	2	4	2	2	2	2	4	2	2	2	4	2	2	2	4	2	2	2	4	2	2	2	4	2	2	2	4	2	2	2	4	2	2	2	2	4	2	2	2
-0.10576	0.27005	1	1	2	1	1	1	2	1	1	1	2	1	1	1	1	2	1	1	1	2	1	1	1	2	1	1	1	2	1	1	1	2	1	1	1	2	1	1	1	2	1	1	1	1	2	1	1	1
-0.102	0.27326	2	2	4	2	2	2	4	2	2	2	4	2	2	2	2	4	2	2	2	4	2	2	2	4	2	2	2	4	2	2	2	4	2	2	2	4	2	2	2	4	2	2	2	2	4	2	2	2
-0.09825	0.27647	1	1	2	1	1	1	2	1	1	1	2	1	1	1	1	2	1	1	1	2	1	1	1	2	1	1	1	2	1	1	1	2	1	1	1	2	1	1	1	2	1	1	1	1	2	1	1	1
-0.09449	0.27969	2	2	4	2	2	2	4	2	2	2	4	2	2	2	2	4	2	2	2	4	2	2	2	4	2	2	2	4	2	2	2	4	2	2	2	4	2	2	2	4	2	2	2	2	4	2	2	2
-0.09074	0.2829	1	1	2	1	1	1	2	1	1	1	2	1	1	1	1	2	1	1	1	2	1	1	1	2	1	1	1	2	1	1	1	2	1	1	1	2	1	1	1	2	1	1	1	1	2	1	1	1
-0.08698	0.28611	2	2	4	2	2	2	4	2	2	2	4	2	2	2	2	4	2	2	2	4	2	2	2	4	2	2	2	4	2	2	2	4	2	2	2	4	2	2	2	4	2	2	2	2	4	2	2	2
-0.08323	0.28933	1	1	2	1	1	1	2	1	1	1	2	1	1	1	1	2	1	1	1	2	1	1	1	2	1	1	1	2	1	1	1	2	1	1	1	2	1	1	1	2	1	1	1	1	2	1	1	1
-0.07947	0.29254	2	2	4	2	2	2	4	2	2	2	4	2	2	2	2	4	2	2	2	4	2	2	2	4	2	2	2	4	2	2	2	4	2	2	2	4	2	2	2	4	2	2	2	2	4	2	2	2
-0.07572	0.29575	1	1	2	1	1	1	2	1	1	1	2	1	1	1	1	2	1	1	1	2	1	1	1	2	1	1	1	2	1	1	1	2	1	1	1	2	1	1	1	2	1	1	1	1	2	1	1	1
-0.07196	0.29896	1	1	2	1	1	1	2	1	1	1	2	1	1	1	1	2	1	1	1	2	1	1	1	2	1	1	1	2	1	1	1	2	1	1	1	2	1	1	1	2	1	1	1	1	2	1	1	1
-0.06821	0.30218	2	2	4	2	2	2	4	2	2	2	4	2	2	2	2	4	2	2	2	4	2	2	2	4	2	2	2	4	2	2	2	4	2	2	2	4	2	2	2	4	2	2	2	2	4	2	2	2
-0.06446	0.30539	1	1	2	1	1	1	2	1	1	1	2	1	1	1	1	2	1	1	1	2	1	1	1	2	1	1	1	2	1	1	1	2	1	1	1	2	1	1	1	2	1	1	1	1	2	1	1	1
-0.0607	0.3086	2	2	4	2	2	2	4	2	2	2	4	2	2	2	2	4	2	2	2	4	2	2	2	4	2	2	2	4	2	2	2	4	2	2	2	4	2	2	2	4	2	2	2	2	4	2	2	2
-0.05695	0.31182	1	1	2	1	1	1	2	1	1	1	2	1	1	1	1	2	1	1	1	2	1	1	1	2	1	1	1	2	1	1	1	2	1	1	1	2	1	1	1	2	1	1	1	1	2	1	1	1
-0.05319	0.31503	2	2	4	2	2	2	4	2	2	2	4	2	2	2	2	4	2	2	2	4	2	2	2	4	2	2	2	4	2	2	2	4	2	2	2	4	2	2	2	4	2	2	2	2	4	2	2	2
-0.04944	0.31824	1	1	2	1	1	1	2	1	1	1	2	1	1	1	1	2	1	1	1	2	1	1	1	2	1	1	1	2	1	1	1	2	1	1	1	2	1	1	1	2	1	1	1	1	2	1	1	1
-0.04568	0.32146	2	2	4	2	2	2	4	2	2	2	4	2	2	2	2	4	2	2	2	4	2	2	2	4	2	2	2	4	2	2	2	4	2	2	2	4	2	2	2	4	2	2	2	2	4	2	2	2
-0.04193	0.32467	1	1	2	1	1	1	2	1	1	1	2	1	1	1	1	2	1	1	1	2	1	1	1	2	1	1	1	2	1	1	1	2	1	1	1	2	1	1	1	2	1	1	1	1	2	1	1	1
-0.03817	0.32788	1	1	2	1	1	1	2	1	1	1	2	1	1	1	1	2	1	1	1	2	1	1	1	2	1	1	1	2	1	1	1	2	1	1	1	2	1	1	1	2	1	1	1	1	2	1	1	1
-0.03442	0.3311	2	2	4	2	2	2	4	2	2	2	4	2	2	2	2	4	2	2	2	4	2	2	2	4	2	2	2	4	2	2	2	4	2	2	2	4	2	2	2	4	2	2	2	2	4	2	2	2
-0.03066	0.33431	1	1	2	1	1	1	2	1	1	1	2	1	1	1	1	2	1	1	1	2	1	1	1	2	1	1	1	2	1	1	1	2	1	1	1	2	1	1	1	2	1	1	1	1	2	1	1	1
-0.02691	0.33752	2	2	4	2	2	2	4	2	2	2	4	2	2	2	2	4	2	2	2	4	2	2	2	4	2	2	2	4	2	2	2	4	2	2	2	4	2	2	2	4	2	2	2	2	4	2	2	2
-0.02315	0.34074	1	1	2	1	1	1	2	1	1	1	2	1	1	1	1	2	1	1	1	2	1	1	1	2	1	1	1	2	1	1	1	2	1	1	1	2	1	1	1	2	1	1	1	1	2	1	1	1
-0.0194	0.34395	2	2	4	2	2	2	4	2	2	2	4	2	2	2	2	4	2	2	2	4	2	2	2	4	2	2	2	4	2	2	2	4	2	2	2	4	2	2	2	4	2	2	2	2	4	2	2	2
-0.01564	0.34716	1	1	2	1	1	1	2	1	1	1	2	1	1	1	1	2	1	1	1	2	1	1	1	2	1	1	1	2	1	1	1	2	1	1	1	2	1	1	1	2	1	1	1	1	2	1	1	1
-0.01189	0.35038	2	2	4	2	2	2	4	2	2	2	4	2	2	2	2	4	2	2	2	4	2	2	2	4	2	2	2	4	2	2	2	4	2	2	2	4	2	2	2	4	2	2	2	2	4	2	2	2
-0.00814	0.35359	1	1	2	1	1	1	2	1	1	1	2	1	1	1	1	2	1	1	1	2	1	1	1	2	1	1	1	2	1	1	1	2	1	1	1	2	1	1	1	2	1	1	1	1	2	1	1	1
-0.00438	0.3568	2	2	4	2	2	2	4	2	2	2	4	2	2	2	2	4	2	2	2	4	2	2	2	4	2	2	2	4	2	2	2	4	2	2	2	4	2	2	2	4	2	2	2	2	4	2	2	2
-0.000625789	0.36002	1	1	2	1	1	1	2	1	1	1	2	1	1	1	1	2	1	1	1	2	1	1	1	2	1	1	1	2	1	1	1	2	1	1	1	2	1	1	1	2	1	1	1	1	2	1	1	1
0.00313	0.36323	1	1	2	1	1	1	2	1	1	1	2	1	1	1	1	2	1	1	1	2	1	1	1	2	1	1	1	2	1	1	1	2	1	1	1	2	1	1	1	2	1	1	1	1	2	1	1	1
0.00688	0.36644	2	2	4	2	2	2	4	2	2	2	4	2	2	2	2	4	2	2	2	4	2	2	2	4	2	2	2	4	2	2	2	4	2	2	2	4	2	2	2	4	2	2	2	2	4	2	2	2
0.01064	0.36965	1	1	2	1	1	1	2	1	1	1	2	1	1	1	1	2	1	1	1	2	1	1	1	2	1	1	1	2	1	1	1	2	1	1	1	2	1	1	1	2	1	1	1	1	2	1	1	1
0.01439	0.37287	2	2	4	2	2	2	4	2	2	2	4	2	2	2	2	4	2	2	2	4	2	2	2	4	2	2	2	4	2	2	2	4	2	2	2	4	2	2	2	4	2	2	2	2	4	2	2	2
0.01815	0.37608	1	1	2	1	1	1	2	1	1	1	2	1	1	1	1	2	1	1	1	2	1	1	1	2	1	1	1	2	1	1	1	2	1	1	1	2	1	1	1	2	1	1	1	1	2	1	1	1
0.0219	0.37929	2	2	4	2	2	2	4	2	2	2	4	2	2	2	2	4	2	2	2	4	2	2	2	4	2	2	2	4	2	2	2	4	2	2	2	4	2	2	2	4	2	2	2	2	4	2	2	2
0.02566	0.38251	1	1	2	1	1	1	2	1	1	1	2	1	1	1	1	2	1	1	1	2	1	1	1	2	1	1	1	2	1	1	1	2	1	1	1	2	1	1	1	2	1	1	1	1	2	1	1	1
0.02941	0.38572	2	2	4	2	2	2	4	2	2	2	4	2	2	2	2	4	2	2	2	4	2	2	2	4	2	2	2	4	2	2	2	4	2	2	2	4	2	2	2	4	2	2	2	2	4	2	2	2
0.03317	0.38893	1	1	2	1	1	1	2	1	1	1	2	1	1	1	1	2	1	1	1	2	1	1	1	2	1	1	1	2	1	1	1	2	1	1	1	2	1	1	1	2	1	1	1	1	2	1	1	1
0.03692	0.39215	1	1	2	1	1	1	2	1	1	1	2	1	1	1	1	2	1	1	1	2	1	1	1	2	1	1	1	2	1	1	1	2	1	1	1	2	1	1	1	2	1	1	1	1	2	1	1	1
0.04068	0.39536	2	2	4	2	2	2	4	2	2	2	4	2	2	2	2	4	2	2	2	4	2	2	2	4	2	2	2	4	2	2	2	4	2	2	2	4	2	2	2	4	2	2	2	2	4	2	2	2
0.04443	0.39857	1	1	2	1	1	1	2	1	1	1	2	1	1	1	1	2	1	1	1	2	1	1	1	2	1	1	1	2	1	1	1	2	1	1	1	2	1	1	1	2	1	1	1	1	2	1	1	1
0.04819	0.40179	2	2	4	2	2	2	4	2	2	2	4	2	2	2	2	4	2	2	2	4	2	2	2	4	2	2	2	4	2	2	2	4	2	2	2	4	2	2	2	4	2	2	2	2	4	2	2	2
0.05194	0.405	1	1	2	1	1	1	2	1	1	1	2	1	1	1	1	2	1	1	1	2	1	1	1	2	1	1	1	2	1	1	1	2	1	1	1	2	1	1	1	2	1	1	1	1	2	1	1	1
0.05569	0.40821	2	2	4	2	2	2	4	2	2	2	4	2	2	2	2	4	2	2	2	4	2	2	2	4	2	2	2	4	2	2	2	4	2	2	2	4	2	2	2	4	2	2	2	2	4	2	2	2
0.05945	0.41143	1	1	2	1	1	1	2	1	1	1	2	1	1	1	1	2	1	1	1	2	1	1	1	2	1	1	1	2	1	1	1	2	1	1	1	2	1	1	1	2	1	1	1	1	2	1	1	1
0.0632	0.41464	2	2	4	2	2	2	4	2	2	2	4	2	2	2	2	4	2	2	2	4	2	2	2	4	2	2	2	4	2	2	2	4	2	2	2	4	2	2	2	4	2	2	2	2	4	2	2	2
0.06696	0.41785	1	1	2	1	1	1	2	1	1	1	2	1	1	1	1	2	1	1	1	2	1	1	1	2	1	1	1	2	1	1	1	2	1	1	1	2	1	1	1	2	1	1	1	1	2	1	1	1
0.07071	0.42107	2	2	4	2	2	2	4	2	2	2	4	2	2	2	2	4	2	2	2	4	2	2	2	4	2	2	2	4	2	2	2	4	2	2	2	4	2	2	2	4	2	2	2	2	4	2	2	2
0.07447	0.42428	1	1	2	1	1	1	2	1	1	1	2	1	1	1	1	2	1	1	1	2	1	1	1	2	1	1	1	2	1	1	1	2	1	1	1	2	1	1	1	2	1	1	1	1	2	1	1	1
0.07822	0.42749	1	1	2	1	1	1	2	1	1	1	2	1	1	1	1	2	1	1	1	2	1	1	1	2	1	1	1	2	1	1	1	2	1	1	1	2	1	1	1	2	1	1	1	1	2	1	1	1
0.08198	0.43071	2	2	4	2	2	2	4	2	2	2	4	2	2	2	2	4	2	2	2	4	2	2	2	4	2	2	2	4	2	2	2	4	2	2	2	4	2	2	2	4	2	2	2	2	4	2	2	2
0.08573	0.43392	1	1	2	1	1	1	2	1	1	1	2	1	1	1	1	2	1	1	1	2	1	1	1	2	1	1	1	2	1	1	1	2	1	1	1	2	1	1	1	2	1	1	1	1	2	1	1	1
0.08949	0.43713	2	2	4	2	2	2	4	2	2	2	4	2	2	2	2	4	2	2	2	4	2	2	2	4	2	2	2	4	2	2	2	4	2	2	2	4	2	2	2	4	2	2	2	2	4	2	2	2
0.09324	0.44035	1	1	2	1	1	1	2	1	1	1	2	1	1	1	1	2	1	1	1	2	1	1	1	2	1	1	1	2	1	1	1	2	1	1	1	2	1	1	1	2	1	1	1	1	2	1	1	1
0.097	0.44356	2	2	4	2	2	2	4	2	2	2	4	2	2	2	2	4	2	2	2	4	2	2	2	4	2	2	2	4	2	2	2	4	2	2	2	4	2	2	2	4	2	2	2	2	4	2	2	2
0.10075	0.44677	1	1	2	1	1	1	2	1	1	1	2	1	1	1	1	2	1	1	1	2	1	1	1	2	1	1	1	2	1	1	1	2	1	1	1	2	1	1	1	2	1	1	1	1	2	1	1	1
0.10451	0.44998	2	2	4	2	2	2	4	2	2	2	4	2	2	2	2	4	2	2	2	4	2	2	2	4	2	2	2	4	2	2	2	4	2	2	2	4	2	2	2	4	2	2	2	2	4	2	2	2
0.10826	0.4532	1	1	2	1	1	1	2	1	1	1	2	1	1	1	1	2	1	1	1	2	1	1	1	2	1	1	1	2	1	1	1	2	1	1	1	2	1	1	1	2	1	1	1	1	2	1	1	1
0.11202	0.45641	1	1	2	1	1	1	2	1	1	1	2	1	1	1	1	2	1	1	1	2	1	1	1	2	1	1	1	2	1	1	1	2	1	1	1	2	1	1	1	2	1	1	1	1	2	1	1	1
0.11577	0.45962	2	2	4	2	2	2	4	2	2	2	4	2	2	2	2	4	2	2	2	4	2	2	2	4	2	2	2	4	2	2	2	4	2	2	2	4	2	2	2	4	2	2	2	2	4	2	2	2
0.11952	0.46284	1	1	2	1	1	1	2	1	1	1	2	1	1	1	1	2	1	1	1	2	1	1	1	2	1	1	1	2	1	1	1	2	1	1	1	2	1	1	1	2	1	1	1	1	2	1	1	1
0.12328	0.46605	2	2	4	2	2	2	4	2	2	2	4	2	2	2	2	4	2	2	2	4	2	2	2	4	2	2	2	4	2	2	2	4	2	2	2	4	2	2	2	4	2	2	2	2	4	2	2	2
0.12703	0.46926	1	1	2	1	1	1	2	1	1	1	2	1	1	1	1	2	1	1	1	2	1	1	1	2	1	1	1	2	1	1	1	2	1	1	1	2	1	1	1	2	1	1	1	1	2	1	1	1
0.13079	0.47248	2	2	4	2	2	2	4	2	2	2	4	2	2	2	2	4	2	2	2	4	2	2	2	4	2	2	2	4	2	2	2	4	2	2	2	4	2	2	2	4	2	2	2	2	4	2	2	2
0.13454	0.47569	1	1	2	1	1	1	2	1	1	1	2	1	1	1	1	2	1	1	1	2	1	1	1	2	1	1	1	2	1	1	1	2	1	1	1	2	1	1	1	2	1	1	1	1	2	1	1	1
0.1383	0.4789	2	2	4	2	2	2	4	2	2	2	4	2	2	2	2	4	2	2	2	4	2	2	2	4	2	2	2	4	2	2	2	4	2	2	2	4	2	2	2	4	2	2	2	2	4	2	2	2
0.14205	0.48212	1	1	2	1	1	1	2	1	1	1	2	1	1	1	1	2	1	1	1	2	1	1	1	2	1	1	1	2	1	1	1	2	1	1	1	2	1	1	1	2	1	1	1	1	2	1	1	1
0.14581	0.48533	2	2	4	2	2	2	4	2	2	2	4	2	2	2	2	4	2	2	2	4	2	2	2	4	2	2	2	4	2	2	2	4	2	2	2	4	2	2	2	4	2	2	2	2	4	2	2	2
0.14956	0.48854	1	1	2	1	1	1	2	1	1	1	2	1	1	1	1	2	1	1	1	2	1	1	1	2	1	1	1	2	1	1	1	2	1	1	1	2	1	1	1	2	1	1	1	1	2	1	1	1
0.15332	0.49176	1	1	2	1	1	1	2	1	1	1	2	1	1	1	1	2	1	1	1	2	1	1	1	2	1	1	1	2	1	1	1	2	1	1	1	2	1	1	1	2	1	1	1	1	2	1	1	1
0.15707	0.49497	2	2	4	2	2	2	4	2	2	2	4	2	2	2	2	4	2	2	2	4	2	2	2	4	2	2	2	4	2	2	2	4	2	2	2	4	2	2	2	4	2	2	2	2	4	2	2	2
0.16083	0.49818	1	1	2	1	1	1	2	1	1	1	2	1	1	1	1	2	1	1	1	2	1	1	1	2	1	1	1	2	1	1	1	2	1	1	1	2	1	1	1	2	1	1	1	1	2	1	1	1
0.16458	0.5014	2	2	4	2	2	2	4	2	2	2	4	2	2	2	2	4	2	2	2	4	2	2	2	4	2	2	2	4	2	2	2	4	2	2	2	4	2	2	2	4	2	2	2	2	4	2	2	2
0.16834	0.50461	1	1	2	1	1	1	2	1	1	1	2	1	1	1	1	2	1	1	1	2	1	1	1	2	1	1	1	2	1	1	1	2	1	1	1	2	1	1	1	2	1	1	1	1	2	1	1	1
0.17209	0.50782	2	2	4	2	2	2	4	2	2	2	4	2	2	2	2	4	2	2	2	4	2	2	2	4	2	2	2	4	2	2	2	4	2	2	2	4	2	2	2	4	2	2	2	2	4	2	2	2
0.17584	0.51104	1	1	2	1	1	1	2	1	1	1	2	1	1	1	1	2	1	1	1	2	1	1	1	2	1	1	1	2	1	1	1	2	1	1	1	2	1	1	1	2	1	1	1	1	2	1	1	1
0.1796	0.51425	2	2	4	2	2	2	4	2	2	2	4	2	2	2	2	4	2	2	2	4	2	2	2	4	2	2	2	4	2	2	2	4	2	2	2	4	2	2	2	4	2	2	2	2	4	2	2	2
0.18335	0.51746	1	1	2	1	1	1	2	1	1	1	2	1	1	1	1	2	1	1	1	2	1	1	1	2	1	1	1	2	1	1	1	2	1	1	1	2	1	1	1	2	1	1	1	1	2	1	1	1
0.18711	0.52067	2	2	4	2	2	2	4	2	2	2	4	2	2	2	2	4	2	2	2	4	2	2	2	4	2	2	2	4	2	2	2	4	2	2	2	4	2	2	2	4	2	2	2	2	4	2	2	2
0.19086	0.52389	1	1	2	1	1	1	2	1	1	1	2	1	1	1	1	2	1	1	1	2	1	1	1	2	1	1	1	2	1	1	1	2	1	1	1	2	1	1	1	2	1	1	1	1	2	1	1	1
0.19462	0.5271	1	1	2	1	1	1	2	1	1	1	2	1	1	1	1	2	1	1	1	2	1	1	1	2	1	1	1	2	1	1	1	2	1	1	1	2	1	1	1	2	1	1	1	1	2	1	1	1
0.19837	0.53031	2	2	4	2	2	2	4	2	2	2	4	2	2	2	2	4	2	2	2	4	2	2	2	4	2	2	2	4	2	2	2	4	2	2	2	4	2	2	2	4	2	2	2	2	4	2	2	2
0.20213	0.53353	1	1	2	1	1	1	2	1	1	1	2	1	1	1	1	2	1	1	1	2	1	1	1	2	1	1	1	2	1	1	1	2	1	1	1	2	1	1	1	2	1	1	1	1	2	1	1	1
0.20588	0.53674	2	2	4	2	2	2	4	2	2	2	4	2	2	2	2	4	2	2	2	4	2	2	2	4	2	2	2	4	2	2	2	4	2	2	2	4	2	2	2	4	2	2	2	2	4	2	2	2
0.20964	0.53995	1	1	2	1	1	1	2	1	1	1	2	1	1	1	1	2	1	1	1	2	1	1	1	2	1	1	1	2	1	1	1	2	1	1	1	2	1	1	1	2	1	1	1	1	2	1	1	1
0.21339	0.54317	2	2	4	2	2	2	4	2	2	2	4	2	2	2	2	4	2	2	2	4	2	2	2	4	2	2	2	4	2	2	2	4	2	2	2	4	2	2	2	4	2	2	2	2	4	2	2	2
0.21715	0.54638	1	1	2	1	1	1	2	1	1	1	2	1	1	1	1	2	1	1	1	2	1	1	1	2	1	1	1	2	1	1	1	2	1	1	1	2	1	1	1	2	1	1	1	1	2	1	1	1
0.2209	0.54959	2	2	4	2	2	2	4	2	2	2	4	2	2	2	2	4	2	2	2	4	2	2	2	4	2	2	2	4	2	2	2	4	2	2	2	4	2	2	2	4	2	2	2	3	3	2	2	2
0.22466	0.55281	1	1	2	1	1	1	2	1	1	1	2	1	1	1	1	2	1	1	1	2	1	1	1	2	1	1	1	2	1	1	1	2	1	1	1	2	1	1	1	2	1	1	1	2	1	1	1	1
0.22841	0.55602	2	2	4	2	2	2	4	2	2	2	2	4	2	2	2	4	2	2	2	4	2	2	2	4	2	2	2	4	2	2	2	4	2	2	2	4	2	2	2	4	2	2	2	4	2	2	2	2
0.23217	0.55923	1	1	2	1	1	1	2	1	1	1	1	2	1	1	1	2	1	1	1	2	1	1	1	2	1	1	1	2	1	1	1	2	1	1	1	2	1	1	1	2	1	1	1	2	1	1	1	1
0.23592	0.56245	1	1	2	1	1	1	2	1	1	1	1	2	1	1	1	2	1	1	1	2	1	1	1	2	1	1	1	2	1	1	1	2	1	1	1	2	1	1	1	2	1	1	1	2	1	1	1	1
0.23967	0.56566	2	2	4	2	2	2	4	2	2	2	2	4	2	2	2	4	2	2	2	4	2	2	2	4	2	2	2	4	2	2	2	4	2	2	2	4	2	2	2	4	2	2	2	4	2	2	2	2
0.24343	0.56887	1	1	2	1	1	1	2	1	1	1	1	2	1	1	1	2	1	1	1	2	1	1	1	2	1	1	1	2	1	1	1	2	1	1	1	2	1	1	1	2	1	1	1	2	1	1	1	1
0.24718	0.57209	2	2	4	2	2	2	4	2	2	2	2	4	2	2	2	4	2	2	2	4	2	2	2	4	2	2	2	4	2	2	2	4	2	2	2	4	2	2	2	4	2	2	2	4	2	2	2	2
0.25094	0.5753	1	1	2	1	1	1	2	1	1	1	1	2	1	1	1	2	1	1	1	2	1	1	1	2	1	1	1	2	1	1	1	2	1	1	1	2	1	1	1	2	1	1	1	2	1	1	1	1
0.25469	0.57851	2	2	4	2	2	2	4	2	2	2	2	4	2	2	2	4	2	2	2	4	2	2	2	4	2	2	2	4	2	2	2	4	2	2	2	4	2	2	2	4	2	2	2	4	2	2	2	2
0.25845	0.58173	1	1	2	1	1	1	2	1	1	1	1	2	1	1	1	2	1	1	1	2	1	1	1	2	1	1	1	2	1	1	1	2	1	1	1	2	1	1	1	2	1	1	1	2	1	1	1	1
0.2622	0.58494	2	2	4	2	2	2	4	2	2	2	2	4	2	2	2	4	2	2	2	4	2	2	2	4	2	2	2	4	2	2	2	4	2	2	2	4	2	2	2	4	2	2	2	4	2	2	2	2
0.26596	0.58815	1	1	2	1	1	1	2	1	1	1	1	2	1	1	1	2	1	1	1	2	1	1	1	2	1	1	1	2	1	1	1	2	1	1	1	2	1	1	1	2	1	1	1	2	1	1	1	1
0.26971	0.59137	2	2	4	2	2	2	4	2	2	2	2	4	2	2	2	4	2	2	2	4	2	2	2	4	2	2	2	4	2	2	2	4	2	2	2	4	2	2	2	4	2	2	2	4	2	2	2	2
0.27347	0.59458	1	1	2	1	1	1	2	1	1	1	1	2	1	1	1	2	1	1	1	2	1	1	1	2	1	1	1	2	1	1	1	2	1	1	1	2	1	1	1	2	1	1	1	2	1	1	1	1
0.27722	0.59779	1	1	2	1	1	1	2	1	1	1	1	2	1	1	1	2	1	1	1	2	1	1	1	2	1	1	1	2	1	1	1	2	1	1	1	2	1	1	1	2	1	1	1	2	1	1	1	1
0.28098	0.601	2	2	4	2	2	2	4	2	2	2	2	4	2	2	2	4	2	2	2	4	2	2	2	4	2	2	2	4	2	2	2	4	2	2	2	4	2	2	2	4	2	2	2	4	2	2	2	2
0.28473	0.60422	1	1	2	1	1	1	2	1	1	1	1	2	1	1	1	2	1	1	1	2	1	1	1	2	1	1	1	2	1	1	1	2	1	1	1	2	1	1	1	2	1	1	1	2	1	1	1	1
0.28849	0.60743	2	2	4	2	2	2	4	2	2	2	2	4	2	2	2	4	2	2	2	4	2	2	2	4	2	2	2	4	2	2	2	4	2	2	2	4	2	2	2	4	2	2	2	4	2	2	2	2
0.29224	0.61064	1	1	2	1	1	1	2	1	1	1	1	2	1	1	1	2	1	1	1	2	1	1	1	2	1	1	1	2	1	1	1	2	1	1	1	2	1	1	1	2	1	1	1	2	1	1	1	2
0.296	0.61386	2	2	4	2	2	2	4	2	2	2	2	4	2	2	2	4	2	2	2	4	2	2	2	4	2	2	2	4	2	2	2	4	2	2	2	4	2	2	2	4	2	2	2	4	2	2	2	4
0.29975	0.61707	1	1	2	1	1	1	2	1	1	1	1	2	1	1	1	2	1	1	1	2	1	1	1	2	1	1	1	2	1	1	1	2	1	1	1	2	1	1	1	2	1	1	1	2	1	1	1	2
0.3035	0.62028	2	2	4	2	2	2	3	3	2	2	2	4	2	2	2	4	2	2	2	4	2	2	2	4	2	2	2	4	2	2	2	4	2	2	2	4	2	2	2	4	2	2	2	4	2	2	2	4
0.30726	0.6235	1	1	2	1	1	1	1	2	1	1	1	2	1	1	1	2	1	1	1	2	1	1	1	2	1	1	1	2	1	1	1	2	1	1	1	2	1	1	1	2	1	1	1	2	1	1	1	2
0.31101	0.62671	2	2	4	2	2	2	2	4	2	2	2	4	2	2	2	4	2	2	2	4	2	2	2	4	2	2	2	4	2	2	2	4	2	2	2	4	2	2	2	4	2	2	2	4	2	2	2	4
0.31477	0.62992	1	1	2	1	1	1	1	2	1	1	1	2	1	1	1	2	1	1	1	2	1	1	1	2	1	1	1	2	1	1	1	2	1	1	1	2	1	1	1	2	1	1	1	2	1	1	1	2
0.31852	0.63314	1	1	2	1	1	1	1	2	1	1	1	2	1	1	1	2	1	1	1	2	1	1	1	2	1	1	1	2	1	1	1	2	1	1	1	2	1	1	1	2	1	1	1	2	1	1	1	2
0.32228	0.63635	2	2	4	2	2	2	2	4	2	2	2	4	2	2	2	4	2	2	2	4	2	2	2	4	2	2	2	4	2	2	2	4	2	2	2	4	2	2	2	4	2	2	2	4	2	2	2	4
0.32603	0.63956	1	1	2	1	1	1	1	2	1	1	1	2	1	1	1	2	1	1	1	2	1	1	1	2	1	1	1	2	1	1	1	2	1	1	1	2	1	1	1	2	1	1	1	2	1	1	1	2
0.32979	0.64278	2	2	4	2	2	2	2	4	2	2	2	4	2	2	2	4	2	2	2	4	2	2	2	4	2	2	2	4	2	2	2	4	2	2	2	4	2	2	2	4	2	2	2	4	2	2	2	4
0.33354	0.64599	1	1	2	1	1	1	1	2	1	1	1	2	1	1	1	2	1	1	1	2	1	1	1	2	1	1	1	2	1	1	1	2	1	1	1	2	1	1	1	2	1	1	1	2	1	1	1	2
0.3373	0.6492	2	2	4	2	2	2	2	4	2	2	2	4	2	2	2	4	2	2	2	4	2	2	2	4	2	2	2	4	2	2	2	4	2	2	2	4	2	2	2	4	2	2	2	4	2	2	2	4
0.34105	0.65242	1	1	2	1	1	1	1	2	1	1	1	2	1	1	1	2	1	1	1	2	1	1	1	2	1	1	1	2	1	1	1	2	1	1	1	2	1	1	1	2	1	1	1	2	1	1	1	2
0.34481	0.65563	2	2	3	3	2	2	2	4	2	2	2	4	2	2	2	4	2	2	2	4	2	2	2	4	2	2	2	4	2	2	2	4	2	2	2	4	2	2	2	4	2	2	2	4	2	2	2	4
0.34856	0.65884	1	1	1	2	1	1	1	2	1	1	1	2	1	1	1	2	1	1	1	2	1	1	1	2	1	1	1	2	1	1	1	2	1	1	1	2	1	1	1	2	1	1	1	2	1	1	1	2
0.35232	0.66206	2	2	2	4	2	2	2	4	2	2	2	4	2	2	2	4	2	2	2	4	2	2	2	4	2	2	2	4	2	2	2	4	2	2	2	4	2	2	2	4	2	2	2	4	2	2	2	4
0.35607	0.66527	1	1	1	2	1	1	1	2	1	1	1	2	1	1	1	2	1	1	1	2	1	1	1	2	1	1	1	2	1	1	1	2	1	1	1	2	1	1	1	2	1	1	1	2	1	1	1	2
0.35982	0.66848	2	2	2	4	2	2	2	4	2	2	2	4	2	2	2	4	2	2	2	4	2	2	2	4	2	2	2	4	2	2	2	4	2	2	2	4	2	2	2	4	2	2	2	4	2	2	2	4
0.36358	0.67169	1	1	1	2	1	1	1	2	1	1	1	2	1	1	1	2	1	1	1	2	1	1	1	2	1	1	1	2	1	1	1	2	1	1	1	2	1	1	1	2	1	1	1	2	1	1	1	2
0.36733	0.67491	1	1	1	2	1	1	1	2	1	1	1	2	1	1	1	2	1	1	1	2	1	1	1	2	1	1	1	2	1	1	1	2	1	1	1	2	1	1	1	2	1	1	1	2	1	1	1	2
0.37109	0.67812	2	2	2	4	2	2	2	4	2	2	2	4	2	2	2	4	2	2	2	4	2	2	2	4	2	2	2	4	2	2	2	4	2	2	2	4	2	2	2	4	2	2	2	4	2	2	2	4
0.37484	0.68133	1	1	1	2	1	1	1	2	1	1	1	2	1	1	1	2	1	1	1	2	1	1	1	2	1	1	1	2	1	1	1	2	1	1	1	2	1	1	1	2	1	1	1	2	1	1	1	2
0.3786	0.68455	2	2	2	4	2	2	2	4	2	2	2	4	2	2	2	4	2	2	2	4	2	2	2	4	2	2	2	4	2	2	2	4	2	2	2	4	2	2	2	4	2	2	2	4	2	2	2	4
0.38235	0.68776	1	1	1	2	1	1	1	2	1	1	1	2	1	1	1	2	1	1	1	2	1	1	1	2	1	1	1	2	1	1	1	2	1	1	1	2	1	1	1	2	1	1	1	2	1	1	1	2
0.38611	0.69097	2	2	2	4	2	2	2	4	2	2	2	4	2	2	2	4	2	2	2	4	2	2	2	4	2	2	2	4	2	2	2	4	2	2	2	4	2	2	2	4	2	2	2	4	2	2	2	4
0.38986	0.69419	1	1	1	2	1	1	1	2	1	1	1	2	1	1	1	2	1	1	1	2	1	1	1	2	1	1	1	2	1	1	1	2	1	1	1	2	1	1	1	2	1	1	1	2	1	1	1	2
0.39362	0.6974	2	2	2	4	2	2	2	4	2	2	2	4	2	2	2	4	2	2	2	4	2	2	2	4	2	2	2	4	2	2	2	4	2	2	2	4	2	2	2	4	2	2	2	4	2	2	2	4
0.39737	0.70061	1	1	1	2	1	1	1	2	1	1	1	2	1	1	1	2	1	1	1	2	1	1	1	2	1	1	1	2	1	1	1	2	1	1	1	2	1	1	1	2	1	1	1	2	1	1	1	2
0.40113	0.70383	2	2	2	4	2	2	2	4	2	2	2	4	2	2	2	4	2	2	2	4	2	2	2	4	2	2	2	4	2	2	2	4	2	2	2	4	2	2	2	4	2	2	2	4	2	2	2	4
0.40488	0.70704	1	1	1	2	1	1	1	2	1	1	1	2	1	1	1	2	1	1	1	2	1	1	1	2	1	1	1	2	1	1	1	2	1	1	1	2	1	1	1	2	1	1	1	2	1	1	1	2
0.40864	0.71025	2	2	2	4	2	2	2	4	2	2	2	4	2	2	2	4	2	2	2	4	2	2	2	4	2	2	2	4	2	2	2	4	2	2	2	4	2	2	2	4	2	2	2	4	2	2	2	4
0.41239	0.71347	1	1	1	2	1	1	1	2	1	1	1	2	1	1	1	2	1	1	1	2	1	1	1	2	1	1	1	2	1	1	1	2	1	1	1	2	1	1	1	2	1	1	1	2	1	1	1	2
0.41615	0.71668	2	2	2	4	2	2	2	4	2	2	2	4	2	2	2	4	2	2	2	4	2	2	2	4	2	2	2	4	2	2	2	4	2	2	2	4	2	2	2	4	2	2	2	4	2	2	2	4
0.4199	0.71989	1	1	1	2	1	1	1	2	1	1	1	2	1	1	1	2	1	1	1	2	1	1	1	2	1	1	1	2	1	1	1	2	1	1	1	2	1	1	1	2	1	1	1	2	1	1	1	2
0.42365	0.72311	1	1	1	2	1	1	1	2	1	1	1	2	1	1	1	2	1	1	1	2	1	1	1	2	1	1	1	2	1	1	1	2	1	1	1	2	1	1	1	2	1	1	1	2	1	1	1	2
0.42741	0.72632	2	2	2	4	2	2	2	4	2	2	2	4	2	2	2	4	2	2	2	4	2	2	2	4	2	2	2	4	2	2	2	4	2	2	2	4	2	2	2	4	2	2	2	4	2	2	2	4
0.43116	0.72953	1	1	1	2	1	1	1	2	1	1	1	2	1	1	1	2	1	1	1	2	1	1	1	2	1	1	1	2	1	1	1	2	1	1	1	2	1	1	1	2	1	1	1	2	1	1	1	2
0.43492	0.73275	2	2	2	4	2	2	2	4	2	2	2	4	2	2	2	4	2	2	2	4	2	2	2	4	2	2	2	4	2	2	2	4	2	2	2	4	2	2	2	4	2	2	2	4	2	2	2	4
0.43867	0.73596	1	1	1	2	1	1	1	2	1	1	1	2	1	1	1	2	1	1	1	2	1	1	1	2	1	1	1	2	1	1	1	2	1	1	1	2	1	1	1	2	1	1	1	2	1	1	1	2
0.44243	0.73917	2	2	2	4	2	2	2	4	2	2	2	4	2	2	2	4	2	2	2	4	2	2	2	4	2	2	2	4	2	2	2	4	2	2	2	4	2	2	2	4	2	2	2	4	2	2	2	4
0.44618	0.74239	1	1	1	2	1	1	1	2	1	1	1	2	1	1	1	2	1	1	1	2	1	1	1	2	1	1	1	2	1	1	1	2	1	1	1	2	1	1	1	2	1	1	1	2	1	1	1	2
0.44994	0.7456	2	2	2	4	2	2	2	4	2	2	2	4	2	2	2	4	2	2	2	4	2	2	2	4	2	2	2	4	2	2	2	4	2	2	2	4	2	2	2	4	2	2	2	4	2	2	2	4
0.45369	0.74881	1	1	1	2	1	1	1	2	1	1	1	2	1	1	1	2	1	1	1	2	1	1	1	2	1	1	1	2	1	1	1	2	1	1	1	2	1	1	1	2	1	1	1	2	1	1	1	2
0.45745	0.75202	2	2	2	4	2	2	2	4	2	2	2	4	2	2	2	4	2	2	2	4	2	2	2	4	2	2	2	4	2	2	2	4	2	2	2	4	2	2	2	4	2	2	2	4	2	2	2	4
0.4612	0.75524	1	1	1	2	1	1	1	2	1	1	1	2	1	1	1	2	1	1	1	2	1	1	1	2	1	1	1	2	1	1	1	2	1	1	1	2	1	1	1	2	1	1	1	2	1	1	1	2
0.46496	0.75845	2	2	2	4	2	2	2	4	2	2	2	4	2	2	2	4	2	2	2	4	2	2	2	4	2	2	2	4	2	2	2	4	2	2	2	4	2	2	2	4	2	2	2	4	2	2	2	4
0.46871	0.76166	1	1	1	2	1	1	1	2	1	1	1	2	1	1	1	2	1	1	1	2	1	1	1	2	1	1	1	2	1	1	1	2	1	1	1	2	1	1	1	2	1	1	1	2	1	1	1	2
0.47247	0.76488	2	2	2	4	2	2	2	4	2	2	2	4	2	2	2	4	2	2	2	4	2	2	2	4	2	2	2	4	2	2	2	4	2	2	2	4	2	2	2	4	2	2	2	4	2	2	2	4
0.47622	0.76809	1	1	1	2	1	1	1	2	1	1	1	2	1	1	1	2	1	1	1	2	1	1	1	2	1	1	1	2	1	1	1	2	1	1	1	2	1	1	1	2	1	1	1	2	1	1	1	2
0.47997	0.7713	2	2	2	2	1	1	1	2	1	1	1	2	1	1	1	2	1	1	1	2	1	1	1	2	1	1	1	2	1	1	1	3	2	2	2	4	2	2	2	4	2	2	2	4	2	2	2	4
0.48373	0.77452	1	1	1	4	2	2	2	4	2	2	2	4	2	2	2	4	2	2	2	4	2	2	2	4	2	2	2	4	2	2	2	3	1	1	1	2	1	1	1	2	1	1	1	2	1	1	1	2
0.48748	0.77773	1	1	1	2	1	1	1	2	1	1	1	2	1	1	1	2	1	1	1	2	1	1	1	2	1	1	1	2	1	1	1	2	1	1	1	2	1	1	1	2	1	1	1	2	1	1	1	2
0.49124	0.78094	2	2	2	4	2	2	2	4	2	2	2	4	2	2	2	4	2	2	2	4	2	2	2	4	2	2	2	4	2	2	2	4	2	2	2	4	2	2	2	4	2	2	2	4	2	2	2	4
0.49499	0.78416	1	1	1	2	1	1	1	2	1	1	1	2	1	1	1	2	1	1	1	2	1	1	1	2	1	1	1	2	1	1	1	2	1	1	1	2	1	1	1	2	1	1	1	2	1	1	1	2
0.49875	0.78737	2	2	2	4	2	2	2	4	2	2	2	4	2	2	2	4	2	2	2	4	2	2	2	4	2	2	2	4	2	2	2	4	2	2	2	4	2	2	2	4	2	2	2	4	2	2	2	4
0.5025	0.79058	1	1	1	2	1	1	1	2	1	1	1	2	1	1	1	2	1	1	1	2	1	1	1	2	1	1	1	2	1	1	1	2	1	1	1	2	1	1	1	2	1	1	1	2	1	1	1	2
0.50626	0.7938	2	2	2	4	2	2	2	4	2	2	2	4	2	2	2	4	2	2	2	4	2	2	2	4	2	2	2	4	2	2	2	4	2	2	2	4	2	2	2	4	2	2	2	4	2	2	2	4
0.51001	0.79701	1	1	1	2	1	1	1	2	1	1	1	2	1	1	1	2	1	1	1	2	1	1	1	2	1	1	1	2	1	1	1	2	1	1	1	2	1	1	1	2	1	1	1	2	1	1	1	2
0.51377	0.80022	2	2	2	4	2	2	2	4	2	2	2	4	2	2	2	4	2	2	2	4	2	2	2	4	2	2	2	4	2	2	2	4	2	2	2	4	2	2	2	4	2	2	2	4	2	2	2	4
0.51752	0.80344	1	1	1	2	1	1	1	2	1	1	1	2	1	1	1	2	1	1	1	2	1	1	1	2	1	1	1	2	1	1	1	2	1	1	1	2	1	1	1	2	1	1	1	2	1	1	1	2
0.52128	0.80665	2	2	2	4	2	2	2	4	2	2	2	4	2	2	2	4	2	2	2	4	2	2	2	4	2	2	2	4	2	2	2	4	2	2	2	4	2	2	2	4	2	2	2	4	2	2	2	4
0.52503	0.80986	1	1	1	2	1	1	1	2	1	1	1	2	1	1	1	2	1	1	1	2	1	1	1	2	1	1	1	2	1	1	1	2	1	1	1	2	1	1	1	2	1	1	1	2	1	1	1	2
0.52879	0.81308	2	2	2	4	2	2	2	4	2	2	2	4	2	2	2	4	2	2	2	4	2	2	2	4	2	2	2	4	2	2	2	4	2	2	2	4	2	2	2	4	2	2	2	4	2	2	2	4
0.53254	0.81629	1	1	1	2	1	1	1	2	1	1	1	2	1	1	1	2	1	1	1	2	1	1	1	2	1	1	1	2	1	1	1	2	1	1	1	2	1	1	1	2	1	1	1	2	1	1	1	2
0.5363	0.8195	2	2	2	4	2	2	2	4	2	2	2	4	2	2	2	4	2	2	2	4	2	2	2	4	2	2	2	4	2	2	2	4	2	2	2	4	2	2	2	4	2	2	2	4	2	2	2	4
0.54005	0.82271	1	1	1	2	1	1	1	2	1	1	1	2	1	1	1	2	1	1	1	2	1	1	1	2	1	1	1	2	1	1	1	2	1	1	1	2	1	1	1	2	1	1	1	2	1	1	1	2
0.5438	0.82593	2	2	2	4	2	2	2	4	2	2	2	4	2	2	2	4	2	2	2	4	2	2	2	4	2	2	2	4	2	2	2	4	2	2	2	4	2	2	2	4	2	2	2	4	2	2	2	4
0.54756	0.82914	1	1	1	2	1	1	1	2	1	1	1	2	1	1	1	2	1	1	1	2	1	1	1	2	1	1	1	2	1	1	1	2	1	1	1	2	1	1	1	2	1	1	1	2	1	1	1	2
0.55131	0.83235	2	2	2	4	2	2	2	4	2	2	2	4	2	2	2	4	2	2	2	4	2	2	2	4	2	2	2	4	2	2	2	4	2	2	2	4	2	2	2	4	2	2	2	4	2	2	2	4
0.55507	0.83557	1	1	1	2	1	1	1	2	1	1	1	2	1	1	1	2	1	1	1	2	1	1	1	2	1	1	1	2	1	1	1	2	1	1	1	2	1	1	1	2	1	1	1	2	1	1	1	2
0.55882	0.83878	2	2	2	4	2	2	2	4	2	2	2	4	2	2	2	4	2	2	2	4	2	2	2	4	2	2	2	4	2	2	2	4	2	2	2	4	2	2	2	4	2	2	2	4	2	2	2	4
0.56258	0.84199	1	1	1	2	1	1	1	2	1	1	1	2	1	1	1	2	1	1	1	2	1	1	1	2	1	1	1	2	1	1	1	2	1	1	1	2	1	1	1	2	1	1	1	2	1	1	1	2
0.56633	0.84521	1	1	1	2	1	1	1	2	1	1	1	2	1	1	1	2	1	1	1	2	1	1	1	2	1	1	1	2	1	1	1	2	1	1	1	2	1	1	1	2	1	1	1	2	1	1	1	2
0.57009	0.84842	2	2	2	4	2	2	2	4	2	2	2	4	2	2	2	4	2	2	2	4	2	2	2	4	2	2	2	4	2	2	2	4	2	2	2	4	2	2	2	4	2	2	2	4	2	2	2	4
0.57384	0.85163	1	1	1	2	1	1	1	2	1	1	1	2	1	1	1	2	1	1	1	2	1	1	1	2	1	1	1	2	1	1	1	2	1	1	1	2	1	1	1	2	1	1	1	2	1	1	1	2
0.5776	0.85485	2	2	2	4	2	2	2	4	2	2	2	4	2	2	2	4	2	2	2	4	2	2	2	4	2	2	2	4	2	2	2	4	2	2	2	4	2	2	2	4	2	2	2	4	2	2	2	4
0.58135	0.85806	1	1	1	2	1	1	1	2	1	1	1	2	1	1	1	2	1	1	1	2	1	1	1	2	1	1	1	2	1	1	1	2	1	1	1	2	1	1	1	2	1	1	1	2	1	1	1	2
0.58511	0.86127	2	2	2	4	2	2	2	4	2	2	2	4	2	2	2	4	2	2	2	4	2	2	2	4	2	2	2	4	2	2	2	4	2	2	2	4	2	2	2	4	2	2	2	4	2	2	2	4
0.58886	0.86449	1	1	1	2	1	1	1	2	1	1	1	2	1	1	1	2	1	1	1	2	1	1	1	2	1	1	1	2	1	1	1	2	1	1	1	2	1	1	1	2	1	1	1	2	1	1	1	2
0.59262	0.8677	2	2	2	4	2	2	2	4	2	2	2	4	2	2	2	4	2	2	2	4	2	2	2	4	2	2	2	4	2	2	2	4	2	2	2	4	2	2	2	4	2	2	2	4	2	2	2	4
0.59637	0.87091	1	1	1	2	1	1	1	2	1	1	1	2	1	1	1	2	1	1	1	2	1	1	1	2	1	1	1	2	1	1	1	2	1	1	1	2	1	1	1	2	1	1	1	2	1	1	1	2
0.60013	0.87413	2	2	2	4	2	2	2	4	2	2	2	4	2	2	2	4	2	2	2	4	2	2	2	4	2	2	2	4	2	2	2	4	2	2	2	4	2	2	2	4	2	2	2	4	2	2	2	4
0.60388	0.87734	1	1	1	2	1	1	1	2	1	1	1	2	1	1	1	2	1	1	1	2	1	1	1	2	1	1	1	2	1	1	1	2	1	1	1	2	1	1	1	2	1	1	1	2	1	1	1	2
0.60763	0.88055	2	2	2	4	2	2	2	4	2	2	2	4	2	2	2	4	2	2	2	4	2	2	2	4	2	2	2	4	2	2	2	4	2	2	2	4	2	2	2	4	2	2	2	4	2	2	2	4
0.61139	0.88377	1	1	1	2	1	1	1	2	1	1	1	2	1	1	1	2	1	1	1	2	1	1	1	2	1	1	1	2	1	1	1	2	1	1	1	2	1	1	1	2	1	1	1	2	1	1	1	2
0.61514	0.88698	2	2	2	4	2	2	2	4	2	2	2	4	2	2	2	4	2	2	2	4	2	2	2	4	2	2	2	4	2	2	2	4	2	2	2	4	2	2	2	4	2	2	2	4	2	2	2	4
0.6189	0.89019	1	1	1	2	1	1	1	2	1	1	1	2	1	1	1	2	1	1	1	2	1	1	1	2	1	1	1	2	1	1	1	2	1	1	1	2	1	1	1	2	1	1	1	2	1	1	1	2
0.62265	0.8934	2	2	2	4	2	2	2	4	2	2	2	4	2	2	2	4	2	2	2	4	2	2	2	4	2	2	2	4	2	2	2	4	2	2	2	4	2	2	2	4	2	2	2	4	2	2	2	4
0.62641	0.89662	1	1	1	2	1	1	1	2	1	1	1	2	1	1	1	2	1	1	1	2	1	1	1	2	1	1	1	2	1	1	1	2	1	1	1	2	1	1	1	2	1	1	1	2	1	1	2	1
0.63016	0.89983	2	2	2	4	2	2	2	4	2	2	2	4	2	2	2	4	2	2	2	4	2	2	2	4	2	2	2	4	2	2	2	4	2	2	2	4	2	2	2	4	2	2	2	4	2	2	4	2
0.63392	0.90304	1	1	1	2	1	1	1	2	1	1	1	2	1	1	1	2	1	1	1	2	1	1	1	2	1	1	1	2	1	1	1	2	1	1	1	2	1	1	1	2	1	1	1	2	1	1	2	1
0.63767	0.90626	2	2	2	4	2	2	2	4	2	2	2	4	2	2	2	4	2	2	2	4	2	2	2	4	2	2	2	4	2	2	2	4	2	2	2	4	2	2	2	4	2	2	2	4	2	2	4	2
0.64143	0.90947	1	1	1	2	1	1	1	2	1	1	1	2	1	1	1	2	1	1	1	2	1	1	1	2	1	1	1	2	1	1	1	2	1	1	1	2	1	1	1	2	1	1	1	2	1	1	2	1
0.64518	0.91268	2	2	2	3	3	2	2	4	2	2	2	4	2	2	2	4	2	2	2	4	2	2	2	4	2	2	2	4	2	2	2	4	2	2	2	4	2	2	2	4	2	2	2	4	2	2	4	2
0.64894	0.9159	1	1	1	1	2	1	1	2	1	1	1	2	1	1	1	2	1	1	1	2	1	1	1	2	1	1	1	2	1	1	1	2	1	1	1	2	1	1	1	2	1	1	1	2	1	1	2	1
0.65269	0.91911	2	2	2	2	4	2	2	4	2	2	2	4	2	2	2	4	2	2	2	4	2	2	2	4	2	2	2	4	2	2	2	4	2	2	2	4	2	2	2	4	2	2	3	3	2	2	4	2
0.65645	0.92232	1	1	1	1	2	1	1	2	1	1	1	2	1	1	1	2	1	1	1	2	1	1	1	2	1	1	1	2	1	1	1	2	1	1	1	2	1	1	1	2	1	1	2	1	1	1	2	1
0.6602	0.92554	2	2	2	2	4	2	2	4	2	2	2	4	2	2	2	4	2	2	2	4	2	2	2	4	2	2	2	4	2	2	2	4	2	2	2	4	2	2	2	4	2	2	4	2	2	2	4	2
0.66395	0.92875	1	1	1	1	2	1	1	2	1	1	1	2	1	1	1	2	1	1	1	2	1	1	1	2	1	1	1	2	1	1	1	2	1	1	1	2	1	1	1	2	1	1	2	1	1	1	2	1
0.66771	0.93196	2	2	2	2	4	2	2	4	2	2	2	4	2	2	2	4	2	2	2	4	2	2	2	4	2	2	2	4	2	2	2	4	2	2	2	4	2	2	2	4	2	2	4	2	2	2	4	2
0.67146	0.93518	1	1	1	1	2	1	1	2	1	1	1	2	1	1	1	2	1	1	1	2	1	1	1	2	1	1	1	2	1	1	1	2	1	1	1	2	1	1	1	2	1	1	2	1	1	1	2	1
0.67522	0.93839	2	2	2	2	4	2	2	2	4	2	2	4	2	2	2	4	2	2	2	4	2	2	2	4	2	2	2	4	2	2	2	4	2	2	2	4	2	2	2	4	2	2	4	2	2	2	4	2
0.67897	0.9416	1	1	1	1	2	1	1	1	2	1	1	2	1	1	1	2	1	1	1	2	1	1	1	2	1	1	1	2	1	1	1	2	1	1	1	2	1	1	1	2	1	1	2	1	1	1	2	1
0.68273	0.94482	2	2	2	2	4	2	2	2	4	2	2	4	2	2	2	4	2	2	2	4	2	2	2	4	2	2	2	4	2	2	2	4	2	2	2	4	2	2	2	4	2	2	4	2	2	2	4	2
0.68648	0.94803	1	1	1	1	2	1	1	1	2	1	1	2	1	1	1	2	1	1	1	2	1	1	1	2	1	1	1	2	1	1	1	2	1	1	1	2	1	1	1	2	1	1	2	1	1	1	2	1
0.69024	0.95124	2	2	2	2	4	2	2	2	4	2	2	4	2	2	2	4	2	2	2	4	2	2	2	4	2	2	2	4	2	2	2	4	2	2	2	4	2	2	2	4	2	2	4	2	2	2	4	2
0.69399	0.95446	1	1	1	1	2	1	1	1	2	1	1	2	1	1	1	2	1	1	1	2	1	1	1	2	1	1	1	2	1	1	1	2	1	1	1	2	1	1	2	1	1	1	2	1	1	1	2	1
0.69775	0.95767	2	2	2	2	4	2	2	2	4	2	2	4	2	2	2	4	2	2	2	4	2	2	2	4	2	2	2	4	2	2	2	4	2	2	2	4	2	2	4	2	2	2	4	2	2	2	4	2
0.7015	0.96088	1	1	1	1	2	1	1	1	2	1	1	2	1	1	1	2	1	1	1	2	1	1	1	2	1	1	1	2	1	1	1	2	1	1	1	2	1	1	2	1	1	1	2	1	1	1	2	1
0.70526	0.9641	2	2	2	2	4	2	2	2	4	2	2	4	2	2	2	4	2	2	2	4	2	2	2	4	2	2	2	4	2	2	2	4	2	2	2	4	2	2	4	2	2	2	4	2	2	2	4	2
0.70901	0.96731	1	1	1	1	2	1	1	1	2	1	1	2	1	1	1	2	1	1	1	2	1	1	1	2	1	1	1	2	1	1	1	2	1	1	1	2	1	1	2	1	1	1	2	1	1	1	2	1
0.71277	0.97052	2	2	2	2	4	2	2	2	4	2	2	4	2	2	2	4	2	2	2	4	2	2	2	4	2	2	2	4	2	2	2	4	2	2	2	4	2	2	4	2	2	2	4	2	2	2	4	2
0.71652	0.97373	1	1	1	1	2	1	1	1	2	1	1	1	2	1	1	2	1	1	1	2	1	1	1	2	1	1	1	2	1	1	1	2	1	1	1	2	1	1	2	1	1	1	2	1	1	1	2	1
0.72028	0.97695	2	2	2	2	4	2	2	2	4	2	2	2	4	2	2	4	2	2	2	4	2	2	2	4	2	2	2	4	2	2	2	4	2	2	2	4	2	2	4	2	2	2	4	2	2	2	4	2
0.72403	0.98016	1	1	1	1	2	1	1	1	2	1	1	1	2	1	1	2	1	1	1	2	1	1	1	2	1	1	1	2	1	1	1	2	1	1	1	2	1	1	2	1	1	1	2	1	1	1	2	1
0.72778	0.98337	2	2	2	2	4	2	2	2	4	2	2	2	4	2	2	4	2	2	2	4	2	2	2	4	2	2	2	4	2	2	2	4	2	2	2	4	2	2	4	2	2	2	4	2	2	2	4	2
0.73154	0.98659	1	1	1	1	2	1	1	1	2	1	1	1	2	1	1	2	1	1	1	2	1	1	1	2	1	1	1	2	1	1	1	2	1	1	1	2	1	1	2	1	1	1	2	1	1	1	2	1
0.73529	0.9898	2	2	2	2	4	2	2	2	4	2	2	2	4	2	2	4	2	2	2	4	2	2	2	4	2	2	2	4	2	2	2	4	2	2	2	4	2	2	4	2	2	2	4	2	2	2	4	2
0.73905	0.99301	1	1	1	1	2	1	1	1	2	1	1	1	2	1	1	2	1	1	1	2	1	1	1	2	1	1	1	2	1	1	1	2	1	1	1	2	1	1	2	1	1	1	2	1	1	1	2	1
0.7428	0.99623	2	2	2	2	4	2	2	2	4	2	2	2	4	2	2	4	2	2	2	4	2	2	2	4	2	2	2	4	2	2	2	4	2	2	2	4	2	2	4	2	2	2	4	2	2	2	4	2
0.74656	0.99944	1	1	1	1	2	1	1	1	2	1	1	1	2	1	1	2	1	1	1	2	1	1	1	2	1	1	1	2	1	1	1	2	1	1	1	2	1	1	2	1	1	1	2	1	1	1	2	1
0.75031	1.00265	2	2	2	2	4	2	2	2	4	2	2	2	4	2	2	4	2	2	2	4	2	2	2	4	2	2	2	4	2	2	2	4	2	2	2	4	2	2	4	2	2	2	4	2	2	2	4	2
0.75407	1.00587	1	1	1	1	2	1	1	1	2	1	1	1	2	1	1	2	1	1	1	2	1	1	1	2	1	1	1	2	1	1	1	2	1	1	1	2	1	1	2	1	1	1	2	1	1	1	2	1
0.75782	1.00908	2	2	2	2	4	2	2	2	4	2	2	2	4	2	2	4	2	2	2	4	2	2	2	4	2	2	2	4	2	2	2	4	2	2	2	4	2	2	4	2	2	2	4	2	2	2	4	2
0.76158	1.01229	1	1	1	1	2	1	1	1	2	1	1	1	2	1	1	2	1	1	1	2	1	1	1	2	1	1	1	2	1	1	1	2	1	1	2	1	1	1	2	1	1	1	2	1	1	1	2	1
0.76533	1.01551	2	2	2	2	4	2	2	2	4	2	2	2	4	2	2	4	2	2	2	4	2	2	2	4	2	2	2	4	2	2	2	4	2	2	4	2	2	2	4	2	2	2	4	2	2	2	4	2
0.76909	1.01872	1	1	1	1	2	1	1	1	2	1	1	1	2	1	1	2	1	1	1	2	1	1	1	2	1	1	1	2	1	1	1	2	1	1	2	1	1	1	2	1	1	1	2	1	1	1	2	1
0.77284	1.02193	2	2	2	2	4	2	2	2	4	2	2	2	4	2	2	4	2	2	2	4	2	2	2	4	2	2	2	4	2	2	2	4	2	2	4	2	2	2	4	2	2	2	4	2	2	2	4	2
0.7766	1.02515	1	1	1	1	2	1	1	1	2	1	1	1	2	1	1	2	1	1	1	2	1	1	1	2	1	1	1	2	1	1	1	2	1	1	2	1	1	1	2	1	1	1	2	1	1	1	2	1
0.78035	1.02836	2	2	2	2	4	2	2	2	4	2	2	2	4	2	2	4	2	2	2	4	2	2	2	4	2	2	2	4	2	2	2	4	2	2	4	2	2	2	4	2	2	2	4	2	2	2	4	2
0.78411	1.03157	1	1	1	1	2	1	1	1	2	1	1	1	2	1	1	1	2	1	1	2	1	1	1	2	1	1	1	2	1	1	1	2	1	1	2	1	1	1	2	1	1	1	2	1	1	1	2	1
0.78786	1.03479	2	2	2	2	4	2	2	2	4	2	2	2	4	2	2	2	4	2	2	4	2	2	2	4	2	2	2	4	2	2	2	4	2	2	4	2	2	2	4	2	2	2	4	2	2	2	4	2
0.79161	1.038	1	1	1	1	2	1	1	1	2	1	1	1	2	1	1	1	2	1	1	2	1	1	1	2	1	1	1	2	1	1	1	2	1	1	2	1	1	1	2	1	1	1	2	1	1	1	2	1
0.79537	1.04121	2	2	2	2	4	2	2	2	4	2	2	2	4	2	2	2	4	2	2	4	2	2	2	4	2	2	2	4	2	2	2	4	2	2	4	2	2	2	4	2	2	2	4	2	2	2	4	2
0.79912	1.04442	1	1	1	1	2	1	1	1	2	1	1	1	2	1	1	1	2	1	1	2	1	1	1	2	1	1	1	2	1	1	1	2	1	1	2	1	1	1	2	1	1	1	2	1	1	1	2	1
0.80288	1.04764	2	2	2	2	4	2	2	2	4	2	2	2	4	2	2	2	4	2	2	4	2	2	2	4	2	2	2	4	2	2	2	4	2	2	4	2	2	2	4	2	2	2	4	2	2	2	4	2
0.80663	1.05085	1	1	1	1	2	1	1	1	2	1	1	1	2	1	1	1	2	1	1	2	1	1	1	2	1	1	1	2	1	1	1	2	1	1	2	1	1	1	2	1	1	1	2	1	1	1	2	1
0.81039	1.05406	1	3	2	2	4	2	2	2	4	2	2	2	4	2	2	2	4	2	2	4	2	2	2	4	2	2	2	4	2	2	2	4	2	2	4	2	2	2	4	2	2	2	4	2	2	2	4	2
0.81414	1.05728	0	2	1	1	2	1	1	1	2	1	1	1	2	1	1	1	2	1	1	2	1	1	1	2	1	1	1	2	1	1	1	2	1	1	2	1	1	1	2	1	1	1	2	1	1	1	2	1
0.8179	1.06049	0	4	2	2	4	2	2	2	4	2	2	2	4	2	2	2	4	2	2	4	2	2	2	4	2	2	2	4	2	2	2	4	2	2	4	2	2	2	4	2	2	2	4	2	2	2	4	2
0.82165	1.0637	0	2	1	1	2	1	1	1	2	1	1	1	2	1	1	1	2	1	1	2	1	1	1	2	1	1	1	2	1	1	1	2	1	1	2	1	1	1	2	1	1	1	2	1	1	1	2	1
0.82541	1.06692	0	4	2	2	4	2	2	2	4	2	2	2	4	2	2	2	4	2	2	4	2	2	2	4	2	2	2	4	2	2	2	4	2	2	4	2	2	2	4	2	2	2	4	2	2	2	4	2
0.82916	1.07013	0	2	1	1	2	1	1	1	2	1	1	1	2	1	1	1	2	1	1	2	1	1	1	2	1	1	1	2	1	1	1	2	1	1	2	1	1	1	2	1	1	1	2	1	1	1	2	1
0.83292	1.07334	0	4	2	2	4	2	2	2	4	2	2	2	4	2	2	2	4	2	2	4	2	2	2	4	2	2	2	4	2	2	2	4	2	2	4	2	2	2	4	2	2	2	4	2	2	2	4	2
0.83667	1.07656	0	2	1	1	2	1	1	1	2	1	1	1	2	1	1	1	2	1	1	2	1	1	1	2	1	1	1	2	1	1	1	2	1	1	2	1	1	1	2	1	1	1	2	1	1	1	2	1
0.84043	1.07977	0	4	2	2	4	2	2	2	4	2	2	2	4	2	2	2	4	2	2	4	2	2	2	4	2	2	2	4	2	2	2	4	2	2	4	2	2	2	4	2	2	2	4	2	2	2	4	2
0.84418	1.08298	0	4	2	2	3	1	1	1	2	1	1	1	2	1	1	1	2	1	1	2	1	1	1	2	1	1	1	2	1	1	2	4	2	2	4	2	2	2	4	2	2	2	4	2	2	2	4	2
0.84793	1.0862	0	2	1	1	3	2	2	2	4	2	2	2	4	2	2	2	4	2	2	4	2	2	2	4	2	2	2	4	2	2	1	2	1	1	2	1	1	1	2	1	1	1	2	1	1	2	1	1
0.85169	1.08941	0	4	2	2	4	2	2	2	4	2	2	2	4	2	2	2	4	2	2	4	2	2	2	4	2	2	2	4	2	2	2	4	2	2	4	2	2	2	4	2	2	2	4	2	2	4	2	2
0.85544	1.09262	0	2	1	1	2	1	1	1	2	1	1	1	2	1	1	1	2	1	1	2	1	1	1	2	1	1	1	2	1	1	1	2	1	1	2	1	1	1	2	1	1	1	2	1	1	2	1	1
0.8592	1.09584	0	4	2	2	2	4	2	2	4	2	2	2	4	2	2	2	4	2	2	4	2	2	2	4	2	2	2	4	2	2	2	4	2	2	4	2	2	2	4	2	2	2	4	2	2	4	2	2
0.86295	1.09905	0	2	1	1	1	2	1	1	2	1	1	1	2	1	1	1	2	1	1	2	1	1	1	2	1	1	1	2	1	1	1	2	1	1	2	1	1	1	2	1	1	1	2	1	1	2	1	1
0.86671	1.10226	0	4	2	2	2	4	2	2	4	2	2	2	4	2	2	2	4	2	2	4	2	2	2	4	2	2	2	4	2	2	2	4	2	2	4	2	2	2	4	2	2	2	4	2	2	4	2	2
0.87046	1.10548	0	2	1	1	1	2	1	1	2	1	1	1	2	1	1	1	2	1	1	2	1	1	1	2	1	1	1	2	1	1	1	2	1	1	2	1	1	1	2	1	1	1	2	1	1	2	1	1
0.87422	1.10869	0	4	2	2	2	4	2	2	4	2	2	2	4	2	2	2	4	2	2	4	2	2	2	4	2	2	2	4	2	2	2	4	2	2	4	2	2	2	4	2	2	2	4	2	2	4	2	2
0.87797	1.1119	0	2	1	1	1	2	1	1	2	1	1	1	2	1	1	1	2	1	1	2	1	1	1	2	1	1	1	2	1	1	1	2	1	1	2	1	1	1	2	1	1	1	2	1	1	2	1	1
0.88173	1.11512	0	4	2	2	2	4	2	2	4	2	2	2	4	2	2	2	4	2	2	4	2	2	2	4	2	2	2	4	2	2	2	4	2	2	4	2	2	2	4	2	2	2	4	2	2	4	2	2
0.88548	1.11833	0	2	1	1	1	2	1	1	2	1	1	1	2	1	1	1	2	1	1	2	1	1	1	2	1	1	1	2	1	1	1	2	1	1	2	1	1	1	2	1	1	1	2	1	1	2	1	1
0.88924	1.12154	0	4	2	2	2	4	2	2	4	2	2	2	4	2	2	2	4	2	2	4	2	2	2	4	2	2	2	4	2	2	2	4	2	2	4	2	2	2	4	2	2	2	4	2	2	4	2	2
0.89299	1.12475	0	2	1	1	1	2	1	1	2	1	1	1	2	1	1	1	2	1	1	2	1	1	1	2	1	1	1	2	1	1	1	2	1	1	2	1	1	1	2	1	1	1	2	1	1	2	1	1
0.89675	1.12797	0	4	2	2	2	4	2	2	4	2	2	2	4	2	2	2	4	2	2	4	2	2	2	4	2	2	2	4	2	2	2	4	2	2	4	2	2	2	4	2	2	2	4	2	2	4	2	2
0.9005	1.13118	0	2	1	1	1	2	1	1	2	1	1	1	2	1	1	1	2	1	1	2	1	1	1	2	1	1	1	2	1	1	1	2	1	1	2	1	1	1	2	1	1	1	2	1	1	2	1	1
0.90426	1.13439	0	4	2	2	2	4	2	2	4	2	2	2	4	2	2	2	4	2	2	4	2	2	2	4	2	2	2	4	2	2	2	4	2	2	4	2	2	2	4	2	2	2	4	2	2	4	2	2
0.90801	1.13761	0	2	1	1	1	2	1	1	2	1	1	1	2	1	1	1	2	1	1	2	1	1	1	2	1	1	1	2	1	1	1	2	1	1	2	1	1	1	2	1	1	2	4	2	2	4	2	2
0.91176	1.14082	0	4	2	2	2	4	2	2	4	2	2	2	4	2	2	2	4	2	2	4	2	2	2	4	2	2	2	4	2	2	3	3	2	2	4	2	2	2	4	2	2	1	2	1	1	2	1	1
0.91552	1.14403	0	4	2	2	2	4	2	2	4	2	2	2	4	2	2	2	4	2	2	4	2	2	2	4	2	2	2	4	2	2	4	2	2	2	4	2	2	2	4	2	2	4	2	2	2	4	2	2
0.91927	1.14725	0	2	1	1	1	2	1	1	2	1	1	1	2	1	1	1	2	1	1	2	1	1	1	2	1	1	1	2	1	1	2	1	1	1	2	1	1	1	2	1	1	2	1	1	1	2	1	1
0.92303	1.15046	0	4	2	2	2	4	2	2	2	4	2	2	4	2	2	2	4	2	2	4	2	2	2	4	2	2	2	4	2	2	4	2	2	2	4	2	2	2	4	2	2	4	2	2	2	4	2	2
0.92678	1.15367	0	2	1	1	1	2	1	1	1	2	1	1	2	1	1	1	2	1	1	1	2	1	1	2	1	1	1	2	1	1	2	1	1	1	2	1	1	1	2	1	1	2	1	1	1	2	1	1
0.93054	1.15689	0	4	2	2	2	4	2	2	2	4	2	2	4	2	2	2	4	2	2	2	4	2	2	4	2	2	2	4	2	2	4	2	2	2	4	2	2	2	4	2	2	4	2	2	2	4	2	2
0.93429	1.1601	0	2	1	1	1	2	1	1	1	2	1	1	2	1	1	1	2	1	1	1	2	1	1	2	1	1	1	2	1	1	2	1	1	1	2	1	1	1	2	1	1	2	1	1	1	2	1	1
0.93805	1.16331	0	4	2	2	2	4	2	2	2	4	2	2	4	2	2	2	4	2	2	2	4	2	2	4	2	2	2	4	2	2	4	2	2	2	4	2	2	2	4	2	2	4	2	2	2	4	2	2
0.9418	1.16653	0	2	1	1	1	2	1	1	1	2	1	1	2	1	1	1	2	1	1	1	2	1	1	2	1	1	1	2	1	1	2	1	1	1	2	1	1	1	2	1	1	2	1	1	1	2	1	1
0.94556	1.16974	0	4	2	2	2	4	2	2	2	4	2	2	4	2	2	2	4	2	2	2	4	2	2	4	2	2	2	4	2	2	4	2	2	2	4	2	2	2	4	2	2	4	2	2	2	4	2	2
0.94931	1.17295	0	2	1	1	1	2	1	1	1	2	1	1	2	1	1	1	2	1	1	1	2	1	1	2	1	1	1	2	1	1	2	1	1	1	2	1	1	1	2	1	1	2	1	1	1	2	1	1
0.95307	1.17617	0	4	2	2	2	4	2	2	2	4	2	2	4	2	2	2	4	2	2	2	4	2	2	4	2	2	2	4	2	2	4	2	2	2	4	2	2	2	4	2	2	4	2	2	2	4	2	2
0.95682	1.17938	0	2	1	1	1	2	1	1	1	2	1	1	2	1	1	1	2	1	1	1	2	1	1	2	1	1	1	2	1	1	2	1	1	1	2	1	1	1	2	2	2	4	2	2	2	4	2	2
0.96058	1.18259	0	4	2	2	2	4	2	2	2	4	2	2	4	2	2	2	4	2	2	2	4	2	2	4	2	2	2	4	2	2	4	2	2	2	4	2	2	2	4	1	1	2	1	1	1	2	1	1
0.96433	1.18581	0	4	2	2	2	4	2	2	2	4	2	2	4	2	2	2	4	2	2	2	4	2	2	4	2	2	2	4	2	2	4	2	2	2	4	2	2	2	4	2	2	4	2	2	2	4	2	2
0.96809	1.18902	0	2	1	1	1	2	1	1	1	2	1	1	2	1	1	1	2	1	1	1	2	1	1	2	1	1	1	2	1	1	2	1	1	1	2	1	1	1	2	1	1	2	1	1	1	2	1	1
0.97184	1.19223	0	2	4	2	2	4	2	2	2	4	2	2	4	2	2	2	4	2	2	2	4	2	2	4	2	2	2	4	2	2	4	2	2	2	4	2	2	2	4	2	2	4	2	2	2	4	2	2
0.97559	1.19544	0	1	2	1	1	2	1	1	1	2	1	1	2	1	1	1	2	1	1	1	2	1	1	2	1	1	1	2	1	1	2	1	1	1	2	1	1	1	2	1	1	2	1	1	1	2	1	1
0.97935	1.19866	0	2	4	2	2	4	2	2	2	4	2	2	4	2	2	2	4	2	2	2	4	2	2	4	2	2	2	4	2	2	4	2	2	2	4	2	2	2	4	2	2	4	2	2	2	4	2	2
0.9831	1.20187	0	1	2	1	1	2	1	1	1	2	1	1	2	1	1	1	2	1	1	1	2	1	1	2	1	1	1	2	1	1	2	1	1	1	2	1	1	1	2	1	1	2	1	1	1	2	1	1
0.98686	1.20508	0	2	4	2	2	4	2	2	2	4	2	2	4	2	2	2	4	2	2	2	4	2	2	4	2	2	2	4	2	2	4	2	2	2	4	2	2	2	4	2	2	4	2	2	2	4	2	2
0.99061	1.2083	0	1	2	1	1	2	1	1	1	2	1	1	2	1	1	1	2	1	1	1	2	1	1	2	1	1	1	2	1	1	2	1	1	1	2	1	1	1	2	1	1	2	1	1	1	2	1	1
0.99437	1.21151	0	2	4	2	2	4	2	2	2	4	2	2	4	2	2	2	4	2	2	2	4	2	2	4	2	2	2	4	2	2	4	2	2	2	4	2	2	2	4	2	2	4	2	2	2	4	2	2
0.99812	1.21472	0	2	4	2	2	4	2	2	2	4	2	2	2	1	1	1	2	1	1	1	2	1	2	4	2	2	2	4	2	2	4	2	2	2	4	2	2	2	4	2	2	4	2	2	2	4	2	2
1.00188	1.21794	0	1	2	1	1	2	1	1	1	2	1	1	4	2	2	2	4	2	2	2	4	2	1	2	1	1	1	2	1	1	2	1	1	1	2	1	1	1	2	1	1	2	1	1	1	2	1	1
1.00563	1.22115	0	2	4	2	2	4	2	2	2	4	2	2	4	2	2	2	4	2	2	2	4	2	2	4	2	2	2	4	2	2	4	2	2	2	4	2	2	2	4	2	2	4	2	2	2	4	2	2
1.00939	1.22436	0	1	2	1	1	2	1	1	1	2	1	1	2	1	1	1	2	1	1	1	2	1	1	2	1	1	1	2	1	1	2	1	1	1	2	1	1	1	2	1	1	2	1	1	1	2	1	1
1.01314	1.22758	0	2	4	2	2	4	2	2	2	4	2	2	3	3	2	2	4	2	2	2	4	2	2	4	2	2	2	4	2	2	4	2	2	2	4	2	2	3	3	2	2	4	2	2	2	4	2	2
1.0169	1.23079	0	1	2	1	1	2	1	1	1	2	1	1	1	2	1	1	2	1	1	1	2	1	1	2	1	1	1	2	1	1	2	1	1	1	2	1	1	2	1	1	1	2	1	1	1	2	1	1
1.02065	1.234	0	2	4	2	2	4	2	2	2	4	2	2	2	4	2	2	4	2	2	2	4	2	2	4	2	2	2	4	2	2	4	2	2	2	4	2	2	4	2	2	2	4	2	2	2	4	2	2
1.02441	1.23722	0	1	2	1	1	2	1	1	1	2	1	1	1	2	1	1	2	1	1	1	2	1	1	2	1	1	1	2	1	1	2	1	1	1	2	1	1	2	1	1	1	2	1	1	1	2	1	1
1.02816	1.24043	0	2	4	2	2	4	2	2	2	4	2	2	2	4	2	2	4	2	2	2	4	2	2	4	2	2	2	4	2	2	4	2	2	2	4	2	2	4	2	2	2	4	2	2	2	4	2	2
1.03191	1.24364	0	2	4	2	2	4	2	2	2	4	2	2	2	4	2	2	4	2	2	2	4	2	2	4	2	2	2	4	2	2	4	2	2	2	4	2	2	4	2	2	2	4	2	2	2	4	2	2
1.03567	1.24686	0	1	2	1	1	2	1	1	1	2	1	1	1	2	1	1	2	1	1	1	2	1	1	2	1	1	1	2	1	1	2	1	1	1	2	1	1	2	1	1	1	2	1	1	1	2	1	1
1.03942	1.25007	0	2	4	2	2	2	4	2	2	4	2	2	2	4	2	2	4	2	2	2	4	2	2	4	2	2	2	4	2	2	4	2	2	2	4	2	2	4	2	2	2	4	2	2	4	2	2	2
1.04318	1.25328	0	1	2	1	1	1	2	1	1	2	1	1	1	2	1	1	2	1	1	1	2	1	1	2	1	1	1	2	1	1	2	1	1	1	2	1	1	2	1	1	1	2	1	1	2	1	1	1
1.04693	1.2565	0	2	4	2	2	2	4	2	2	4	2	2	2	4	2	2	4	2	2	2	4	2	2	4	2	2	2	4	2	2	4	2	2	2	4	2	2	4	2	2	2	4	2	2	4	2	2	2
1.05069	1.25971	0	1	2	1	1	1	2	1	1	2	1	1	1	2	1	1	2	1	1	1	2	1	1	2	1	1	1	2	1	1	2	1	1	1	2	1	1	2	1	1	1	2	1	1	2	1	1	1
1.05444	1.26292	0	2	4	2	2	2	4	2	2	4	2	2	2	4	2	2	4	2	2	2	4	2	2	4	2	2	2	4	2	2	4	2	2	2	4	2	2	4	2	2	2	4	2	2	4	2	2	2
1.0582	1.26614	0	1	2	1	1	1	2	1	1	2	1	1	1	2	1	1	2	1	1	1	2	1	1	2	1	1	1	2	1	1	2	1	1	1	2	1	1	2	1	1	1	2	1	1	2	1	2	2
1.06195	1.26935	0	2	4	2	2	2	4	2	2	4	2	2	2	4	2	2	4	2	2	2	4	2	2	4	2	2	2	4	2	2	4	2	2	2	4	2	2	4	2	2	2	4	2	2	4	2	1	1
1.06571	1.27256	0	2	4	2	2	2	4	2	2	4	2	2	2	4	2	2	4	2	2	2	4	2	2	4	2	2	2	4	2	2	4	2	2	2	4	2	2	4	2	2	2	4	2	2	4	2	2	2
1.06946	1.27577	0	1	2	1	1	1	2	1	1	2	1	1	1	2	1	1	2	1	1	1	2	1	1	2	1	1	1	2	1	1	2	1	1	1	2	1	1	2	1	1	1	2	1	1	2	1	1	1
1.07322	1.27899	0	2	4	2	2	2	4	2	2	4	2	2	2	4	2	2	4	2	2	2	4	2	2	4	2	2	2	4	2	2	4	2	2	2	4	2	2	4	2	2	2	4	2	2	4	2	2	2
1.07697	1.2822	0	1	2	1	1	1	2	1	1	2	1	1	1	2	1	1	2	1	1	1	2	1	1	2	1	1	1	2	1	1	2	1	1	1	2	1	1	2	1	1	1	2	1	1	2	1	1	1
1.08073	1.28541	0	2	4	2	2	2	4	2	2	4	2	2	2	4	2	2	4	2	2	2	4	2	2	4	2	2	2	4	2	2	4	2	2	2	4	2	2	4	2	2	2	4	2	2	4	2	2	2
1.08448	1.28863	0	1	2	1	1	1	2	1	1	2	1	1	1	2	1	1	2	1	1	1	2	1	1	2	1	1	1	2	1	1	2	1	1	1	2	1	1	2	1	1	1	2	1	1	2	1	1	1
1.08824	1.29184	0	2	4	2	2	2	4	2	2	4	2	2	2	4	2	2	4	2	2	2	4	2	2	4	2	2	2	4	2	2	4	2	2	2	4	2	2	4	2	2	2	4	2	2	4	2	2	2
1.09199	1.29505	0	2	4	2	2	2	4	2	2	4	2	2	2	4	2	2	4	2	2	2	4	2	2	4	2	2	2	4	2	2	4	2	2	2	4	2	2	4	2	2	2	4	2	2	4	2	2	2
1.09574	1.29827	0	1	2	1	1	1	2	1	1	2	1	1	1	2	1	1	2	1	1	1	2	1	1	2	1	1	1	2	1	1	2	1	1	1	2	1	1	2	1	1	1	2	1	1	2	1	1	1
1.0995	1.30148	0	2	4	2	2	2	4	2	2	4	2	2	2	4	2	2	4	2	2	2	4	2	2	4	2	2	2	4	2	2	4	2	2	2	4	2	2	4	2	2	2	4	2	2	4	2	2	2
1.10325	1.30469	0	1	2	1	1	1	2	1	1	2	1	1	1	2	1	1	2	1	1	1	2	1	1	2	1	1	1	2	1	1	2	1	1	1	2	1	1	2	1	1	1	2	1	1	2	1	1	1
1.10701	1.30791	0	2	4	2	2	2	4	2	2	4	2	2	2	4	2	2	4	2	2	2	4	2	2	4	2	2	2	4	2	2	4	2	2	2	4	2	2	4	2	2	2	4	2	2	4	2	2	2
1.11076	1.31112	0	1	2	1	1	1	2	1	1	2	1	1	1	2	1	1	2	1	1	1	2	1	1	2	1	1	1	2	1	1	2	1	1	1	2	1	1	2	1	1	1	2	1	2	4	2	2	2
1.11452	1.31433	0	2	4	2	2	2	4	2	2	4	2	2	2	4	2	2	4	2	2	2	4	2	2	4	2	2	2	4	2	2	4	2	2	2	4	2	2	4	2	2	2	4	2	1	2	1	1	1
1.11827	1.31755	0	2	2	4	2	2	4	2	2	4	2	2	2	4	2	2	4	2	2	2	4	2	2	4	2	2	2	4	2	2	4	2	2	2	4	2	2	4	2	2	2	4	2	2	4	2	2	4
1.12203	1.32076	0	1	1	2	1	1	2	1	1	2	1	1	1	2	1	1	2	1	1	1	2	1	1	2	1	1	1	2	1	1	2	1	1	1	2	1	1	2	1	1	1	2	1	1	2	1	1	2
1.12578	1.32397	0	2	2	4	2	2	4	2	2	4	2	2	2	4	2	2	4	2	2	2	4	2	2	4	2	2	2	4	2	2	4	2	2	2	4	2	2	4	2	2	2	4	2	2	4	2	2	4
1.12954	1.32719	0	1	1	2	1	1	2	1	1	2	1	1	1	2	1	1	2	1	1	1	2	1	1	2	1	1	1	2	1	1	2	1	1	1	2	1	1	2	1	1	1	2	1	1	2	1	1	2
1.13329	1.3304	0	2	2	4	2	2	4	2	2	2	4	2	2	4	2	2	4	2	2	2	4	2	2	4	2	2	2	4	2	2	4	2	2	2	4	2	2	4	2	2	2	4	2	2	4	2	2	4
1.13705	1.33361	0	2	2	4	2	2	4	2	2	2	4	2	2	4	2	2	4	2	2	2	4	2	2	4	2	2	2	4	2	2	4	2	2	2	4	2	2	4	2	2	4	2	2	2	4	2	2	4
1.1408	1.33683	0	1	1	2	1	1	2	1	1	1	2	1	1	2	1	1	2	1	1	1	2	1	1	2	1	1	1	2	1	1	2	1	1	1	2	1	1	2	1	1	2	1	1	1	2	1	1	2
1.14456	1.34004	0	2	2	4	2	2	4	2	2	2	4	2	2	4	2	2	4	2	2	2	4	2	2	4	2	2	2	4	2	2	4	2	2	2	4	2	2	4	2	2	4	2	2	2	4	2	2	4
1.14831	1.34325	0	1	1	2	1	1	2	1	1	1	2	1	1	2	1	1	2	1	1	1	2	1	1	2	1	1	1	2	1	1	2	1	1	1	2	1	1	2	1	1	2	1	1	1	2	1	1	2
1.15207	1.34646	0	2	2	4	2	2	4	2	2	2	4	2	2	4	2	2	4	2	2	2	4	2	2	4	2	2	2	4	2	2	4	2	2	2	4	2	2	4	2	2	4	2	2	2	4	2	2	4
1.15582	1.34968	0	1	1	2	1	1	2	1	1	1	2	1	1	2	1	1	2	1	1	1	2	1	1	2	1	1	1	2	1	1	2	1	1	1	2	1	1	2	1	1	3	2	2	2	4	2	2	4
1.15957	1.35289	0	2	2	4	2	2	4	2	2	2	4	2	2	4	2	2	4	2	2	2	4	2	2	4	2	2	2	4	2	2	4	2	2	2	4	2	2	4	2	2	3	1	1	1	2	1	1	2
1.16333	1.3561	0	2	2	4	2	2	4	2	2	2	4	2	2	4	2	2	4	2	2	2	4	2	2	4	2	2	2	4	2	2	4	2	2	2	4	2	2	4	2	2	4	2	2	2	4	2	2	4
1.16708	1.35932	0	1	1	2	1	1	2	1	1	1	2	1	1	2	1	1	2	1	1	1	2	1	1	2	1	1	1	2	1	1	2	1	1	1	2	1	1	2	1	1	2	1	1	1	2	1	1	2
1.17084	1.36253	0	2	2	4	2	2	4	2	2	2	4	2	2	4	2	2	2	4	2	2	4	2	2	4	2	2	2	4	2	2	4	2	2	2	4	2	2	4	2	2	4	2	2	2	4	2	2	4
1.17459	1.36574	0	1	1	2	1	1	2	1	1	1	2	1	1	2	1	1	1	2	1	1	2	1	1	2	1	1	1	2	1	1	2	1	1	1	2	1	1	2	1	1	2	1	1	1	2	1	1	2
1.17835	1.36896	0	2	2	4	2	2	4	2	2	2	4	2	2	4	2	2	2	4	2	2	4	2	2	4	2	2	2	4	2	2	4	2	2	2	4	2	2	4	2	2	4	2	2	2	4	2	2	4
1.1821	1.37217	0	2	2	4	2	2	4	2	2	2	4	2	2	4	2	2	2	4	2	2	4	2	2	4	2	2	2	4	2	2	4	2	2	3	3	2	2	4	2	2	4	2	2	2	4	2	2	4
1.18586	1.37538	0	1	1	2	1	1	2	1	1	1	2	1	1	2	1	1	1	2	1	1	2	1	1	2	1	1	1	2	1	1	2	1	1	2	1	1	1	2	1	1	2	1	1	1	2	1	1	2
1.18961	1.3786	0	2	2	4	2	2	4	2	2	2	4	2	2	4	2	2	2	4	2	2	4	2	2	4	2	2	2	4	2	2	4	2	2	4	2	2	2	4	2	2	4	2	2	2	4	2	2	4
1.19337	1.38181	0	1	1	2	1	1	2	1	1	1	2	1	1	2	1	1	1	2	1	1	2	1	1	2	1	1	1	2	1	1	2	1	1	2	1	1	1	2	1	1	2	1	1	1	2	1	1	2
1.19712	1.38502	0	2	2	4	2	2	4	2	2	2	4	2	2	4	2	2	2	4	2	2	4	2	2	4	2	2	2	4	2	2	4	2	2	4	2	2	2	4	2	2	4	2	2	2	4	2	2	4
1.20088	1.38824	0	2	2	4	2	2	4	2	2	2	4	2	2	4	2	2	2	4	2	2	4	2	2	4	2	2	2	4	2	2	4	2	2	4	2	2	2	4	2	2	4	2	2	2	4	2	2	4
1.20463	1.39145	0	1	1	2	1	1	1	2	1	1	2	1	1	2	1	1	1	2	1	1	2	1	1	2	1	1	1	2	1	1	2	1	1	2	1	1	1	2	1	1	2	1	1	1	2	1	1	2
1.20839	1.39466	0	2	2	4	2	2	2	4	2	2	4	2	2	4	2	2	2	4	2	2	4	2	2	4	2	2	2	4	2	2	4	2	2	4	2	2	2	4	2	2	4	2	2	2	4	2	2	4
1.21214	1.39788	0	1	1	2	1	1	1	2	1	1	2	1	1	2	1	1	1	2	1	1	2	1	1	2	1	1	1	2	1	1	2	1	1	2	1	1	1	2	1	1	2	1	1	2	1	1	1	2
1.21589	1.40109	0	2	2	4	2	2	2	4	2	2	4	2	2	4	2	2	2	4	2	2	4	2	2	4	2	2	2	4	2	2	4	2	2	4	2	2	2	4	2	2	4	2	2	4	2	2	2	4
1.21965	1.4043	0	2	2	4	2	2	2	4	2	2	4	2	2	4	2	2	2	4	2	2	4	2	2	4	2	2	2	4	2	2	4	2	2	4	2	2	2	4	2	2	4	2	2	4	2	2	2	4
1.2234	1.40752	0	1	1	2	1	1	1	2	1	1	2	1	1	2	1	1	1	2	1	1	2	1	1	2	1	1	1	2	1	1	2	1	1	2	1	1	1	2	1	1	2	1	1	2	1	1	1	2
1.22716	1.41073	0	2	2	4	2	2	2	4	2	2	4	2	2	4	2	2	2	4	2	2	4	2	2	4	2	2	2	4	2	2	4	2	2	4	2	2	2	4	2	2	4	2	2	4	2	2	2	4
1.23091	1.41394	0	1	1	2	1	1	1	2	1	1	2	1	1	2	1	1	1	2	1	1	2	1	1	2	1	1	1	2	1	1	2	1	1	2	1	1	1	2	1	1	3	2	2	4	2	2	2	4
1.23467	1.41716	0	2	2	4	2	2	2	4	2	2	4	2	2	4	2	2	2	4	2	2	4	2	2	4	2	2	2	4	2	2	4	2	2	4	2	2	2	4	2	2	3	1	1	2	1	1	1	2
1.23842	1.42037	0	2	2	4	2	2	2	4	2	2	4	2	2	4	2	2	2	4	2	2	4	2	2	4	2	2	2	4	2	2	4	2	2	4	2	2	2	4	2	2	4	2	2	4	2	2	2	4
1.24218	1.42358	0	1	1	2	1	1	1	2	1	1	2	1	1	2	1	1	1	2	1	1	2	1	1	2	1	1	1	2	1	1	2	1	1	2	1	1	1	2	1	1	2	1	1	2	1	1	1	2
1.24593	1.42679	0	2	2	4	2	2	2	4	2	2	4	2	2	4	2	2	2	4	2	2	4	2	2	4	2	2	2	4	2	2	4	2	2	4	2	2	2	4	2	2	4	2	2	4	2	2	2	4
1.24969	1.43001	0	2	2	4	2	2	2	4	2	2	4	2	2	4	2	2	2	4	2	2	4	2	2	4	2	2	2	4	2	2	4	2	2	4	2	2	2	4	2	2	4	2	2	4	2	2	2	4
1.25344	1.43322	0	1	1	1	2	1	1	2	1	1	2	1	1	2	1	1	1	2	1	1	2	1	1	2	1	1	1	2	1	1	2	1	1	2	1	1	1	2	1	1	2	1	1	2	1	1	1	2
1.2572	1.43643	0	2	2	2	4	2	2	4	2	2	4	2	2	4	2	2	2	4	2	2	4	2	2	4	2	2	2	4	2	2	4	2	2	4	2	2	2	4	2	2	4	2	2	4	2	2	2	4
1.26095	1.43965	0	1	1	1	2	1	1	2	1	1	2	1	1	2	1	1	1	2	1	1	2	1	1	2	1	1	1	2	1	1	2	1	1	2	1	1	1	2	1	1	2	1	1	2	1	1	2	1
1.26471	1.44286	0	2	2	2	4	2	2	4	2	2	4	2	2	4	2	2	2	4	2	2	4	2	2	4	2	2	2	4	2	2	4	2	2	4	2	2	2	4	2	2	4	2	2	4	2	2	4	2
1.26846	1.44607	0	2	2	2	4	2	2	4	2	2	4	2	2	3	3	2	2	4	2	2	4	2	2	4	2	2	2	4	2	2	4	2	2	4	2	2	2	4	2	2	4	2	2	4	2	2	4	2
1.27222	1.44929	0	1	1	1	2	1	1	2	1	1	2	1	1	1	2	1	1	2	1	1	2	1	1	2	1	1	1	2	1	1	2	1	1	2	1	1	1	2	1	1	2	1	1	2	1	1	2	1
1.27597	1.4525	0	2	2	2	4	2	2	4	2	2	4	2	2	2	4	2	2	4	2	2	4	2	2	4	2	2	2	4	2	2	4	2	2	4	2	2	2	4	2	2	4	2	2	4	2	2	4	2
1.27972	1.45571	0	1	1	1	2	1	1	2	1	1	2	1	1	1	2	1	1	2	1	1	2	1	1	2	1	1	1	2	1	1	2	1	1	2	2	2	2	4	2	2	4	2	2	4	2	2	4	2
1.28348	1.45893	0	2	2	2	4	2	2	4	2	2	4	2	2	2	4	2	2	4	2	2	4	2	2	4	2	2	2	4	2	2	4	2	2	4	1	1	1	2	1	1	2	1	1	2	1	1	2	1
1.28723	1.46214	0	2	2	2	4	2	2	4	2	2	4	2	2	2	4	2	2	4	2	2	4	2	2	4	2	2	2	4	2	2	4	2	2	4	2	2	4	2	2	2	4	2	2	4	2	2	4	2
1.29099	1.46535	0	1	1	1	2	1	1	2	1	1	2	1	1	1	2	1	1	2	1	1	2	1	1	2	1	1	1	2	1	1	2	1	1	2	1	1	2	1	1	1	2	1	1	2	1	1	2	1
1.29474	1.46857	0	2	2	2	4	2	2	4	2	2	4	2	2	2	4	2	2	4	2	2	4	2	2	4	2	2	2	4	2	2	4	2	2	4	2	2	4	2	2	2	4	2	2	4	2	2	4	2
1.2985	1.47178	0	2	2	2	4	2	2	4	2	2	4	2	2	2	4	2	2	4	2	2	4	2	2	4	2	2	2	4	2	2	4	2	2	4	2	2	4	2	2	2	4	2	2	4	2	2	4	2
1.30225	1.47499	0	1	1	1	2	1	1	2	1	1	2	1	1	1	2	1	1	2	1	1	2	1	1	2	1	1	1	2	1	1	2	1	1	2	1	1	2	1	1	1	2	1	1	2	1	1	2	1
1.30601	1.47821	0	2	2	2	4	2	2	4	2	2	4	2	2	2	4	2	2	4	2	2	4	2	2	4	2	2	2	4	2	2	4	2	2	4	2	2	4	2	2	2	4	2	2	4	2	2	4	2
1.30976	1.48142	0	2	2	2	4	2	2	4	2	2	4	2	2	2	4	2	2	4	2	2	4	2	2	4	2	2	2	4	2	2	4	2	2	4	2	2	4	2	2	2	4	2	2	4	2	2	4	2
1.31352	1.48463	0	1	1	1	2	1	1	2	1	1	2	1	1	1	2	1	1	2	1	1	2	1	1	2	1	1	1	2	1	1	2	1	1	2	1	1	2	1	1	1	2	1	1	2	1	1	2	1
1.31727	1.48785	0	2	2	2	4	2	2	4	2	2	4	2	2	2	4	2	2	4	2	2	4	2	2	4	2	2	2	4	2	2	4	2	2	4	2	2	4	2	2	2	4	2	2	4	2	2	4	2
1.32103	1.49106	0	1	1	1	2	1	1	2	1	1	2	1	1	1	2	1	1	2	1	1	2	1	1	2	1	1	1	2	1	1	2	1	1	2	1	1	2	1	1	1	2	1	1	2	1	1	2	1
1.32478	1.49427	0	2	2	2	4	2	2	4	2	2	3	3	2	2	4	2	2	4	2	2	4	2	2	4	2	2	2	4	2	2	4	2	2	4	2	2	4	2	2	2	4	2	2	4	2	2	4	2
1.32854	1.49748	0	2	2	2	4	2	2	4	2	2	2	4	2	2	4	2	2	4	2	2	4	2	2	4	2	2	2	4	2	2	4	2	2	4	2	2	4	2	2	2	4	2	2	4	2	2	4	2
1.33229	1.5007	0	1	1	1	2	1	1	2	1	1	1	2	1	1	2	1	1	2	1	1	2	1	1	2	1	1	1	2	1	1	2	1	1	2	1	1	2	1	1	1	2	1	1	2	1	1	2	1
1.33605	1.50391	0	2	2	2	4	2	2	4	2	2	2	4	2	2	4	2	2	4	2	2	4	2	2	4	2	2	2	4	2	2	4	2	2	4	2	2	4	2	2	2	4	2	2	4	2	2	4	2
1.3398	1.50712	0	2	2	2	4	2	2	4	2	2	2	4	2	2	4	2	2	4	2	2	4	2	2	4	2	2	2	4	2	2	4	2	2	4	2	2	4	2	2	4	2	2	2	4	2	2	4	2
1.34355	1.51034	0	1	1	1	2	1	1	2	1	1	1	2	1	1	2	1	1	2	1	1	2	1	1	2	1	1	1	2	1	1	2	1	1	2	1	1	2	1	1	2	1	1	1	2	1	1	2	1
1.34731	1.51355	0	2	2	2	4	2	2	4	2	2	2	4	2	2	4	2	2	4	2	2	4	2	2	4	2	2	2	4	2	2	4	2	2	4	2	2	4	2	2	4	2	2	2	4	2	2	4	2
1.35106	1.51676	0	2	2	2	4	2	2	4	2	2	2	4	2	2	4	2	2	4	2	2	4	2	2	4	2	2	2	4	2	2	4	2	2	4	2	2	4	2	2	4	2	2	2	4	2	2	4	2
1.35482	1.51998	0	1	1	1	2	1	1	2	1	1	1	2	1	1	2	1	1	2	1	1	2	1	1	2	1	1	1	2	1	1	2	1	1	2	1	1	2	1	1	2	1	1	1	2	1	1	2	1
1.35857	1.52319	0	2	2	2	4	2	2	4	2	2	2	4	2	2	4	2	2	4	2	2	4	2	2	4	2	2	2	4	2	2	4	2	2	4	2	2	4	2	2	4	2	2	2	4	2	2	4	2
1.36233	1.5264	0	2	1	1	2	1	1	1	2	1	1	2	1	1	2	1	1	2	1	1	2	1	1	2	1	1	1	2	1	1	2	1	2	4	2	2	4	2	2	4	2	2	2	4	2	2	4	2
1.36608	1.52962	0	1	2	2	4	2	2	2	4	2	2	4	2	2	4	2	2	4	2	2	4	2	2	4	2	2	2	4	2	2	4	2	1	2	1	1	2	1	1	2	1	1	1	2	1	1	2	1
1.36984	1.53283	0	2	2	2	4	2	2	2	4	2	2	4	2	2	4	2	2	4	2	2	4	2	2	4	2	2	2	4	2	2	4	2	2	4	2	2	4	2	2	4	2	2	2	4	2	2	4	2
1.37359	1.53604	0	1	1	1	2	1	1	1	2	1	1	2	1	1	2	1	1	2	1	1	2	1	1	2	1	1	1	2	1	1	2	1	1	2	1	1	2	1	1	2	1	1	2	1	2	2	4	2
1.37735	1.53926	0	2	2	2	4	2	2	2	4	2	2	4	2	2	4	2	2	4	2	2	4	2	2	4	2	2	2	4	2	2	4	2	2	4	2	2	4	2	2	4	2	2	4	2	1	1	2	1
1.3811	1.54247	0	2	2	2	4	2	2	2	4	2	2	4	2	2	4	2	2	4	2	2	4	2	2	4	2	2	2	4	2	2	4	2	2	4	2	2	4	2	2	4	2	2	4	2	2	2	4	2
1.38486	1.54568	0	1	1	1	1	2	1	1	2	1	1	2	1	1	2	1	1	2	1	1	2	1	1	2	1	1	1	2	1	1	2	1	1	2	1	1	2	1	1	2	1	1	2	1	1	1	2	1
1.38861	1.5489	0	2	2	2	2	4	2	2	4	2	2	4	2	2	4	2	2	4	2	2	4	2	2	4	2	2	2	4	2	2	4	2	2	4	2	2	4	2	2	4	2	2	4	2	2	2	4	2
1.39237	1.55211	0	2	2	2	2	4	2	2	4	2	2	4	2	2	4	2	2	4	2	2	4	2	2	4	2	2	2	4	2	2	4	2	2	4	2	2	4	2	2	4	2	2	4	2	2	2	4	2
1.39612	1.55532	0	1	1	1	1	2	1	1	2	1	1	2	1	1	2	1	1	2	1	1	2	1	1	2	1	1	1	2	1	1	2	1	1	2	1	1	2	1	1	2	1	1	2	1	1	2	1	1
1.39987	1.55854	0	2	2	2	2	4	2	2	4	2	2	4	2	2	4	2	2	4	2	2	4	2	2	4	2	2	2	4	2	2	4	2	2	4	2	2	4	2	2	4	2	2	4	2	2	4	2	2
1.40363	1.56175	0	0	4	2	2	4	2	2	4	2	2	4	2	2	4	2	2	4	2	2	4	2	2	4	2	2	2	4	2	2	4	2	2	4	2	2	4	2	2	4	2	2	4	2	2	4	2	2
1.40738	1.56496	0	0	2	1	1	2	1	1	2	1	1	2	1	1	2	1	1	2	1	1	2	1	1	2	1	1	1	2	1	1	2	1	1	2	1	1	2	1	1	2	1	1	2	1	1	2	1	1
1.41114	1.56817	0	0	4	2	2	4	2	2	4	2	2	4	2	2	4	2	2	4	2	2	4	2	2	4	2	2	2	4	2	2	4	2	2	4	2	2	4	2	2	4	2	2	4	2	2	4	2	2
1.41489	1.57139	0	0	4	2	2	4	2	2	4	2	2	4	2	2	4	2	2	4	2	2	4	2	2	4	2	2	2	4	2	2	4	2	2	4	2	2	4	2	2	4	2	2	4	2	2	4	2	2
1.41865	1.5746	0	0	2	1	1	2	1	1	2	1	1	2	1	1	2	1	1	2	1	1	2	1	1	2	1	1	1	2	1	1	2	1	1	2	1	1	2	1	1	2	1	1	2	1	1	2	1	1
1.4224	1.57781	0	0	4	2	2	4	2	2	4	2	2	4	2	2	4	2	2	4	2	2	4	2	2	4	2	2	2	4	2	2	4	2	2	4	2	2	4	2	2	4	2	2	4	2	2	4	2	2
1.42616	1.58103	0	0	4	2	2	4	2	2	4	2	2	4	2	2	4	2	2	4	2	2	4	2	2	4	2	2	2	4	2	2	4	2	2	4	2	2	4	2	2	4	2	2	4	2	2	4	2	2
1.42991	1.58424	0	0	2	1	1	2	1	1	2	1	1	2	1	1	2	1	1	2	1	1	2	1	1	2	1	1	1	2	1	1	2	1	1	2	1	1	2	1	1	2	1	1	2	1	1	2	1	1
1.43367	1.58745	0	0	4	2	2	4	2	2	4	2	2	4	2	2	4	2	2	4	2	2	4	2	2	4	2	2	2	4	2	2	4	2	2	4	2	2	4	2	2	4	2	2	4	2	2	4	2	2
1.43742	1.59067	0	0	4	2	2	4	2	2	4	2	2	4	2	2	4	2	2	4	2	2	4	2	2	2	4	2	2	4	2	2	4	2	2	4	2	2	4	2	2	4	2	2	4	2	2	4	2	2
1.44118	1.59388	0	0	2	1	1	2	1	1	2	1	1	2	1	1	2	1	1	2	1	1	2	1	1	1	2	1	1	2	1	1	2	1	1	2	1	1	2	1	1	2	1	1	2	1	1	2	1	1
1.44493	1.59709	0	0	4	2	2	4	2	2	4	2	2	4	2	2	4	2	2	4	2	2	4	2	2	2	4	2	2	4	2	2	4	2	2	4	2	2	4	2	2	4	2	2	4	2	2	4	2	2
1.44869	1.60031	0	0	4	2	2	4	2	2	4	2	2	4	2	2	4	2	2	4	2	2	4	2	2	2	4	2	2	4	2	2	4	2	2	4	2	2	4	2	2	4	2	2	4	2	2	4	2	2
1.45244	1.60352	0	0	2	1	1	2	1	1	2	1	1	2	1	1	2	1	1	2	1	1	2	1	1	1	2	1	1	2	1	1	2	1	1	2	1	1	2	1	1	2	1	1	2	1	2	4	2	2
1.4562	1.60673	0	0	4	2	2	4	2	2	4	2	2	4	2	2	4	2	2	4	2	2	4	2	2	2	4	2	2	4	2	2	4	2	2	4	2	2	4	2	2	4	2	2	4	2	1	2	1	1
1.45995	1.60995	0	0	4	2	2	4	2	2	4	2	2	4	2	2	4	2	2	4	2	2	4	2	2	2	4	2	2	4	2	2	4	2	2	4	2	2	4	2	2	4	2	2	4	2	2	4	2	2
1.4637	1.61316	0	0	2	1	1	2	1	1	2	1	1	2	1	1	2	1	1	2	1	1	2	1	1	1	2	1	1	2	1	1	2	1	1	2	2	2	4	2	2	4	2	2	4	2	2	4	2	2
1.46746	1.61637	0	0	4	2	2	4	2	2	4	2	2	4	2	2	4	2	2	4	2	2	4	2	2	2	4	2	2	4	2	2	4	2	2	4	1	1	2	1	1	2	1	1	2	1	1	2	1	1
1.47121	1.61959	0	0	4	2	2	4	2	2	4	2	2	4	2	2	4	2	2	4	2	2	4	2	2	2	4	2	2	4	2	2	4	2	2	4	2	2	4	2	2	4	2	2	4	2	2	4	2	2
1.47497	1.6228	0	0	4	2	2	4	2	2	4	2	2	4	2	2	4	2	2	4	2	2	4	2	2	2	4	2	2	4	2	2	4	2	2	4	2	2	4	2	2	4	2	2	4	2	2	4	2	2
1.47872	1.62601	0	0	2	1	1	2	1	1	2	1	1	2	1	1	2	1	1	2	1	1	2	1	1	1	2	1	1	2	1	1	2	1	1	2	1	1	2	1	1	2	1	1	2	1	1	2	1	1
1.48248	1.62923	0	0	4	2	2	4	2	2	4	2	2	4	2	2	4	2	2	4	2	2	4	2	2	2	4	2	2	4	2	2	4	2	2	4	2	2	4	2	2	4	2	2	4	2	2	4	2	2
1.48623	1.63244	0	0	4	2	2	4	2	2	4	2	2	4	2	2	4	2	2	4	2	2	4	2	2	2	4	2	2	4	2	2	4	2	2	4	2	2	4	2	2	4	2	2	4	2	2	4	2	2
1.48999	1.63565	0	0	2	1	1	2	1	1	2	1	1	2	1	1	2	1	1	2	1	1	1	2	1	1	2	1	1	2	1	1	2	1	1	2	1	1	2	1	1	2	1	1	2	1	1	2	1	1
1.49374	1.63887	0	0	4	2	2	4	2	2	4	2	2	4	2	2	4	2	2	4	2	2	2	4	2	2	4	2	2	4	2	2	4	2	2	4	2	2	4	2	2	4	2	2	4	2	2	4	2	2
1.4975	1.64208	0	0	4	2	2	4	2	2	4	2	2	4	2	2	4	2	2	4	2	2	2	4	2	2	4	2	2	4	2	2	4	2	2	4	2	2	4	2	2	4	2	2	4	2	2	4	2	2
1.50125	1.64529	0	0	2	1	1	2	1	1	2	1	1	2	1	1	2	1	1	2	1	1	1	2	1	1	2	1	1	2	1	1	2	1	1	2	1	1	2	1	1	2	1	1	2	1	1	2	1	1
1.50501	1.6485	0	0	4	2	2	4	2	2	4	2	2	4	2	2	4	2	2	2	4	2	2	4	2	2	4	2	2	4	2	2	4	2	2	4	2	2	4	2	2	4	2	2	4	2	2	4	2	2
1.50876	1.65172	0	0	4	2	2	4	2	2	4	2	2	4	2	2	2	4	2	2	4	2	2	4	2	2	4	2	2	4	2	2	4	2	2	4	2	2	4	2	2	4	2	2	4	2	2	4	2	2
1.51252	1.65493	0	0	2	1	1	2	1	1	2	1	1	1	2	1	1	2	1	1	2	1	1	2	1	1	2	1	1	2	1	1	2	1	1	4	2	2	4	2	2	4	2	2	4	2	2	4	2	2
1.51627	1.65814	0	0	3	3	2	2	4	2	2	4	2	2	4	2	2	4	2	2	4	2	2	4	2	2	4	2	2	4	2	2	4	2	2	2	1	1	2	1	1	2	1	1	2	1	1	2	1	1
1.52003	1.66136	0	0	2	4	2	2	4	2	2	4	2	2	4	2	2	4	2	2	4	2	2	4	2	2	4	2	2	4	2	2	4	2	2	4	2	2	4	2	2	4	2	2	4	2	2	4	2	2
1.52378	1.66457	0	0	2	4	2	2	4	2	2	4	2	2	4	2	2	4	2	2	4	2	2	4	2	2	4	2	2	4	2	2	4	2	2	4	2	2	4	2	2	4	2	2	4	2	2	4	2	2
1.52753	1.66778	0	0	1	2	1	1	2	1	1	2	1	1	2	1	1	2	1	1	2	1	1	2	1	1	2	1	1	2	1	1	2	1	1	2	1	1	2	1	1	2	1	1	2	1	1	2	1	1
1.53129	1.671	0	0	2	4	2	2	4	2	2	4	2	2	4	2	2	4	2	2	4	2	2	4	2	2	4	2	2	4	2	2	4	2	2	4	2	2	4	2	2	4	2	3	3	2	4	2	2	4
1.53504	1.67421	0	0	2	4	2	2	4	2	2	4	2	2	4	2	2	4	2	2	4	2	2	4	2	2	4	2	2	4	2	2	4	2	2	4	2	2	4	2	4	2	2	4	2	2	4	2	2	4
1.5388	1.67742	0	0	1	2	1	1	2	1	1	2	1	1	2	1	1	2	1	1	2	1	1	2	1	1	2	1	1	2	1	1	2	1	1	2	1	2	1	1	2	1	1	2	1	1	3	2	2	4
1.54255	1.68064	0	0	2	4	2	2	4	2	2	4	2	2	4	2	2	4	2	2	4	2	2	4	2	2	4	2	2	4	2	2	4	2	2	4	2	4	2	2	4	2	2	4	2	2	3	1	1	2
1.54631	1.68385	0	0	2	4	2	2	4	2	2	4	2	2	4	2	2	4	2	2	4	2	2	4	2	2	4	2	2	4	2	2	4	2	4	2	2	4	2	2	4	2	2	4	2	2	4	2	2	4
1.55006	1.68706	0	0	2	4	2	2	4	2	2	4	2	2	4	2	2	4	2	2	4	2	2	4	2	2	4	2	2	4	2	2	4	2	4	2	2	4	2	2	4	2	2	4	2	2	4	2	2	4
1.55382	1.69028	0	0	1	2	1	1	2	1	1	2	1	1	2	1	1	2	1	1	2	1	1	2	1	1	2	1	1	2	1	1	2	1	2	1	1	2	1	1	2	1	1	2	1	1	2	1	1	2
1.55757	1.69349	0	0	2	4	2	2	4	2	2	4	2	2	4	2	2	4	2	2	4	2	2	4	2	2	4	2	2	4	2	2	4	2	4	2	2	4	2	2	4	2	2	4	2	2	4	2	2	4
1.56133	1.6967	0	0	2	4	2	2	4	2	2	4	2	2	4	2	2	4	2	2	4	2	2	4	2	2	4	2	2	4	2	3	3	2	4	2	2	4	2	2	4	2	2	4	2	2	4	2	2	4
1.56508	1.69992	0	0	1	2	1	1	2	1	1	2	1	1	2	1	1	2	1	1	2	1	1	2	1	1	2	1	1	2	1	2	1	1	2	1	1	2	1	1	2	1	1	4	2	2	4	2	2	4
1.56884	1.70313	0	0	2	4	2	2	4	2	2	4	2	2	4	2	2	4	2	2	4	2	2	4	2	2	4	2	2	4	2	4	2	2	4	2	2	4	2	2	4	2	2	2	1	1	2	1	1	2
1.57259	1.70634	0	0	2	4	2	2	4	2	2	4	2	2	4	2	2	4	2	2	4	2	2	4	2	2	4	2	2	4	2	4	2	2	4	2	2	4	2	2	4	2	2	4	2	2	4	2	2	4
1.57635	1.70956	0	0	2	4	2	2	4	2	2	4	2	2	4	2	2	4	2	2	4	2	2	4	2	2	4	2	2	4	2	4	2	2	4	2	2	4	2	2	4	2	2	4	2	2	4	2	2	4
1.5801	1.71277	0	0	1	2	1	1	2	1	1	2	1	1	2	1	1	2	1	1	2	1	1	2	1	1	2	1	1	2	1	2	1	1	2	1	1	2	1	1	2	1	1	2	1	1	2	1	1	2
1.58385	1.71598	0	0	2	4	2	2	4	2	2	4	2	2	4	2	2	4	2	2	4	2	2	4	2	2	4	2	2	4	2	4	2	2	4	2	2	4	2	2	4	2	2	4	2	2	4	2	2	4
1.58761	1.71919	0	0	2	4	2	2	4	2	2	4	2	2	4	2	2	4	2	2	4	2	2	4	2	2	4	2	2	4	2	4	2	2	4	2	2	4	2	2	4	2	2	4	2	2	4	2	2	4
1.59136	1.72241	0	0	2	4	2	2	4	2	2	4	2	2	4	2	2	4	2	2	4	2	2	4	2	2	4	2	2	4	2	4	2	2	4	2	2	4	2	2	4	2	2	4	2	2	4	2	2	4
1.59512	1.72562	0	0	1	2	1	1	2	1	1	2	1	1	2	1	1	2	1	1	2	1	1	2	1	1	2	1	1	2	1	2	1	1	2	1	1	2	1	1	2	1	1	2	1	1	2	1	1	2
1.59887	1.72883	0	0	2	4	2	2	4	2	2	4	2	2	4	2	2	4	2	2	4	2	2	4	2	2	4	2	2	4	2	4	2	2	4	2	2	4	2	2	4	2	2	4	2	2	4	2	2	4
1.60263	1.73205	0	0	2	4	2	2	4	2	2	4	2	2	4	2	2	4	2	2	4	2	2	4	2	2	4	2	2	4	2	4	2	2	4	2	2	4	2	2	4	2	2	4	2	2	4	2	2	4
1.60638	1.73526	0	0	1	2	1	1	2	1	1	2	1	1	2	1	1	2	1	1	2	1	1	2	1	1	2	1	1	2	1	2	1	1	2	1	1	4	2	2	4	2	2	4	2	2	4	2	2	4
1.61014	1.73847	0	0	2	4	2	2	4	2	2	4	2	2	4	2	2	4	2	2	4	2	2	4	2	2	4	2	2	4	2	4	2	2	4	2	2	2	1	1	2	1	1	2	1	1	2	1	1	2
1.61389	1.74169	0	0	2	4	2	2	4	2	2	4	2	2	4	2	2	4	2	2	4	2	2	4	2	2	4	2	2	4	2	4	2	2	4	2	2	4	2	2	4	2	2	4	2	2	4	2	2	4
1.61765	1.7449	0	0	2	4	2	2	4	2	2	4	2	2	4	2	2	4	2	2	4	2	2	4	2	2	4	2	2	4	2	4	2	2	4	2	2	4	2	2	4	2	2	4	2	2	4	2	2	4
1.6214	1.74811	0	0	1	2	1	1	2	1	1	2	1	1	2	1	1	2	1	1	2	1	1	2	1	1	2	1	1	2	1	2	1	1	2	1	1	2	1	1	2	1	1	3	2	2	4	2	2	4
1.62516	1.75133	0	0	2	4	2	2	4	2	2	4	2	2	4	2	2	4	2	2	4	2	2	4	2	2	4	2	2	4	2	4	2	2	4	2	2	4	2	2	4	2	2	3	1	1	2	1	1	2
1.62891	1.75454	0	0	2	2	4	2	4	2	2	4	2	2	4	2	2	4	2	2	4	2	2	4	2	2	4	2	2	4	2	4	2	2	4	2	2	4	2	2	4	2	2	4	2	2	4	2	2	4
1.63267	1.75775	0	0	2	2	4	2	4	2	2	4	2	2	4	2	2	4	2	2	4	2	2	4	2	2	4	2	2	4	2	4	2	2	4	2	2	4	2	2	4	2	2	4	2	2	4	2	2	4
1.63642	1.76097	0	0	1	1	2	1	2	1	1	2	1	1	2	1	1	2	1	1	2	1	1	2	1	1	2	1	1	2	1	2	1	1	2	1	1	2	1	1	2	1	1	2	1	1	4	2	2	4
1.64018	1.76418	0	0	2	2	4	2	4	2	2	4	2	2	4	2	2	4	2	2	4	2	2	4	2	2	4	2	2	4	2	4	2	2	4	2	2	4	2	2	4	2	2	4	2	2	2	1	1	2
1.64393	1.76739	0	0	2	2	4	2	2	4	2	4	2	2	4	2	2	4	2	2	4	2	2	4	2	2	4	2	2	4	2	4	2	2	4	2	2	4	2	2	4	2	2	4	2	2	4	2	4	2
1.64768	1.77061	0	0	2	2	4	2	2	4	2	4	2	2	4	2	2	4	2	2	4	2	2	4	2	2	4	2	2	4	2	4	2	2	4	2	2	4	2	2	4	2	2	4	2	2	4	2	4	2
1.65144	1.77382	0	0	1	1	2	1	1	2	1	2	1	1	2	1	1	2	1	1	2	1	1	2	1	1	2	1	1	2	1	2	1	1	2	1	1	2	1	1	2	1	1	4	2	2	4	2	4	2
1.65519	1.77703	0	0	2	2	4	2	2	4	2	4	2	2	4	2	2	4	2	2	4	2	2	4	2	2	4	2	2	4	2	4	2	2	4	2	2	4	2	2	4	2	2	2	1	1	2	1	2	1
1.65895	1.78025	0	0	2	2	4	2	2	4	2	4	2	2	4	2	2	4	2	2	4	2	2	4	2	2	4	2	3	3	2	4	2	2	4	2	2	4	2	2	4	2	2	4	2	2	4	2	4	2
1.6627	1.78346	0	0	2	2	4	2	2	4	2	3	3	2	4	2	2	4	2	2	4	2	2	4	2	2	4	2	4	2	2	4	2	2	4	2	2	4	2	2	4	2	2	4	2	4	2	2	4	2
1.66646	1.78667	0	0	2	1	2	1	1	2	1	1	2	1	2	1	1	2	1	1	2	1	1	2	1	1	2	1	2	1	1	2	1	1	4	2	2	4	2	2	4	2	2	4	2	4	2	2	4	2
1.67021	1.78989	0	0	1	2	4	2	2	4	2	2	4	2	4	2	2	4	2	2	4	2	2	4	2	2	4	2	4	2	2	4	2	2	2	1	1	2	1	1	2	1	1	2	1	2	1	1	2	1
1.67397	1.7931	0	0	2	2	4	2	2	4	2	2	4	2	4	2	2	4	2	2	4	2	2	4	2	2	4	2	4	2	2	4	2	2	4	2	2	4	2	2	4	2	2	4	2	4	2	2	4	2
1.67772	1.79631	0	0	2	2	4	2	2	4	2	2	4	2	4	2	2	4	2	2	4	2	2	4	2	2	4	2	4	2	2	4	2	2	4	2	2	4	2	2	4	2	2	4	2	4	2	2	4	2
1.68148	1.79952	0	0	2	2	4	2	2	4	2	2	4	2	4	2	2	4	2	2	4	2	2	4	2	2	4	2	4	2	2	4	2	2	4	2	2	4	2	2	4	2	2	4	2	4	2	2	4	2
1.68523	1.80274	0	0	1	1	2	1	1	2	1	1	2	1	2	1	1	2	1	1	2	1	1	2	1	1	2	1	2	1	1	2	1	1	2	1	1	2	1	1	2	1	1	2	1	2	1	1	2	1
1.68899	1.80595	0	0	2	2	4	2	2	4	2	2	4	2	4	2	2	4	2	2	4	2	2	4	2	2	4	2	4	2	2	4	2	2	4	2	2	4	2	2	4	2	3	3	2	4	2	2	4	2
1.69274	1.80916	0	0	2	2	4	2	2	4	2	2	4	2	4	2	2	4	2	2	4	2	2	4	2	2	4	2	4	2	2	4	2	2	4	2	2	4	2	2	4	2	4	2	2	4	2	2	4	2
1.6965	1.81238	0	0	2	2	4	2	2	4	2	2	4	2	2	4	2	4	2	2	4	2	2	4	2	2	4	2	4	2	2	4	2	2	4	2	2	4	2	2	4	2	4	2	2	4	2	2	4	2
1.70025	1.81559	0	0	1	1	2	1	1	2	1	1	2	1	1	2	1	2	1	1	2	1	1	2	1	1	2	1	2	1	1	2	1	1	2	1	1	2	1	1	2	1	2	1	1	3	2	2	4	2
1.70401	1.8188	0	0	2	2	4	2	2	4	2	2	4	2	2	4	2	4	2	2	4	2	2	4	2	2	4	2	4	2	2	4	2	2	4	2	2	4	2	2	4	2	4	2	2	3	1	1	2	1
1.70776	1.82202	0	0	2	2	4	2	2	4	2	2	4	2	2	4	2	4	2	2	4	2	2	4	2	2	4	2	4	2	2	4	2	2	4	2	2	4	2	2	4	2	4	2	2	4	2	2	4	2
1.71151	1.82523	0	0	2	2	4	2	2	4	2	2	4	2	2	4	2	4	2	2	4	2	2	4	2	2	4	2	4	2	2	4	2	2	4	2	2	4	2	2	4	2	4	2	2	4	2	2	4	2
1.71527	1.82844	0	0	2	2	4	2	2	4	2	2	4	2	2	4	2	4	2	2	4	2	2	4	2	2	4	2	4	2	2	4	2	2	4	2	2	4	2	2	4	2	4	2	2	4	2	2	4	2
1.71902	1.83166	0	0	1	1	2	1	1	2	1	1	2	1	1	2	1	2	1	1	2	1	1	2	1	1	2	1	2	1	1	2	1	1	2	1	1	2	1	1	2	1	2	1	1	2	1	1	2	1
1.72278	1.83487	0	0	2	2	4	2	2	4	2	2	4	2	2	4	2	4	2	2	4	2	2	4	2	2	4	2	4	2	2	4	2	2	4	2	2	4	2	2	4	2	4	2	2	4	2	2	4	2
1.72653	1.83808	0	0	2	2	4	2	2	4	2	2	4	2	2	4	2	4	2	2	4	2	2	4	2	2	4	2	4	2	2	4	2	2	4	2	2	4	2	3	3	2	4	2	2	4	2	2	4	2
1.73029	1.8413	0	0	2	2	4	2	2	4	2	2	4	2	2	4	2	4	2	2	4	2	2	4	2	2	4	2	4	2	2	4	2	2	4	2	2	4	2	4	2	2	4	2	2	4	2	2	4	2
1.73404	1.84451	0	0	2	2	4	2	2	2	1	1	2	1	1	2	1	2	1	1	2	1	1	2	1	1	2	1	2	1	2	4	2	2	4	2	2	4	2	4	2	2	4	2	2	4	2	2	4	2
1.7378	1.84772	0	0	1	1	1	2	1	4	2	2	4	2	2	4	2	4	2	2	4	2	2	4	2	2	4	2	4	2	1	2	1	1	2	1	1	2	1	2	1	1	2	1	1	2	1	1	2	1
1.74155	1.85094	0	0	2	2	2	4	2	4	2	2	4	2	2	4	2	3	3	2	4	2	2	4	2	2	4	2	4	2	2	4	2	2	4	2	2	4	2	4	2	2	4	2	2	4	2	2	4	2
1.74531	1.85415	0	0	2	2	2	4	2	4	2	2	4	2	2	4	2	2	4	2	4	2	2	4	2	2	4	2	4	2	2	4	2	2	4	2	2	4	2	4	2	2	4	2	2	4	2	2	4	2
1.74906	1.85736	0	0	2	2	2	4	2	4	2	2	4	2	2	4	2	2	4	2	4	2	2	4	2	2	4	2	4	2	2	4	2	2	4	2	2	4	2	4	2	2	4	2	2	4	2	2	4	2
1.75282	1.86058	0	0	2	2	1	2	1	2	1	1	2	1	1	2	1	1	2	1	2	1	1	2	1	1	2	1	2	1	1	2	1	2	4	2	2	4	2	4	2	2	4	2	2	4	2	2	4	2
1.75657	1.86379	0	0	1	1	2	4	2	4	2	2	4	2	2	4	2	2	4	2	4	2	2	4	2	2	4	2	4	2	2	4	2	1	2	1	1	2	1	2	1	1	2	1	1	2	1	1	2	1
1.76033	1.867	0	0	2	2	2	4	2	4	2	2	4	2	2	4	2	2	4	2	4	2	2	4	2	2	4	2	4	2	2	4	2	2	4	2	2	4	2	4	2	2	4	2	2	4	2	4	2	2
1.76408	1.87021	0	0	2	2	2	4	2	4	2	2	4	2	2	4	2	2	4	2	4	2	2	4	2	2	4	2	4	2	2	4	2	2	4	2	2	4	2	4	2	2	4	2	2	4	2	4	2	2
1.76783	1.87343	0	0	2	2	2	4	2	4	2	2	4	2	2	4	2	2	4	2	4	2	2	4	2	2	4	2	4	2	2	4	2	2	4	2	2	4	2	4	2	2	4	2	2	4	2	4	2	2
1.77159	1.87664	0	0	2	2	2	4	2	2	4	2	4	2	2	4	2	2	4	2	4	2	2	4	2	2	4	2	4	2	2	4	2	2	4	2	2	4	2	4	2	2	4	2	2	4	2	4	2	2
1.77534	1.87985	0	0	1	1	1	2	1	1	2	1	2	1	1	2	1	1	2	1	2	1	1	2	1	1	2	1	2	1	1	2	1	1	2	1	1	2	1	2	1	1	2	1	1	2	1	2	1	1
1.7791	1.88307	0	0	2	2	2	4	2	2	4	2	4	2	2	4	2	2	4	2	4	2	2	4	2	2	4	2	4	2	2	4	2	2	4	2	2	4	2	4	2	2	4	2	2	4	2	4	2	2
1.78285	1.88628	0	0	2	2	2	4	2	2	4	2	4	2	2	4	2	2	4	2	4	2	2	4	2	2	4	2	4	2	2	4	2	2	4	2	2	4	2	4	2	2	4	2	2	4	2	4	2	2
1.78661	1.88949	0	0	2	2	2	4	2	2	4	2	4	2	2	4	2	2	4	2	4	2	2	4	2	2	4	2	4	2	2	4	2	2	4	2	3	3	2	4	2	2	4	2	2	4	2	4	2	2
1.79036	1.89271	0	0	2	2	2	4	2	2	4	2	4	2	2	4	2	2	4	2	4	2	2	4	2	2	4	2	4	2	2	4	2	2	4	2	4	2	2	4	2	2	4	2	2	4	2	4	2	2
1.79412	1.89592	0	0	1	1	1	2	1	1	2	1	2	1	1	2	1	1	2	1	2	1	1	2	1	1	2	1	2	1	1	2	1	1	2	1	2	1	1	2	1	1	2	1	1	3	2	4	2	2
1.79787	1.89913	0	0	2	2	2	4	2	2	4	2	4	2	2	4	2	2	4	2	4	2	2	4	2	2	4	2	4	2	2	4	2	2	4	2	4	2	2	4	2	2	4	2	4	1	1	2	1	1
1.80163	1.90235	0	0	2	2	2	4	2	2	4	2	4	2	2	4	2	2	4	2	4	2	2	4	2	2	4	2	4	2	2	4	2	2	4	2	4	2	2	4	2	2	4	2	4	2	2	4	2	2
1.80538	1.90556	0	0	2	2	2	4	2	2	4	2	4	2	2	4	2	2	4	2	4	2	2	4	2	2	4	2	4	2	2	4	2	2	4	2	4	2	2	4	2	2	4	2	4	2	2	4	2	2
1.80914	1.90877	0	0	1	3	2	4	2	2	4	2	4	2	2	4	2	2	4	2	4	2	2	4	2	2	4	2	4	2	2	4	2	2	4	2	4	2	2	4	2	2	4	2	4	2	2	4	2	2
1.81289	1.91199	0	0	0	4	2	4	2	2	4	2	3	3	2	4	2	2	4	2	4	2	2	4	2	2	4	2	4	2	2	4	2	2	4	2	4	2	2	4	2	2	4	2	4	2	2	4	2	2
1.81665	1.9152	0	0	0	2	1	2	1	1	2	1	1	2	1	2	1	1	2	1	2	1	1	2	1	1	2	1	2	1	1	2	1	1	2	1	2	1	1	2	1	1	2	1	2	1	1	2	1	1
1.8204	1.91841	0	0	0	4	2	4	2	2	4	2	2	4	2	4	2	2	4	2	4	2	2	4	2	2	4	2	4	2	2	4	2	2	4	2	4	2	2	4	2	2	4	2	4	2	2	4	2	2
1.82416	1.92163	0	0	0	4	2	4	2	2	4	2	2	4	2	4	2	2	4	2	4	2	2	4	2	2	4	2	4	2	2	4	2	2	4	2	4	2	2	4	2	2	4	2	4	2	2	4	2	2
1.82791	1.92484	0	0	0	4	2	4	2	2	4	2	2	4	2	4	2	2	4	2	2	4	2	4	2	2	4	2	4	2	2	4	2	2	4	2	4	2	2	4	2	2	4	2	4	2	2	4	2	2
1.83166	1.92805	0	0	0	4	2	4	2	2	4	2	2	4	2	4	2	2	4	2	2	4	2	4	2	2	4	2	4	2	2	4	2	2	4	2	4	2	2	4	2	2	4	2	4	2	2	4	2	4
1.83542	1.93127	0	0	0	4	2	4	2	2	4	2	2	4	2	4	2	2	4	2	2	4	2	4	2	2	4	2	4	2	2	4	2	2	4	2	4	2	2	4	2	2	4	2	4	2	2	4	2	4
1.83917	1.93448	0	0	0	2	1	2	1	1	2	1	1	2	1	2	1	1	2	1	1	2	1	2	1	1	2	1	2	1	1	2	1	1	2	1	2	1	1	2	1	1	2	1	2	2	2	4	2	4
1.84293	1.93769	0	0	0	4	2	4	2	2	4	2	2	4	2	4	2	2	4	2	2	4	2	4	2	2	4	2	4	2	2	4	2	2	4	2	4	2	2	4	2	2	4	2	4	1	1	2	1	2
1.84668	1.9409	0	0	0	4	2	4	2	2	4	2	2	4	2	4	2	2	4	2	2	4	2	4	2	2	4	2	4	2	2	4	2	2	4	2	4	2	2	4	2	3	3	2	4	2	2	4	2	4
1.85044	1.94412	0	0	0	4	2	2	4	2	4	2	2	4	2	4	2	2	4	2	2	4	2	4	2	2	4	2	4	2	2	4	2	2	4	2	4	2	2	4	2	4	2	2	4	2	2	4	2	4
1.85419	1.94733	0	0	0	4	2	2	4	2	4	2	2	4	2	4	2	2	4	2	2	4	2	4	2	2	4	2	4	2	2	4	2	2	4	2	4	2	2	4	2	4	2	2	4	2	2	4	2	4
1.85795	1.95054	0	0	0	4	2	2	4	2	4	2	2	4	2	4	2	2	4	2	2	4	2	4	2	2	4	2	4	2	2	4	2	2	4	2	4	2	2	4	2	4	2	2	4	2	2	4	2	4
1.8617	1.95376	0	0	0	4	2	2	4	2	4	2	2	4	2	4	2	2	4	2	2	4	2	4	2	2	4	2	4	2	2	4	2	2	4	2	4	2	2	4	2	4	2	2	4	2	2	4	2	4
1.86546	1.95697	0	0	0	2	1	1	2	1	2	1	1	2	1	2	1	1	2	1	1	2	1	2	1	1	2	1	2	1	1	2	1	1	2	1	2	1	1	2	1	2	1	1	2	1	1	2	1	2
1.86921	1.96018	0	0	0	4	2	2	4	2	4	2	2	4	2	4	2	2	4	2	2	4	2	4	2	2	4	2	4	2	2	4	2	2	4	2	4	2	2	4	2	4	2	2	4	2	2	4	2	4
1.87297	1.9634	0	0	0	4	2	2	4	2	4	2	2	4	2	4	2	2	4	2	2	4	2	4	2	2	4	2	4	2	2	4	2	2	4	2	4	2	2	4	2	4	2	2	4	2	3	3	2	4
1.87672	1.96661	0	0	0	4	2	2	4	2	4	2	2	4	2	4	2	2	4	2	2	4	2	4	2	2	4	2	4	2	2	4	2	2	4	2	4	2	2	4	2	4	2	2	4	2	4	2	2	4
1.88048	1.96982	0	0	0	4	2	2	4	2	4	2	2	4	2	2	4	2	4	2	2	4	2	4	2	2	4	2	4	2	2	4	2	2	4	2	4	2	2	4	2	4	2	2	4	2	4	2	2	4
1.88423	1.97304	0	0	0	4	2	2	4	2	4	2	2	4	2	2	4	2	4	2	2	4	2	4	2	2	4	2	4	2	2	4	2	2	4	2	4	2	2	4	2	4	2	2	4	2	4	2	2	4
1.88799	1.97625	0	0	0	4	2	2	4	2	4	2	2	4	2	2	4	2	4	2	2	4	2	4	2	2	4	2	4	2	2	4	2	2	4	2	4	2	2	4	2	4	2	2	4	2	4	2	2	4
1.89174	1.97946	0	0	0	2	1	1	2	1	2	1	1	2	1	1	2	1	2	1	1	2	1	2	1	1	2	1	2	1	1	2	1	1	2	1	2	1	1	2	1	2	1	2	4	2	4	2	2	4
1.89549	1.98268	0	0	0	4	2	2	4	2	4	2	2	4	2	2	4	2	4	2	2	4	2	4	2	2	4	2	4	2	2	4	2	2	4	2	4	2	2	4	2	4	2	1	2	1	2	1	1	2
1.89925	1.98589	0	0	0	4	2	2	4	2	3	3	2	4	2	2	4	2	4	2	2	4	2	4	2	2	4	2	4	2	2	4	2	3	3	2	4	2	2	4	2	4	2	2	4	2	4	2	2	4
1.903	1.9891	0	0	0	4	2	2	4	2	2	4	2	4	2	2	4	2	4	2	2	4	2	4	2	2	4	2	4	2	2	4	2	4	2	2	4	2	2	4	2	4	2	2	4	2	4	2	2	4
1.90676	1.99232	0	0	0	4	2	2	4	2	2	4	2	4	2	2	4	2	4	2	2	4	2	4	2	2	4	2	4	2	2	4	2	4	2	2	4	2	2	4	2	4	2	2	4	2	4	2	2	4
1.91051	1.99553	0	0	0	3	3	2	4	2	2	4	2	4	2	2	4	2	4	2	2	4	2	4	2	2	4	2	4	2	2	4	2	4	2	2	4	2	2	4	2	4	2	2	4	2	4	2	2	4
1.91427	1.99874	0	0	0	2	4	2	4	2	2	4	2	4	2	2	4	2	4	2	2	4	2	4	2	2	4	2	4	2	2	4	2	4	2	2	4	2	2	4	2	4	2	2	4	2	4	2	2	4
1.91802	2.00196	0	0	0	2	4	2	4	2	2	4	2	4	2	2	4	2	4	2	2	4	2	4	2	2	4	2	4	2	2	4	2	4	2	2	4	2	2	4	2	4	2	2	4	2	4	2	2	4
1.92178	2.00517	0	0	0	1	2	1	2	1	1	2	1	2	1	1	2	1	2	1	1	2	1	2	1	1	2	1	2	1	1	2	1	2	1	1	3	2	4	2	2	4	2	2	4	2	4	2	2	4
1.92553	2.00838	0	0	0	2	4	2	4	2	2	4	2	4	2	2	4	2	4	2	2	4	2	4	2	2	4	2	4	2	2	4	2	4	2	2	3	1	2	1	1	2	1	1	2	1	2	1	1	2
1.92929	2.0116	0	0	0	2	4	2	4	2	2	4	2	4	2	2	4	2	4	2	2	4	2	4	2	2	4	2	4	2	2	4	2	4	2	2	4	2	4	2	2	4	2	3	3	2	4	2	2	4
1.93304	2.01481	0	0	0	2	4	2	4	2	2	4	2	4	2	2	4	2	4	2	2	4	2	4	2	2	4	2	4	2	2	4	2	4	2	2	4	2	4	2	2	4	2	4	2	2	4	2	3	3
1.9368	2.01802	0	0	0	2	4	2	4	2	2	4	2	4	2	2	4	2	4	2	2	4	2	4	2	2	4	2	4	2	2	4	2	4	2	2	4	2	4	2	2	4	2	4	2	2	4	2	4	2
1.94055	2.02123	0	0	0	2	4	2	4	2	2	4	2	4	2	2	4	2	4	2	2	4	2	4	2	2	4	2	4	2	2	4	2	4	2	2	4	2	4	2	2	4	2	4	2	2	4	2	4	2
1.94431	2.02445	0	0	0	2	4	2	4	2	2	4	2	4	2	2	4	2	4	2	2	4	2	4	2	2	4	2	4	2	2	4	2	4	2	2	4	2	4	2	2	4	2	4	2	2	4	2	4	2
1.94806	2.02766	0	0	0	2	4	2	4	2	2	4	2	4	2	2	4	2	4	2	2	4	2	4	2	2	4	2	4	2	2	4	2	4	2	2	4	2	4	2	2	4	2	4	2	2	4	2	4	2
1.95181	2.03087	0	0	0	2	4	2	4	2	2	4	2	4	2	2	4	2	4	2	2	4	2	4	2	2	4	2	4	2	2	4	2	4	2	2	4	2	4	2	2	4	2	4	2	2	4	2	4	2
1.95557	2.03409	0	0	0	2	4	2	4	2	2	4	2	4	2	2	4	2	4	2	2	4	2	4	2	2	4	2	4	2	2	4	2	4	2	2	4	2	4	2	2	4	2	4	2	2	4	2	4	2
1.95932	2.0373	0	0	0	1	2	1	2	1	1	2	1	2	1	1	2	1	2	1	1	2	1	2	1	1	2	1	2	1	1	2	1	2	1	1	2	1	3	2	2	4	2	4	2	2	4	2	4	2
1.96308	2.04051	0	0	0	2	4	2	3	3	2	4	2	4	2	2	4	2	4	2	2	4	2	4	2	2	4	2	4	2	2	4	2	4	2	2	4	2	3	1	1	2	1	2	1	1	2	1	2	1
1.96683	2.04373	0	0	0	2	4	2	2	4	2	4	2	4	2	2	4	2	4	2	2	4	2	4	2	2	4	2	4	2	2	4	2	4	2	2	4	2	4	2	2	4	2	4	2	2	4	2	4	2
1.97059	2.04694	0	0	0	2	4	2	2	4	2	4	2	2	4	2	4	2	4	2	2	4	2	4	2	2	4	2	4	2	2	4	2	4	2	2	4	2	4	2	2	4	2	4	2	2	4	2	4	2
1.97434	2.05015	0	0	0	2	4	2	2	4	2	4	2	2	4	2	4	2	4	2	2	4	2	4	2	2	4	2	4	2	2	4	2	4	2	2	4	2	4	2	2	4	2	4	2	2	4	2	4	2
1.9781	2.05337	0	0	0	2	4	2	2	4	2	4	2	2	4	2	4	2	4	2	2	4	2	4	2	2	4	2	4	2	2	4	2	4	2	2	4	2	4	2	2	4	2	4	2	2	4	2	4	2
1.98185	2.05658	0	0	0	2	4	2	2	4	2	4	2	2	4	2	4	2	2	4	2	4	2	4	2	2	4	2	4	2	2	4	2	4	2	2	4	2	4	2	2	4	2	4	2	2	4	2	4	2
1.98561	2.05979	0	0	0	2	4	2	2	4	2	4	2	2	4	2	4	2	2	4	2	4	2	4	2	2	4	2	4	2	2	4	2	4	2	2	4	2	4	2	2	4	2	4	2	2	4	2	4	2
1.98936	2.06301	0	0	0	2	4	2	2	4	2	4	2	2	4	2	4	2	2	4	2	4	2	4	2	2	4	2	4	2	2	4	2	4	2	2	4	2	4	2	2	4	2	4	2	3	3	2	4	2
1.99312	2.06622	0	0	0	2	4	2	2	4	2	4	2	2	4	2	4	2	2	4	2	4	2	4	2	2	4	2	4	2	2	4	2	4	2	2	4	2	4	2	2	4	2	4	2	4	2	2	4	2
1.99687	2.06943	0	0	0	2	4	2	2	4	2	4	2	2	4	2	4	2	2	4	2	4	2	4	2	2	4	2	4	2	2	4	2	4	2	2	4	2	4	2	2	4	2	4	2	4	2	2	4	2
2.00063	2.07265	0	0	0	2	4	2	2	4	2	4	2	2	4	2	4	2	2	4	2	4	2	4	2	2	4	2	4	2	2	4	2	4	2	2	4	2	4	2	2	4	2	4	2	4	2	2	4	2
2.00438	2.07586	0	0	0	2	4	2	2	4	2	4	2	2	4	2	4	2	2	4	2	4	2	4	2	2	4	2	4	2	2	4	2	4	2	2	4	2	4	2	3	3	2	4	2	4	2	2	4	2
2.00814	2.07907	0	0	0	1	2	1	1	2	1	2	1	1	2	1	2	1	1	2	1	2	1	2	1	1	2	1	2	1	1	2	1	2	1	1	2	1	3	2	4	2	2	4	2	4	2	2	4	2
2.01189	2.08229	0	0	0	2	3	3	2	4	2	4	2	2	4	2	4	2	2	4	2	4	2	4	2	2	4	2	4	2	2	4	2	4	2	2	4	2	3	1	2	1	1	2	1	2	2	2	4	2
2.01564	2.0855	0	0	0	2	2	4	2	4	2	4	2	2	4	2	4	2	2	4	2	4	2	4	2	2	4	2	4	2	2	4	2	4	2	2	4	2	4	2	4	2	2	4	2	4	1	1	2	1
2.0194	2.08871	0	0	0	2	2	4	2	4	2	4	2	2	4	2	4	2	2	4	2	4	2	3	3	2	4	2	4	2	2	4	2	4	2	2	4	2	4	2	4	2	2	4	2	4	2	2	4	2
2.02315	2.09192	0	0	0	2	2	4	2	4	2	4	2	2	4	2	4	2	2	4	2	4	2	2	4	2	4	2	4	2	2	4	2	4	2	2	4	2	4	2	4	2	2	4	2	4	2	2	4	2
2.02691	2.09514	0	0	0	2	2	4	2	4	2	4	2	2	4	2	4	2	2	4	2	4	2	2	4	2	4	2	4	2	2	4	2	4	2	2	4	2	4	2	4	2	2	4	2	4	2	2	4	2
2.03066	2.09835	0	0	0	2	2	4	2	4	2	3	3	2	4	2	4	2	2	4	2	4	2	2	4	2	4	2	4	2	2	4	2	4	2	2	4	2	4	2	4	2	2	4	2	4	2	2	4	2
2.03442	2.10156	0	0	0	2	2	4	2	4	2	2	4	2	4	2	4	2	2	4	2	4	2	2	4	2	4	2	4	2	2	4	2	4	2	2	4	2	4	2	4	2	2	4	2	4	2	2	4	2
2.03817	2.10478	0	0	0	2	2	4	2	4	2	2	4	2	4	2	4	2	2	4	2	4	2	2	4	2	4	2	4	2	2	4	2	4	2	2	4	2	4	2	4	2	2	4	2	4	2	4	2	2
2.04193	2.10799	0	0	0	2	2	4	2	4	2	2	4	2	4	2	4	2	2	4	2	4	2	2	4	2	4	2	4	2	2	4	2	4	2	3	3	2	4	2	4	2	2	4	2	4	2	4	2	2
2.04568	2.1112	0	0	0	2	2	4	2	4	2	2	4	2	4	2	4	2	2	4	2	4	2	2	4	2	4	2	4	2	2	4	2	4	2	4	2	2	4	2	4	2	2	4	2	4	2	4	2	2
2.04944	2.11442	0	0	0	2	2	4	2	4	2	2	4	2	4	2	4	2	2	4	2	4	2	2	4	2	4	2	4	2	2	4	2	4	2	4	2	2	4	2	4	2	2	4	2	4	2	4	2	2
2.05319	2.11763	0	0	0	2	2	4	2	4	2	2	4	2	4	2	4	2	2	4	2	4	2	2	4	2	4	2	4	2	2	4	2	4	2	4	2	2	4	2	4	2	2	4	2	4	2	4	2	2
2.05695	2.12084	0	0	0	2	2	4	2	4	2	2	4	2	4	2	4	2	2	4	2	4	2	2	4	2	4	2	4	2	2	4	2	4	2	4	2	2	4	2	4	2	2	4	2	4	2	4	2	2
2.0607	2.12406	0	0	0	2	2	4	2	4	2	2	4	2	4	2	4	2	2	4	2	4	2	2	4	2	4	2	4	2	2	4	2	4	2	4	2	2	4	2	4	2	2	4	2	4	2	4	2	2
2.06446	2.12727	0	0	0	2	2	4	2	4	2	2	4	2	4	2	4	2	2	4	2	4	2	2	4	2	4	2	4	2	2	4	2	4	2	4	2	2	4	2	4	2	3	3	2	4	2	4	2	2
2.06821	2.13048	0	0	0	2	2	4	2	4	2	2	4	2	4	2	2	4	2	4	2	4	2	2	4	2	4	2	4	2	2	4	2	4	2	4	2	2	4	2	4	2	4	2	2	4	2	4	2	2
2.07197	2.1337	0	0	0	2	2	4	2	4	2	2	4	2	4	2	2	4	2	4	2	4	2	2	4	2	4	2	4	2	2	4	2	4	2	4	2	2	4	2	4	2	4	2	2	4	2	4	2	3
2.07572	2.13691	0	0	0	2	2	4	2	4	2	2	4	2	4	2	2	4	2	4	2	4	2	2	4	2	4	2	4	2	2	4	2	4	2	4	2	2	4	2	4	2	4	2	2	4	2	4	2	4
2.07947	2.14012	0	0	0	2	2	4	2	2	4	2	4	2	4	2	2	4	2	4	2	4	2	2	4	2	4	2	4	2	2	4	2	4	2	4	2	2	4	2	4	2	4	2	2	4	2	4	2	4
2.08323	2.14334	0	0	0	2	2	4	2	2	4	2	4	2	4	2	2	4	2	4	2	4	2	2	4	2	4	2	4	2	2	4	2	4	2	4	2	2	4	2	4	2	4	2	2	4	2	4	2	4
2.08698	2.14655	0	0	0	2	2	4	2	2	4	2	4	2	4	2	2	4	2	4	2	4	2	2	4	2	4	2	4	2	2	4	2	4	2	4	2	2	4	2	4	2	4	2	2	4	2	4	2	4
2.09074	2.14976	0	0	0	2	2	4	2	2	4	2	4	2	4	2	2	4	2	4	2	4	2	2	4	2	4	2	4	2	2	4	2	4	2	4	2	2	4	2	4	2	4	2	2	4	2	4	2	4
2.09449	2.15298	0	0	0	2	2	4	2	2	4	2	4	2	4	2	2	4	2	4	2	4	2	2	4	2	4	2	4	2	2	4	2	4	2	4	2	2	4	2	4	2	4	2	2	4	2	4	2	4
2.09825	2.15619	0	0	0	2	2	4	2	2	4	2	4	2	4	2	2	4	2	4	2	4	2	2	4	2	4	2	4	2	2	4	2	4	2	4	2	2	4	2	4	2	4	2	2	4	2	4	2	4
2.102	2.1594	0	0	0	2	2	4	2	2	4	2	4	2	4	2	2	4	2	4	2	4	2	2	4	2	4	2	4	2	2	4	2	4	2	4	2	2	4	2	4	2	4	2	2	4	2	4	2	4
2.10576	2.16262	0	0	0	2	2	4	2	2	4	2	4	2	4	2	2	4	2	4	2	4	2	2	4	2	4	2	4	2	2	4	2	4	2	4	2	2	4	2	4	2	4	2	2	4	2	4	2	4
2.10951	2.16583	0	0	0	2	2	4	2	2	4	2	4	2	4	2	2	4	2	4	2	4	2	2	4	2	4	2	4	2	2	4	2	4	2	4	2	2	4	2	4	2	4	2	4	2	2	4	2	4
2.11327	2.16904	0	0	0	2	2	3	3	2	4	2	4	2	4	2	2	4	2	4	2	4	2	2	4	2	4	2	4	2	2	4	2	4	2	4	2	2	4	2	4	2	4	2	4	2	2	4	2	4
2.11702	2.17225	0	0	0	2	2	2	4	2	4	2	4	2	4	2	2	4	2	4	2	4	2	2	4	2	4	2	4	2	2	4	2	4	2	4	2	2	4	2	4	2	4	2	4	2	2	4	2	4
2.12078	2.17547	0	0	0	2	2	2	4	2	4	2	4	2	4	2	2	4	2	4	2	4	2	2	4	2	4	2	4	2	2	4	2	4	2	4	2	4	2	2	4	2	4	2	4	2	2	4	2	4
2.12453	2.17868	0	0	0	2	2	2	4	2	4	2	4	2	3	3	2	4	2	4	2	4	2	2	4	2	4	2	4	2	2	4	2	4	2	4	2	4	2	2	4	2	4	2	4	2	2	4	2	4
2.12829	2.18189	0	0	0	2	2	2	4	2	4	2	4	2	2	4	2	4	2	4	2	4	2	2	4	2	4	2	4	2	2	4	2	4	2	4	2	4	2	2	4	2	4	2	4	2	2	4	2	4
2.13204	2.18511	0	0	0	2	2	2	4	2	4	2	4	2	2	4	2	4	2	4	2	4	2	2	4	2	4	2	4	2	2	4	2	4	2	4	2	4	2	2	4	2	4	2	4	2	2	4	2	4
2.13579	2.18832	0	0	0	2	2	2	4	2	4	2	4	2	2	4	2	4	2	4	2	4	2	2	4	2	4	2	4	2	2	4	2	4	2	4	2	4	2	2	4	2	4	2	4	2	2	4	2	4
2.13955	2.19153	0	0	0	2	2	2	4	2	4	2	4	2	2	4	2	4	2	4	2	4	2	2	4	2	4	2	4	2	2	4	2	4	2	4	2	4	2	2	4	2	4	2	4	2	2	4	2	4
2.1433	2.19475	0	0	0	0	4	2	4	2	4	2	4	2	2	4	2	4	2	4	2	4	2	2	4	2	4	2	4	2	2	4	2	4	2	4	2	4	2	2	4	2	4	2	4	2	4	2	2	4
2.14706	2.19796	0	0	0	0	4	2	4	2	4	2	4	2	2	4	2	4	2	4	2	4	2	2	4	2	4	2	4	2	2	4	2	4	2	4	2	4	2	2	4	2	4	2	4	2	4	2	2	4
2.15081	2.20117	0	0	0	0	4	2	4	2	4	2	4	2	2	4	2	4	2	4	2	4	2	2	4	2	4	2	4	2	2	4	2	4	2	4	2	4	2	2	4	2	4	2	4	2	4	2	2	4
2.15457	2.20439	0	0	0	0	4	2	4	2	4	2	4	2	2	4	2	4	2	4	2	4	2	2	4	2	4	2	4	2	2	4	2	4	2	4	2	4	2	2	4	2	4	2	4	2	4	2	2	4
2.15832	2.2076	0	0	0	0	4	2	4	2	4	2	4	2	2	4	2	4	2	4	2	4	2	2	4	2	4	2	4	2	2	4	2	4	2	4	2	4	2	2	4	2	4	2	4	2	4	2	2	4
2.16208	2.21081	0	0	0	0	4	2	4	2	4	2	4	2	2	4	2	4	2	4	2	2	4	2	4	2	4	2	4	2	2	4	2	4	2	4	2	4	2	2	4	2	4	2	4	2	4	2	2	4
2.16583	2.21403	0	0	0	0	4	2	4	2	4	2	2	4	2	4	2	4	2	4	2	2	4	2	4	2	4	2	4	2	2	4	2	4	2	4	2	4	2	2	4	2	4	2	4	2	4	2	2	4
2.16959	2.21724	0	0	0	0	4	2	4	2	4	2	2	4	2	4	2	4	2	4	2	2	4	2	4	2	4	2	4	2	2	4	2	4	2	4	2	4	2	2	4	2	4	2	4	2	4	2	4	2
2.17334	2.22045	0	0	0	0	4	2	4	2	4	2	2	4	2	4	2	4	2	4	2	2	4	2	4	2	4	2	4	2	2	4	2	4	2	4	2	4	2	4	2	2	4	2	4	2	4	2	4	2
2.1771	2.22367	0	0	0	0	4	2	4	2	4	2	2	4	2	4	2	4	2	4	2	2	4	2	4	2	4	2	4	2	2	4	2	4	2	4	2	4	2	4	2	2	4	2	4	2	4	2	4	2
2.18085	2.22688	0	0	0	0	4	2	4	2	4	2	2	4	2	4	2	4	2	4	2	2	4	2	4	2	4	2	4	2	3	3	2	4	2	4	2	4	2	4	2	2	4	2	4	2	4	2	4	2
2.18461	2.23009	0	0	0	0	4	2	4	2	4	2	2	4	2	4	2	4	2	4	2	2	4	2	4	2	4	2	4	2	4	2	2	4	2	4	2	4	2	4	2	2	4	2	4	2	4	2	4	2
2.18836	2.23331	0	0	0	0	4	2	4	2	4	2	2	4	2	4	2	4	2	4	2	2	4	2	4	2	4	2	4	2	4	2	2	4	2	4	2	4	2	4	2	2	4	2	4	2	4	2	4	2
2.19212	2.23652	0	0	0	0	4	2	4	2	4	2	2	4	2	4	2	4	2	4	2	2	4	2	4	2	4	2	4	2	4	2	2	4	2	4	2	4	2	4	2	2	4	2	4	2	4	2	4	2
2.19587	2.23973	0	0	0	0	4	2	4	2	3	3	2	4	2	4	2	4	2	4	2	2	4	2	4	2	4	2	4	2	4	2	2	4	2	4	2	4	2	4	2	2	4	2	4	2	4	2	4	2
2.19962	2.24295	0	0	0	0	4	2	4	2	2	4	2	4	2	4	2	4	2	4	2	2	4	2	4	2	4	2	4	2	4	2	2	4	2	4	2	4	2	4	2	2	4	2	4	2	4	2	5	3
2.20338	2.24616	0	0	0	0	4	2	4	2	2	4	2	4	2	4	2	4	2	4	2	2	4	2	4	2	4	2	4	2	4	2	2	4	2	4	2	4	2	4	2	2	5	3	6	3	6	3	5	2
2.20713	2.24937	0	0	0	0	6	2	4	2	2	4	2	4	2	4	2	4	2	4	2	2	4	2	4	2	4	2	4	2	4	2	3	6	3	6	3	6	3	6	3	5	3	2	4	2	4	2	4	2
2.21089	2.25258	0	0	0	0	4	3	6	3	3	6	3	6	3	6	3	6	3	6	3	3	6	3	6	3	6	3	6	3	6	3	2	4	2	4	2	4	2	4	2	4	2	2	4	2	4	2	4	2
2.21464	2.2558	0	0	0	0	4	2	4	2	2	4	2	4	2	4	2	4	2	4	2	2	4	2	4	2	4	2	4	2	4	2	2	4	2	4	2	4	2	4	2	4	2	2	4	2	4	2	4	2
2.2184	2.25901	0	0	0	0	4	2	2	4	2	4	2	4	2	4	2	4	2	4	2	2	4	2	4	2	4	2	4	2	4	2	2	4	2	4	2	4	2	4	2	4	2	2	4	2	4	2	4	2
2.22215	2.26222	0	0	0	0	4	2	2	4	2	4	2	4	2	4	2	4	2	4	2	2	4	2	4	2	4	2	4	2	4	2	2	4	2	4	2	4	2	4	2	4	2	2	4	2	4	2	4	2
2.22591	2.26544	0	0	0	0	4	2	2	4	2	4	2	4	2	4	2	4	2	3	3	2	4	2	4	2	4	2	4	2	4	2	2	4	2	4	2	4	2	4	2	4	2	2	4	2	4	2	4	2
2.22966	2.26865	0	0	0	0	4	2	2	4	2	4	2	4	2	4	2	4	2	2	4	2	4	2	4	2	4	2	4	2	4	2	2	4	2	4	2	4	2	4	2	4	2	2	4	2	4	2	4	2
2.23342	2.27186	0	0	0	0	4	2	2	4	2	4	2	4	2	4	2	4	2	2	4	2	4	2	4	2	4	2	4	2	4	2	2	4	2	4	2	4	2	4	2	4	2	4	2	2	4	2	4	2
2.23717	2.27508	0	0	0	0	3	3	2	4	2	4	2	4	2	4	2	4	2	2	4	2	4	2	4	2	4	2	4	2	4	2	2	4	2	4	2	4	2	4	2	4	2	4	2	2	4	2	4	2
2.24093	2.27829	0	0	0	0	2	4	2	4	2	4	2	4	2	4	2	4	2	2	4	2	4	2	4	2	4	2	4	2	4	2	2	4	2	4	2	4	2	4	2	4	2	4	2	2	4	2	4	2
2.24468	2.2815	0	0	0	0	2	4	2	4	2	4	2	4	2	4	2	4	2	2	4	2	4	2	4	2	4	2	4	2	4	2	2	4	2	4	2	4	2	4	2	4	2	4	2	2	4	2	4	2
2.24844	2.28472	0	0	0	0	2	4	2	4	2	4	2	4	2	4	2	4	2	2	4	2	4	2	4	2	4	2	4	2	4	2	2	4	2	4	2	4	2	4	2	4	2	4	3	4	5	3	6	3
2.25219	2.28793	0	0	0	0	3	6	3	5	2	4	2	4	2	4	2	4	2	2	4	2	4	2	4	2	4	2	4	2	6	3	3	6	3	6	3	6	3	6	3	6	3	6	2	4	2	2	4	2
2.25595	2.29114	0	0	0	0	2	4	2	5	3	6	3	6	3	6	3	6	3	3	6	3	6	3	6	3	6	3	6	3	4	2	2	4	2	4	2	4	2	4	2	4	2	4	2	4	2	2	4	2
2.2597	2.29436	0	0	0	0	2	4	2	4	2	4	2	4	2	4	2	4	2	2	4	2	4	2	4	2	4	2	4	2	4	2	2	4	2	4	2	4	2	4	2	4	2	4	2	4	2	2	4	2
2.26345	2.29757	0	0	0	0	2	4	2	4	2	4	2	4	2	4	2	2	4	2	4	2	4	2	4	2	4	2	4	2	4	2	2	4	2	4	2	4	2	4	2	4	2	4	2	4	2	2	4	2
2.26721	2.30078	0	0	0	0	2	4	2	4	2	4	2	4	2	4	2	2	4	2	4	2	4	2	4	2	4	2	4	2	4	2	2	4	2	4	2	4	2	4	2	4	2	4	2	4	2	4	2	2
2.27096	2.304	0	0	0	0	2	4	2	4	2	4	2	4	2	4	2	2	4	2	4	2	4	2	4	2	4	2	4	2	4	2	3	3	2	4	2	4	2	4	2	4	2	4	2	4	2	4	2	2
2.27472	2.30721	0	0	0	0	2	4	2	4	2	4	2	4	2	4	2	2	4	2	4	2	4	2	4	2	4	2	4	2	4	2	4	2	2	4	2	4	2	4	2	4	2	4	2	4	2	4	2	2
2.27847	2.31042	0	0	0	0	2	4	2	4	2	4	2	4	2	4	2	2	4	2	4	2	4	2	4	2	4	2	4	2	4	2	4	2	2	4	2	4	2	4	2	4	2	4	2	4	2	4	2	3
2.28223	2.31364	0	0	0	0	2	4	2	4	2	4	2	4	2	4	2	2	4	2	4	2	4	2	4	2	4	2	4	2	4	2	4	2	2	4	2	4	2	4	2	4	2	4	3	6	3	6	3	6
2.28598	2.31685	0	0	0	0	3	6	3	6	3	6	3	6	3	5	4	3	6	3	6	3	6	3	6	3	6	3	6	3	6	3	6	3	3	6	3	6	3	6	3	6	3	6	2	4	2	4	2	4
2.28974	2.32006	0	0	0	0	2	4	2	4	2	4	2	4	2	2	4	2	4	2	4	2	4	2	4	2	4	2	4	2	4	2	4	2	2	4	2	4	2	4	2	4	2	4	2	4	2	4	2	4
2.29349	2.32327	0	0	0	0	2	4	2	4	2	4	2	4	2	2	4	2	4	2	4	2	4	2	4	2	4	2	4	2	4	2	4	2	2	4	2	4	2	4	2	4	2	4	2	4	2	4	2	4
2.29725	2.32649	0	0	0	0	2	4	2	4	2	4	2	4	2	2	4	2	4	2	4	2	4	2	4	2	4	2	4	2	4	2	4	2	2	4	2	4	2	4	2	4	2	4	2	4	2	4	2	4
2.301	2.3297	0	0	0	0	2	4	2	4	2	4	2	4	2	2	4	2	4	2	4	2	4	2	4	2	4	2	4	2	4	2	4	2	2	4	2	4	2	4	2	4	2	4	2	4	2	4	2	4
2.30476	2.33291	0	0	0	0	2	4	2	4	2	4	2	2	4	2	4	2	4	2	4	2	4	2	4	2	4	2	4	2	4	2	4	2	2	4	2	4	2	4	2	4	2	4	2	4	2	4	2	4
2.30851	2.33613	0	0	0	0	2	4	2	4	2	4	2	2	4	2	4	2	4	2	4	2	4	2	4	2	4	2	4	2	4	2	4	2	3	3	2	4	2	4	2	4	2	4	2	4	2	4	2	4
2.31227	2.33934	0	0	0	0	2	4	2	4	2	4	2	2	4	2	4	2	4	2	4	2	4	2	4	2	4	2	4	2	4	2	4	2	6	3	3	6	3	6	3	6	3	6	3	6	3	6	3	6
2.31602	2.34255	0	0	0	0	3	6	3	6	3	5	4	3	6	3	6	3	6	3	6	3	6	3	6	3	6	3	6	3	6	3	6	3	4	2	2	4	2	4	2	4	2	4	2	4	2	4	2	4
2.31977	2.34577	0	0	0	0	2	4	2	4	2	2	4	2	4	2	4	2	4	2	4	2	4	2	4	2	4	2	4	2	4	2	4	2	4	2	2	4	2	4	2	4	2	4	2	4	2	4	2	4
2.32353	2.34898	0	0	0	0	2	4	2	4	2	2	4	2	4	2	4	2	4	2	4	2	4	2	4	2	4	2	4	2	4	2	4	2	4	2	2	4	2	4	2	4	2	4	2	4	2	4	2	4
2.32728	2.35219	0	0	0	0	2	4	2	2	4	2	4	2	4	2	4	2	4	2	4	2	4	2	4	2	4	2	4	2	4	2	4	2	4	2	2	4	2	4	2	4	2	4	2	4	2	4	2	4
2.33104	2.35541	0	0	0	0	2	4	2	2	4	2	4	2	4	2	4	2	4	2	4	2	4	2	4	2	4	2	4	2	4	2	4	2	4	2	4	2	2	4	2	4	2	4	2	4	2	4	2	4
2.33479	2.35862	0	0	0	0	2	2	4	2	4	2	4	2	4	2	4	2	4	2	4	2	4	2	4	2	4	2	4	2	4	2	4	2	4	2	4	2	2	4	2	4	3	6	3	6	3	6	3	6
2.33855	2.36183	0	0	0	0	3	3	6	3	6	3	6	3	6	3	6	3	6	3	6	3	6	3	6	3	6	3	6	3	6	3	6	3	6	3	6	3	3	6	3	6	2	4	2	4	2	4	2	4
2.3423	2.36505	0	0	0	0	2	2	4	2	4	2	4	2	4	2	4	2	4	2	4	2	4	2	4	2	4	2	4	2	4	2	4	2	4	2	4	2	4	2	2	4	2	4	2	4	2	4	2	4
2.34606	2.36826	0	0	0	0	2	2	4	2	4	2	4	2	4	2	4	2	4	2	4	2	4	2	4	2	4	2	4	2	4	2	4	2	4	2	4	2	4	2	2	4	2	4	2	4	2	4	2	4
2.34981	2.37147	0	0	0	0	2	2	4	2	4	2	4	2	4	2	4	2	4	2	4	2	4	2	4	2	4	2	4	2	4	2	4	2	4	2	4	2	4	2	3	3	2	4	2	4	2	4	2	4
2.35357	2.37469	0	0	0	0	2	2	4	2	4	2	4	2	4	2	4	2	4	2	4	2	4	2	4	2	4	2	4	2	4	2	4	2	4	2	4	2	4	2	4	2	2	4	2	4	2	4	2	4
2.35732	2.3779	0	0	0	0	2	2	4	2	4	2	4	2	4	2	4	2	4	2	4	2	4	2	4	2	4	2	4	2	4	2	4	2	4	2	5	3	6	3	6	3	5	4	3	6	3	6	3	6
2.36108	2.38111	0	0	0	0	3	3	6	3	6	3	6	3	6	3	6	3	6	3	6	3	6	3	6	3	6	3	6	3	6	3	6	3	6	3	5	2	4	2	4	2	4	2	3	3	2	4	2	4
2.36483	2.38433	0	0	0	0	2	2	4	2	4	2	4	2	4	2	4	2	4	2	4	2	4	2	4	2	4	2	4	2	4	2	4	2	4	2	4	2	4	2	4	2	4	2	4	2	3	3	2	4
2.36859	2.38754	0	0	0	0	2	2	4	2	4	2	4	2	4	2	4	2	4	2	4	2	4	2	4	2	4	2	4	2	4	2	4	2	4	2	4	2	4	2	4	2	4	2	4	2	4	2	3	3
2.37234	2.39075	0	0	0	0	2	2	4	2	4	2	4	2	4	2	4	2	4	2	4	2	4	2	4	2	4	2	4	2	4	2	4	2	4	2	4	2	4	2	4	2	4	2	4	2	4	2	4	2
2.3761	2.39396	0	0	0	0	2	2	4	2	4	2	4	2	4	2	4	2	4	2	4	2	4	2	4	2	4	2	4	2	4	2	4	2	4	2	4	2	4	2	4	2	6	3	6	3	6	3	6	3
2.37985	2.39718	0	0	0	0	3	3	6	3	6	3	6	3	6	3	6	3	6	3	6	3	6	3	6	3	6	3	6	3	6	3	6	3	6	3	6	3	6	3	6	3	4	2	4	2	4	2	4	2
2.3836	2.40039	0	0	0	0	2	2	4	2	4	2	4	2	4	2	4	2	4	2	4	2	4	2	4	2	4	2	4	2	4	2	4	2	4	2	4	2	4	2	4	2	4	2	4	2	4	2	4	2
2.38736	2.4036	0	0	0	0	2	2	4	2	4	2	4	2	4	2	4	2	4	2	4	2	4	2	4	2	4	2	4	2	4	2	4	2	4	2	4	2	4	2	4	2	4	2	4	2	4	2	4	2
2.39111	2.40682	0	0	0	0	2	2	4	2	4	2	4	2	4	2	4	2	4	2	4	2	4	2	4	2	4	2	4	2	4	2	4	2	4	2	4	2	4	2	4	2	4	2	4	2	4	2	4	2
2.39487	2.41003	0	0	0	0	2	2	4	2	4	2	4	2	4	2	4	2	4	2	4	2	4	2	4	2	4	2	4	2	4	2	4	2	4	2	4	3	6	3	6	3	6	3	6	3	6	3	6	3
2.39862	2.41324	0	0	0	0	3	3	6	3	6	3	6	3	6	3	6	3	6	3	6	3	6	3	6	3	6	3	6	3	6	3	6	3	6	3	6	2	4	2	4	2	4	2	4	2	4	2	4	2
2.40238	2.41646	0	0	0	0	2	2	4	2	4	2	4	2	4	2	4	2	4	2	4	2	4	2	4	2	4	2	4	2	4	2	4	2	4	2	4	2	4	2	4	2	4	2	4	2	4	2	4	2
2.40613	2.41967	0	0	0	0	2	2	4	2	4	2	4	2	4	2	4	2	4	2	4	2	4	2	4	2	4	2	4	2	4	2	4	2	4	2	4	2	4	2	4	2	4	2	4	2	4	2	4	2
2.40989	2.42288	0	0	0	0	2	2	4	2	4	2	4	2	4	2	4	2	4	2	4	2	4	2	4	2	4	2	4	2	4	2	4	2	4	2	4	2	4	2	4	2	4	2	4	2	4	2	5	3
2.41364	2.4261	0	0	0	0	3	3	6	3	6	3	6	3	6	3	6	3	6	3	6	3	6	3	6	3	6	3	6	3	6	3	6	3	6	3	6	3	6	3	6	3	6	3	6	3	6	3	5	2
2.4174	2.42931	0	0	0	0	2	2	4	2	4	2	4	2	4	2	4	2	4	2	4	2	4	2	4	2	4	2	4	2	4	2	4	2	4	2	4	2	4	2	4	2	4	2	4	2	4	2	4	2
2.42115	2.43252	0	0	0	0	2	2	4	2	4	2	4	2	4	2	4	2	4	2	4	2	4	2	4	2	4	2	4	2	4	2	4	2	4	2	4	2	4	2	4	2	4	2	4	2	4	2	4	2
2.42491	2.43574	0	0	0	0	2	2	4	2	4	2	4	2	4	2	4	2	4	2	4	2	4	2	4	2	4	2	4	2	4	2	4	2	4	2	4	2	4	2	4	2	4	2	4	2	4	2	4	2
2.42866	2.43895	0	0	0	0	2	4	6	3	6	3	6	3	6	3	6	3	6	2	5	3	6	3	6	3	6	3	6	3	6	3	6	3	6	3	6	3	6	3	6	3	6	3	6	3	6	3	6	3
2.43242	2.44216	0	0	0	0	0	4	2	4	4	2	4	2	4	2	4	2	4	3	5	2	4	2	4	2	4	2	4	2	4	2	4	2	4	2	4	2	4	2	4	2	4	2	4	2	4	2	4	2
2.43617	2.44538	0	0	0	0	0	4	2	4	3	3	4	2	4	2	4	2	4	2	4	2	4	2	4	2	4	2	4	2	4	2	4	2	4	2	4	2	4	2	4	2	4	2	4	2	4	2	4	2
2.43993	2.44859	0	0	0	0	0	4	2	4	2	4	4	2	4	2	4	2	4	2	4	2	4	2	4	2	4	2	4	2	4	2	4	2	4	2	4	2	4	2	4	2	4	2	4	2	4	2	4	2
2.44368	2.4518	0	0	0	0	0	6	3	6	3	6	3	6	6	3	6	3	6	3	6	3	6	3	6	3	6	3	6	3	6	3	6	3	6	3	6	3	6	3	6	3	6	3	6	3	6	3	6	3
2.44743	2.45502	0	0	0	0	0	4	2	4	2	4	2	4	3	3	4	2	4	2	4	2	4	2	4	2	4	2	4	2	4	2	4	2	4	2	4	2	4	2	4	2	4	2	4	2	4	2	4	2
2.45119	2.45823	0	0	0	0	0	4	2	4	2	4	2	4	2	4	4	2	4	2	4	2	4	2	4	2	4	2	4	2	4	2	4	2	4	2	4	2	4	2	4	2	4	2	4	2	4	2	4	2
2.45494	2.46144	0	0	0	0	0	4	2	4	2	4	2	4	2	4	4	2	4	2	4	2	4	2	4	2	4	2	4	2	4	2	4	2	4	2	4	2	4	2	4	2	4	2	4	2	4	2	4	4
2.4587	2.46465	0	0	0	0	0	6	3	6	3	6	3	6	3	6	3	6	6	3	6	3	6	3	6	3	6	3	6	3	6	3	6	3	6	3	6	3	6	3	6	3	6	3	6	3	6	3	6	5
2.46245	2.46787	0	0	0	0	0	4	2	4	2	4	2	4	2	4	2	4	4	2	4	2	4	2	4	2	4	2	4	2	4	2	4	2	4	2	4	2	4	2	4	2	4	2	4	2	4	4	2	4
2.46621	2.47108	0	0	0	0	0	4	2	4	2	4	2	4	2	4	2	4	4	2	4	2	4	2	4	2	4	2	4	2	4	2	4	2	4	2	4	2	4	2	4	2	4	2	4	2	4	4	2	4
2.46996	2.47429	0	0	0	0	0	4	2	4	2	4	2	4	2	4	2	4	2	4	4	2	4	2	4	2	4	2	4	2	4	2	4	2	4	2	4	2	4	2	4	3	6	3	6	6	3	6	3	6
2.47372	2.47751	0	0	0	0	0	6	3	6	3	6	3	6	3	6	3	6	3	6	6	3	6	3	6	3	6	3	6	3	6	3	6	3	6	3	6	3	6	3	6	2	4	2	4	4	2	4	2	4
2.47747	2.48072	0	0	0	0	0	4	2	4	2	4	2	4	2	4	2	4	2	4	4	2	4	2	4	2	4	2	4	2	4	2	4	2	4	2	4	2	4	2	4	2	4	4	2	4	2	4	2	4
2.48123	2.48393	0	0	0	0	0	4	2	4	2	4	2	4	2	4	2	4	2	4	4	2	4	2	4	2	4	2	4	2	4	2	4	2	4	2	4	2	4	2	4	2	4	4	2	4	2	4	2	4
2.48498	2.48715	0	0	0	0	0	6	3	6	3	6	3	6	3	6	3	6	3	6	6	3	6	3	6	3	6	3	6	3	6	3	6	3	6	3	6	3	6	3	6	3	6	6	3	6	3	6	3	6
2.48874	2.49036	0	0	0	0	0	4	2	4	2	4	2	4	2	4	2	4	2	4	2	4	4	2	4	2	4	2	4	2	4	2	4	2	4	2	4	2	4	2	4	4	2	4	2	4	2	4	2	4
2.49249	2.49357	0	0	0	0	0	4	2	4	2	4	2	4	2	4	2	4	2	4	2	4	4	2	4	2	4	2	4	2	4	2	4	2	4	2	4	2	4	2	4	4	2	4	2	4	2	4	2	4
2.49625	2.49679	0	0	0	0	0	4	2	4	2	4	2	4	2	4	2	4	2	4	2	4	4	2	4	2	4	2	4	2	4	2	4	2	6	3	6	3	6	3	6	6	3	6	3	6	3	6	3	6
2.5	2.5	0	0	0	0	0	6	3	6	3	6	3	6	3	6	3	6	3	6	3	6	6	3	6	3	6	3	6	3	6	3	6	3	4	2	4	2	4	3	3	4	2	4	2	4	2	4	2	4
[truncated: 752 more columns]

## Sheet: Figure 1e
Temperature/°C	Concentration/mM
40	0.05	17.24	13.84	17.17	17.56	16.81
45	0.1	15.87	17.18	14.34	15.47	15.61
50	0.15	14.48	14.94	13.32	14.57	14.93
55	0.2	15.74	16.4	13.78	16.82	14.19
60	0.25	12.74	20.49	15.58	15.99	19.74

## Sheet: Figure 2a
Time/s	Norm. PL
0.003	0.02025
0.203	0.02015
0.403	0.021
0.603	0.02004
0.803	0.02122
1.003	0.02022
1.203	0.02061
1.403	0.02055
1.603	0.02032
1.803	0.02058
2.003	0.02006
2.203	0.01996
2.403	0.02048
2.603	0.02044
2.803	0.02033
3.003	0.02084
3.203	0.02013
3.403	0.02087
3.603	0.02066
3.803	0.02101
4.003	0.02065
4.203	0.02059
4.403	0.02092
4.603	0.02134
4.803	0.02192
5.003	0.02113
5.203	0.02139
5.403	0.02074
5.603	0.02123
5.803	0.02034
6.003	0.02121
6.203	0.0204
6.403	0.02101
6.603	0.04165
6.803	0.0531
7.003	0.05435
7.203	0.05669
7.403	0.06155
7.603	0.06515
7.803	0.06626
8.003	0.06382
8.203	0.06255
8.403	0.06194
8.603	0.06116
8.803	0.05938
9.003	0.05955
9.203	0.05919
9.403	0.05809
9.603	0.05731
9.803	0.0566
10.003	0.05316
10.203	0.04742
10.403	0.02501
10.603	0.01991
10.803	0.02043
11.003	0.02011
11.203	0.01987
11.403	0.02087
11.603	0.02023
11.803	0.01968
12.003	0.02027
12.203	0.02075
12.403	0.01988
12.603	0.01964
12.803	0.03859
13.003	0.0439
13.203	0.04389
13.403	0.04581
13.603	0.04658
13.803	0.04662
14.003	0.04645
14.203	0.04587
14.403	0.04592
14.603	0.04628
14.803	0.04631
15.003	0.04519
15.203	0.04532
15.403	0.04644
15.603	0.04638
15.803	0.04585
16.003	0.04701
16.203	0.04682
16.403	0.0474
16.603	0.0465
16.803	0.04659
17.003	0.04701
17.203	0.04703
17.403	0.04687
17.603	0.04774
17.803	0.04456
18.003	0.0349
18.203	0.03518
18.403	0.03939
18.603	0.04777
18.803	0.04094
19.003	0.03126
19.203	0.03241
19.403	0.03243
19.603	0.03164
19.803	0.03024
20.003	0.02499
20.203	0.02306
20.403	0.02322
20.603	0.02307
20.803	0.023
21.003	0.02213
21.203	0.02306
21.403	0.02341
21.603	0.02299
21.803	0.02321
22.003	0.02276
22.203	0.02278
22.403	0.03275
22.603	0.03821
22.803	0.03475
23.003	0.03391
23.203	0.03054
23.403	0.0312
23.603	0.03132
23.803	0.03211
24.003	0.03306
24.203	0.03309
24.403	0.0337
24.603	0.03387
24.803	0.03419
25.003	0.03493
25.203	0.03436
25.403	0.03168
25.603	0.0305
25.803	0.0312
26.003	0.03162
26.203	0.03304
26.403	0.03368
26.603	0.03425
26.803	0.03532
27.003	0.03553
27.203	0.03576
27.403	0.0366
27.603	0.03677
27.803	0.03636
28.003	0.03776
28.203	0.03694
28.403	0.03717
28.603	0.03739
28.803	0.03732
29.003	0.03694
29.203	0.03696
29.403	0.03656
29.603	0.03731
29.803	0.03679
30.003	0.0364
30.203	0.03684
30.403	0.03702
30.603	0.03771
30.803	0.03727
31.003	0.03667
31.203	0.03734
31.403	0.03754
31.603	0.03753
31.803	0.03796
32.003	0.03704
32.203	0.03841
32.403	0.03769
32.603	0.03782
32.803	0.03827
33.003	0.03801
33.203	0.03886
33.403	0.03862
33.603	0.03941
33.803	0.03897
34.003	0.03843
34.203	0.03883
34.403	0.03906
34.603	0.03936
34.803	0.03944
35.003	0.04032
35.203	0.04112
35.403	0.04005
35.603	0.0413
35.803	0.04173
36.003	0.04194
36.203	0.04223
36.403	0.04233
36.603	0.04316
36.803	0.04442
37.003	0.04657
37.203	0.04854
37.403	0.04942
37.603	0.05144
37.803	0.05374
38.003	0.05404
38.203	0.05559
38.403	0.05582
38.603	0.05663
38.803	0.05854
39.003	0.05923
39.203	0.06088
39.403	0.06198
39.603	0.06188
39.803	0.06461
40.003	0.0648
40.203	0.06718
40.403	0.06686
40.603	0.069
40.803	0.0689
41.003	0.07024
41.203	0.07106
41.403	0.07135
41.603	0.07291
41.803	0.07315
42.003	0.07411
42.203	0.07497
42.403	0.07733
42.603	0.0779
42.803	0.07841
43.003	0.08019
43.203	0.08195
43.403	0.08277
43.603	0.08335
43.803	0.08432
44.003	0.08594
44.203	0.08674
44.403	0.08726
44.603	0.08878
44.803	0.08891
45.003	0.09049
45.203	0.09022
45.403	0.09341
45.603	0.09332
45.803	0.09413
46.003	0.09546
46.203	0.0969
46.403	0.09745
46.603	0.09789
46.803	0.09901
47.003	0.09996
47.203	0.10183
47.403	0.10314
47.603	0.10401
47.803	0.1051
48.003	0.10608
48.203	0.10673
48.403	0.10827
48.603	0.10868
48.803	0.10808
49.003	0.11
49.203	0.10996
49.403	0.11241
49.603	0.11255
49.803	0.11245
50.003	0.11338
50.203	0.11416
50.403	0.11451
50.603	0.11417
50.803	0.11499
51.003	0.11552
51.203	0.11593
51.403	0.11679
51.603	0.11727
51.803	0.11704
52.003	0.1171
52.203	0.11775
52.403	0.11765
52.603	0.1181
52.803	0.11922
53.003	0.11916
53.203	0.11939
53.403	0.12005
53.603	0.12021
53.803	0.11973
54.003	0.12075
54.203	0.11971
54.403	0.1208
54.603	0.12057
54.803	0.12007
55.003	0.12087
55.203	0.12052
55.403	0.12053
55.603	0.11908
55.803	0.12055
56.003	0.11909
56.203	0.11913
56.403	0.11881
56.603	0.11844
56.803	0.11741
57.003	0.11923
57.203	0.11783
57.403	0.11706
57.603	0.11637
57.803	0.11584
58.003	0.11581
58.203	0.11457
58.403	0.11431
58.603	0.11515
58.803	0.1143
59.003	0.11427
59.203	0.11455
59.403	0.11275
59.603	0.11325
59.803	0.11221
60.003	0.11243
60.203	0.11262
60.403	0.112
60.603	0.11225
60.803	0.11219
61.003	0.11178
61.203	0.11104
61.403	0.11081
61.603	0.11043
61.803	0.11156
62.003	0.1108
62.203	0.10965
62.403	0.11044
62.603	0.1096
62.803	0.10943
63.003	0.10953
63.203	0.10885
63.403	0.1101
63.603	0.11
63.803	0.10986
64.003	0.10769
64.203	0.10842
64.403	0.10837
64.603	0.10674
64.803	0.10787
65.003	0.10689
65.203	0.10771
65.403	0.10707
65.603	0.10713
65.803	0.10712
66.003	0.10742
66.203	0.1067
66.403	0.10569
66.603	0.10582
66.803	0.10521
67.003	0.10473
67.203	0.10504
67.403	0.10382
67.603	0.10327
67.803	0.10346
68.003	0.10293
68.203	0.10435
68.403	0.1027
68.603	0.10219
68.803	0.10237
69.003	0.10304
69.203	0.10145
69.403	0.10177
69.603	0.10089
69.803	0.10093
70.003	0.10099
70.203	0.10049
70.403	0.10021
70.603	0.09964
70.803	0.09957
71.003	0.10003
71.203	0.10039
71.403	0.09961
71.603	0.09836
71.803	0.09891
72.003	0.09882
72.203	0.09843
72.403	0.09755
72.603	0.09796
72.803	0.09756
73.003	0.09848
73.203	0.09664
73.403	0.09738
73.603	0.09727
73.803	0.09748
74.003	0.09752
74.203	0.09771
74.403	0.09668
74.603	0.09706
74.803	0.09645
75.003	0.09562
75.203	0.09492
75.403	0.09574
75.603	0.09544
75.803	0.09533
76.003	0.09489
76.203	0.09428
76.403	0.09334
76.603	0.09316
76.803	0.0927
77.003	0.09268
77.203	0.09315
77.403	0.09043
77.603	0.09204
77.803	0.09155
78.003	0.09095
78.203	0.09066
78.403	0.09005
78.603	0.08946
78.803	0.09067
79.003	0.09016
79.203	0.08982
79.403	0.08939
79.603	0.08938
79.803	0.08818
80.003	0.08843
80.203	0.08796
80.403	0.08785
80.603	0.08744
80.803	0.08632
81.003	0.08706
81.203	0.08738
81.403	0.08627
81.603	0.08581
81.803	0.08618
82.003	0.08586
82.203	0.08564
82.403	0.0849
82.603	0.08483
82.803	0.08523
83.003	0.08543
83.203	0.08441
83.403	0.08468
83.603	0.08472
83.803	0.08468
84.003	0.08363
84.203	0.08357
84.403	0.08369
84.603	0.08313
84.803	0.08279
85.003	0.08328
85.203	0.08224
85.403	0.08275
85.603	0.08219
85.803	0.0823
86.003	0.08166
86.203	0.08076
86.403	0.0807
86.603	0.08137
86.803	0.08091
87.003	0.08112
87.203	0.08015
87.403	0.08039
87.603	0.0797
87.803	0.07953
88.003	0.0796
88.203	0.08079
88.403	0.07873
88.603	0.07888
88.803	0.07917
89.003	0.07884
89.203	0.07905
89.403	0.07934
89.603	0.07885
89.803	0.07958
90.003	0.07914
90.203	0.07774
90.403	0.07811
90.603	0.07799
90.803	0.07736
91.003	0.0775
91.203	0.07821
91.403	0.07726
91.603	0.07823
91.803	0.07705
92.003	0.07725
92.203	0.07803
92.403	0.07748
92.603	0.07602
92.803	0.07568
93.003	0.07634
93.203	0.07492
93.403	0.07503
93.603	0.07536
93.803	0.07439
94.003	0.07438
94.203	0.07408
94.403	0.07404
94.603	0.07328
94.803	0.07386
95.003	0.07368
95.203	0.07353
95.403	0.07386
95.603	0.07365
95.803	0.07286
96.003	0.07198
96.203	0.07291
96.403	0.07302
96.603	0.07259
96.803	0.07187
97.003	0.07285
97.203	0.0735
97.403	0.07259
97.603	0.07293
97.803	0.07219
98.003	0.07289
98.203	0.07344
98.403	0.07215
98.603	0.07239
98.803	0.07226
99.003	0.07322
99.203	0.0726
99.403	0.07328
99.603	0.07246
99.803	0.0733
100.003	0.07287
100.203	0.07344
100.403	0.07391
100.603	0.07447
100.803	0.07556
101.003	0.07452
101.203	0.07534
101.403	0.07488
101.603	0.07545
101.803	0.07467
102.003	0.07412
102.203	0.07403
102.403	0.07411
102.603	0.07336
102.803	0.07304
103.003	0.07257
103.203	0.07256
103.403	0.07168
103.603	0.07318
103.803	0.07278
104.003	0.07307
104.203	0.07363
104.403	0.07348
104.603	0.07302
104.803	0.07356
105.003	0.07309
105.203	0.07371
105.403	0.07312
105.603	0.0734
105.803	0.07321
106.003	0.07449
106.203	0.07385
106.403	0.07429
106.603	0.07409
106.803	0.07339
107.003	0.07355
107.203	0.07421
107.403	0.07415
107.603	0.07338
107.803	0.07442
108.003	0.0743
108.203	0.07469
108.403	0.0747
108.603	0.07554
108.803	0.07574
109.003	0.07539
109.203	0.07665
109.403	0.07606
109.603	0.07584
109.803	0.07624
110.003	0.07686
110.203	0.07627
110.403	0.07669
110.603	0.07637
110.803	0.07592
111.003	0.07733
111.203	0.07649
111.403	0.07751
111.603	0.0764
111.803	0.07816
112.003	0.07783
112.203	0.07754
112.403	0.07852
112.603	0.07908
112.803	0.07796
113.003	0.07776
113.203	0.07954
113.403	0.07995
113.603	0.08003
113.803	0.07979
114.003	0.08173
114.203	0.08184
114.403	0.08182
114.603	0.082
114.803	0.08192
115.003	0.0817
115.203	0.0826
115.403	0.08205
115.603	0.08321
115.803	0.08179
116.003	0.08273
116.203	0.08262
116.403	0.08206
116.603	0.08258
116.803	0.08242
117.003	0.08179
117.203	0.08168
117.403	0.08256
117.603	0.08191
117.803	0.0818
118.003	0.08189
118.203	0.08133
118.403	0.08151
118.603	0.08122
118.803	0.082
119.003	0.08199
119.203	0.08165
119.403	0.08345
119.603	0.08262
119.803	0.08177
120.003	0.08337
120.203	0.08372
120.403	0.08296
120.603	0.08363
120.803	0.08424
121.003	0.08353
121.203	0.08366
121.403	0.08444
121.603	0.08487
121.803	0.08529
122.003	0.08452
122.203	0.0852
122.403	0.0857
122.603	0.08543
122.803	0.0859
123.003	0.08511
123.203	0.08533
123.403	0.08507
123.603	0.08647
123.803	0.08669
124.003	0.08741
124.203	0.08704
124.403	0.08699
124.603	0.08687
124.803	0.08797
125.003	0.08761
125.203	0.08696
125.403	0.08674
125.603	0.0873
125.803	0.0872
126.003	0.08788
126.203	0.08575
126.403	0.08823
126.603	0.08614
126.803	0.08754
127.003	0.08797
127.203	0.08681
127.403	0.08715
127.603	0.08763
127.803	0.08685
128.003	0.08834
128.203	0.08836
128.403	0.08953
128.603	0.08933
128.803	0.08969
129.003	0.09021
129.203	0.09037
129.403	0.09042
129.603	0.0907
129.803	0.09083
130.003	0.09094
130.203	0.09237
130.403	0.09193
130.603	0.09323
130.803	0.09353
131.003	0.09426
131.203	0.09489
131.403	0.09516
131.603	0.09529
131.803	0.09679
132.003	0.09616
132.203	0.09776
132.403	0.09757
132.603	0.09896
132.803	0.09809
133.003	0.0996
133.203	0.09988
133.403	0.10228
133.603	0.10122
133.803	0.10166
134.003	0.10244
134.203	0.10295
134.403	0.10308
134.603	0.10367
134.803	0.10417
135.003	0.10406
135.203	0.10458
135.403	0.10531
135.603	0.10553
135.803	0.10636
136.003	0.10528
136.203	0.10549
136.403	0.10453
136.603	0.10578
136.803	0.10631
137.003	0.10604
137.203	0.10694
137.403	0.10667
137.603	0.10608
137.803	0.10722
138.003	0.10627
138.203	0.10618
138.403	0.10698
138.603	0.10748
138.803	0.10815
139.003	0.10747
139.203	0.10839
139.403	0.10752
139.603	0.10855
139.803	0.10985
140.003	0.10948
140.203	0.1088
140.403	0.10974
140.603	0.10904
140.803	0.10991
141.003	0.11019
141.203	0.11064
141.403	0.11018
141.603	0.11034
141.803	0.11217
142.003	0.11158
142.203	0.11245
142.403	0.11271
142.603	0.11323
142.803	0.11313
143.003	0.11397
143.203	0.11365
143.403	0.11287
143.603	0.11387
143.803	0.1142
144.003	0.11535
144.203	0.11514
144.403	0.11597
144.603	0.11553
144.803	0.11703
145.003	0.11762
145.203	0.11766
145.403	0.11812
145.603	0.11853
145.803	0.11936
146.003	0.11929
146.203	0.12039
146.403	0.122
146.603	0.12222
146.803	0.12194
147.003	0.12305
147.203	0.12311
147.403	0.12444
147.603	0.12481
147.803	0.12582
148.003	0.12665
148.203	0.1271
148.403	0.12706
148.603	0.12942
148.803	0.12838
149.003	0.12938
149.203	0.12977
149.403	0.13029
149.603	0.13193
149.803	0.13237
150.003	0.1324
150.203	0.13336
150.403	0.133
150.603	0.13394
150.803	0.13444
151.003	0.13418
151.203	0.1352
151.403	0.13472
151.603	0.13735
151.803	0.1361
152.003	0.13626
152.203	0.13734
152.403	0.13643
152.603	0.13762
152.803	0.13816
153.003	0.13731
153.203	0.13782
153.403	0.13904
153.603	0.13707
153.803	0.13795
154.003	0.13683
154.203	0.13838
154.403	0.1371
154.603	0.13712
154.803	0.13887
155.003	0.13684
155.203	0.13824
155.403	0.13806
155.603	0.13657
155.803	0.13728
156.003	0.13739
156.203	0.13687
156.403	0.13721
156.603	0.13725
156.803	0.13644
157.003	0.13662
157.203	0.13834
157.403	0.13624
157.603	0.13727
157.803	0.13721
158.003	0.13734
158.203	0.13669
158.403	0.13625
158.603	0.13739
158.803	0.13551
159.003	0.13765
159.203	0.13774
159.403	0.13675
159.603	0.13825
159.803	0.13801
160.003	0.13862
160.203	0.13813
160.403	0.13845
160.603	0.13938
160.803	0.13922
161.003	0.13971
161.203	0.14025
161.403	0.13929
161.603	0.14036
161.803	0.1404
162.003	0.14106
162.203	0.14108
162.403	0.14156
162.603	0.14246
162.803	0.14293
163.003	0.14366
163.203	0.14349
163.403	0.14291
163.603	0.14466
163.803	0.14363
164.003	0.14514
164.203	0.14499
164.403	0.14592
164.603	0.14634
164.803	0.14642
165.003	0.14615
165.203	0.14604
165.403	0.14577
165.603	0.146
165.803	0.14743
166.003	0.14652
166.203	0.14721
166.403	0.14706
166.603	0.14798
166.803	0.14779
167.003	0.14621
167.203	0.14751
167.403	0.14941
167.603	0.14913
167.803	0.14876
168.003	0.15003
168.203	0.15046
168.403	0.15039
168.603	0.15088
168.803	0.15071
169.003	0.1514
169.203	0.15242
169.403	0.15271
169.603	0.15245
169.803	0.15253
170.003	0.15324
170.203	0.15333
170.403	0.15315
170.603	0.15347
170.803	0.15426
171.003	0.15607
171.203	0.15639
171.403	0.15637
171.603	0.15801
171.803	0.15801
172.003	0.15927
172.203	0.1593
172.403	0.16001
172.603	0.16134
172.803	0.16101
173.003	0.16365
173.203	0.16468
173.403	0.16679
173.603	0.16639
173.803	0.16704
174.003	0.17061
174.203	0.16847
174.403	0.1709
174.603	0.17245
174.803	0.17265
175.003	0.17341
175.203	0.17391
175.403	0.17479
175.603	0.17575
175.803	0.1763
176.003	0.17765
176.203	0.17919
176.403	0.1777
176.603	0.17904
176.803	0.18002
177.003	0.18083
177.203	0.18248
177.403	0.18107
177.603	0.18167
177.803	0.18069
178.003	0.18272
178.203	0.18232
178.403	0.1836
178.603	0.18369
178.803	0.18183
179.003	0.18424
179.203	0.18418
179.403	0.18452
179.603	0.1856
179.803	0.18436
180.003	0.18544
180.203	0.18693
180.403	0.18696
180.603	0.18514
180.803	0.1879
181.003	0.18895
181.203	0.1877
181.403	0.18781
181.603	0.1883
181.803	0.18807
182.003	0.18758
182.203	0.18793
182.403	0.18816
182.603	0.1883
182.803	0.18806
183.003	0.19
183.203	0.19038
183.403	0.18944
183.603	0.18965
183.803	0.19226
184.003	0.19037
186.901	0.19367
187.101	0.19476
187.301	0.19477
187.501	0.19622
187.701	0.19599
187.901	0.19718
188.101	0.19635
188.301	0.19741
188.501	0.19856
188.701	0.19923
188.901	0.19846
189.101	0.1997
189.301	0.19858
189.501	0.19922
189.701	0.20083
189.901	0.20162
190.101	0.2016
190.301	0.20433
190.501	0.20449
190.701	0.20495
190.901	0.20564
191.101	0.20757
191.301	0.20849
191.501	0.21012
191.701	0.20984
191.901	0.20973
192.101	0.21246
192.301	0.2139
192.501	0.21505
192.701	0.21587
192.901	0.21497
193.101	0.2192
193.301	0.21878
193.501	0.2214
193.701	0.22077
193.901	0.2229
194.101	0.22376
194.301	0.22526
194.501	0.22646
194.701	0.22866
194.901	0.22832
195.101	0.23121
195.301	0.23095
195.501	0.23305
195.701	0.23351
195.901	0.23655
196.101	0.23791
196.301	0.23834
196.501	0.23804
196.701	0.24018
196.901	0.23933
197.101	0.24169
197.301	0.24197
197.501	0.24338
197.701	0.24464
197.901	0.24467
198.101	0.24622
198.301	0.24679
198.501	0.24654
198.701	0.24873
198.901	0.25137
199.101	0.25305
199.301	0.25329
199.501	0.25458
199.701	0.25284
199.901	0.25412
200.101	0.25503
200.301	0.25728
200.501	0.25847
200.701	0.25739
200.901	0.25958
201.101	0.26051
201.301	0.26005
201.501	0.26046
201.701	0.26106
201.901	0.26268
202.101	0.26253
202.301	0.26144
202.501	0.26312
202.701	0.26207
202.901	0.2645
203.101	0.26409
203.301	0.26448
203.501	0.26491
203.701	0.26685
203.901	0.26615
204.101	0.26777
204.301	0.2677
204.501	0.26881
204.701	0.26928
204.901	0.27094
205.101	0.27233
205.301	0.27505
205.501	0.27597
205.701	0.27495
205.901	0.27831
206.101	0.27755
206.301	0.28262
206.501	0.28009
206.701	0.28614
206.901	0.2868
207.101	0.28931
207.301	0.29058
207.501	0.29308
207.701	0.29209
207.901	0.29807
208.101	0.2996
208.301	0.29993
208.501	0.30356
208.701	0.30455
208.901	0.30934
209.101	0.31023
209.301	0.31241
209.501	0.31558
209.701	0.31556
209.901	0.31878
210.101	0.32326
210.301	0.3277
210.501	0.32886
210.701	0.33404
210.901	0.334
211.101	0.33779
211.301	0.34322
211.501	0.34169
211.701	0.34289
211.901	0.34776
212.101	0.3519
212.301	0.35251
212.501	0.3524
212.701	0.35747
212.901	0.36453
213.101	0.36312
213.301	0.36579
213.501	0.36936
213.701	0.36938
213.901	0.37094
214.101	0.37676
214.301	0.37825
214.501	0.37865
214.701	0.38225
214.901	0.38467
215.101	0.38654
215.301	0.38977
215.501	0.39287
215.701	0.39183
215.901	0.39497
216.101	0.39851
216.301	0.39687
216.501	0.39715
216.701	0.40263
216.901	0.40068
217.101	0.40416
217.301	0.40816
217.501	0.40337
217.701	0.40627
217.901	0.40866
218.101	0.41085
218.301	0.41085
218.501	0.41138
218.701	0.41455
218.901	0.41584
219.101	0.41709
219.301	0.41491
219.501	0.41573
219.701	0.41614
219.901	0.41965
220.101	0.41811
220.301	0.41794
220.501	0.42039
220.701	0.42128
220.901	0.42006
221.101	0.42001
221.301	0.42188
221.501	0.42182
221.701	0.42309
221.901	0.42681
222.101	0.42696
222.301	0.42654
222.501	0.42729
222.701	0.4289
222.901	0.42993
223.101	0.43175
223.301	0.4313
223.501	0.43346
223.701	0.43785
223.901	0.43703
224.101	0.43756
224.301	0.43897
224.501	0.43946
224.701	0.44012
224.901	0.44213
225.101	0.43835
225.301	0.44567
225.501	0.44182
225.701	0.44918
225.901	0.44603
226.101	0.44856
226.301	0.44751
226.501	0.44979
226.701	0.44947
226.901	0.45073
227.101	0.44998
227.301	0.44937
227.501	0.45192
227.701	0.44942
227.901	0.45491
228.101	0.45371
228.301	0.45417
228.501	0.45612
228.701	0.4564
228.901	0.45743
229.101	0.45842
229.301	0.45976
229.501	0.45784
229.701	0.46041
229.901	0.46274
230.101	0.46223
230.301	0.46457
230.501	0.46408
230.701	0.46512
230.901	0.46648
231.101	0.47129
231.301	0.47013
231.501	0.47488
231.701	0.47304
231.901	0.47374
232.101	0.47425
232.301	0.47615
232.501	0.47603
232.701	0.47839
232.901	0.48296
233.101	0.48338
233.301	0.48462
233.501	0.48935
233.701	0.49446
233.901	0.49677
234.101	0.49686
234.301	0.49752
234.501	0.5032
234.701	0.50873
234.901	0.51018
235.101	0.50861
235.301	0.51058
235.501	0.5154
235.701	0.51561
235.901	0.51522
236.101	0.51627
236.301	0.52316
236.502	0.52596
236.702	0.52722
236.902	0.531
237.102	0.53688
237.302	0.54192
237.502	0.54231
237.702	0.54601
237.902	0.55229
238.102	0.55785
238.302	0.56308
238.502	0.56842
238.702	0.57149
238.902	0.58007
239.102	0.58571
239.302	0.59437
239.502	0.60331
239.702	0.60993
239.902	0.62245
240.102	0.63493
240.302	0.65246
240.502	0.67188
240.702	0.69339
240.902	0.71653
241.102	0.73977
241.302	0.75903
241.502	0.77979
241.702	0.80272
241.902	0.81739
242.102	0.83615
242.302	0.85252
242.502	0.8658
242.702	0.88377
242.902	0.89574
243.102	0.9072
243.302	0.91644
243.502	0.93019
243.702	0.94088
243.902	0.94942
244.102	0.95748
244.302	0.96821
244.502	0.97766
244.702	0.98253
244.902	0.98499
245.102	0.99298
245.302	0.99511
245.502	0.9991
245.702	0.99396
245.902	0.99646
246.102	1
246.302	0.99898
246.502	0.9954
246.702	0.99537
246.902	0.99182
247.102	0.98574
247.302	0.98326
247.502	0.9763
247.702	0.97056
247.902	0.96788
248.102	0.96181
248.302	0.95466
248.502	0.94884
248.702	0.94045
248.902	0.93236
249.102	0.9248
249.302	0.91798
249.502	0.91224
249.702	0.90617
249.902	0.89748
250.102	0.88876
250.302	0.88438
250.502	0.87779
250.702	0.86922
250.902	0.86204
251.102	0.85478
251.302	0.84957
251.502	0.84313
251.702	0.8379
251.902	0.82848
252.102	0.82459
252.302	0.81397
252.502	0.80437
252.702	0.79961
252.902	0.79291
253.102	0.78121
253.302	0.77437
253.502	0.76717
253.702	0.76217
253.902	0.75544
254.102	0.74775
254.302	0.74217
254.502	0.73512
254.702	0.73263
254.902	0.72715
255.102	0.71914
255.302	0.71277
255.502	0.70427
255.702	0.69722
255.902	0.69242
256.102	0.68464
256.302	0.67448
256.502	0.66756
256.702	0.66058
256.902	0.65211
257.102	0.64442
257.302	0.63671
257.502	0.63088
257.702	0.62297
257.902	0.61577
258.102	0.60965
258.302	0.60342
258.502	0.59249
258.702	0.58454
258.902	0.57542
259.102	0.56828
259.302	0.55888
259.502	0.55078
259.702	0.54386
259.902	0.53532
260.102	0.52764
260.302	0.51939
260.502	0.51103
260.702	0.50182
260.902	0.49462
261.102	0.48916
261.302	0.48016
261.502	0.47494
261.702	0.4678
261.902	0.46215
262.102	0.45507
262.302	0.44781
262.502	0.43849
262.702	0.43252
262.902	0.42617
263.102	0.42034
263.302	0.41104
263.502	0.40542
263.702	0.3976
263.902	0.38996
264.102	0.38343
264.302	0.37582
264.502	0.36754
264.702	0.35846
264.902	0.35156
265.102	0.3411
265.302	0.3349
265.502	0.32336
265.702	0.31506
265.902	0.30601
266.102	0.29481
266.302	0.2866
266.502	0.27458
266.702	0.26555
266.902	0.25566
267.102	0.24592
267.302	0.23582
267.502	0.22713
267.702	0.21867
267.902	0.2086
268.102	0.20453
268.302	0.19402
268.502	0.18687
268.702	0.18015
268.902	0.17279
269.102	0.16476
269.302	0.15726
269.502	0.15124
269.702	0.14365
269.902	0.13643
270.102	0.12971
270.302	0.12068
270.502	0.11436
270.702	0.10829
270.902	0.10061
271.102	0.09419
271.302	0.08839
271.502	0.08272
271.702	0.07823
271.902	0.07458
272.102	0.07023
272.302	0.06608
272.502	0.06236
272.702	0.05758
272.902	0.05449
273.102	0.05113
273.302	0.04734
273.502	0.04271
273.702	0.03841
273.902	0.03614
274.102	0.03422
274.302	0.03239
274.502	0.03324
274.702	0.03112
274.902	0.03143
275.102	0.03029
275.302	0.02967
275.502	0.02883
275.702	0.02797
275.902	0.02748
276.102	0.02659
276.302	0.0267
276.502	0.02566
276.702	0.0255
276.902	0.02499
277.102	0.02508
277.302	0.02435
277.502	0.02467
277.702	0.0236
277.902	0.02357
278.102	0.02316
278.302	0.02353
278.502	0.02347
278.702	0.02324
278.902	0.02326
279.102	0.02334
279.302	0.02377
279.502	0.02322
279.702	0.02313
279.902	0.02267
280.102	0.0237
280.302	0.02311
280.502	0.0232
280.702	0.02319
280.902	0.02281
281.102	0.02263
281.302	0.02223
281.502	0.02277
281.702	0.02304
281.902	0.02269
282.102	0.0232
282.302	0.0221
282.502	0.02259
282.702	0.02261
282.902	0.02283
283.102	0.02207
283.302	0.02272
283.502	0.02232
283.702	0.02252
283.902	0.02185
284.102	0.02297
284.302	0.02214
284.502	0.0218
284.702	0.02201
284.902	0.02223
285.102	0.02204
285.302	0.02289
285.502	0.02195
285.702	0.02187
285.902	0.0221
286.102	0.02185
286.302	0.02176
286.502	0.02211
286.702	0.02183
286.902	0.0221
287.102	0.02159
287.302	0.02155
287.502	0.02281
287.702	0.0222
287.902	0.02186
288.102	0.02196
288.302	0.02154
288.502	0.02172
288.702	0.02193
288.902	0.02161
289.102	0.02266
289.302	0.02206
289.502	0.02164
289.702	0.02167
289.902	0.02154
290.102	0.02265
290.302	0.02158
290.502	0.02214
290.702	0.02169
290.902	0.02193
291.102	0.02222
291.302	0.02131
291.502	0.02156
291.702	0.0225
291.902	0.02088
292.102	0.02186
292.302	0.02138
292.502	0.02168
292.702	0.02172
292.902	0.02137
293.102	0.02167
293.302	0.02166
293.502	0.0219
293.702	0.02181
293.902	0.02164
294.102	0.02147
294.302	0.02154
294.502	0.02173
294.702	0.02131
294.902	0.02072
295.102	0.02101

## Sheet: Figure 2b
Wavelength/nm	Time/s
380.028	0.003	0.00624	0.0088	0.00816	0.00752	0.00816	0.00944	0.00816	0.00816	0.00944	0.01265	0.00816	0.0088	0.01073	0.01137	0.01073	0.00944	0.01009	0.0088	0.00688	0.00816	0.00688	0.00816	0.00688	0.00944	0.00944	0.00688	0.01073	0.00944	0.00944	0.00944	0.00624	0.00688	0.00688	0.01201	0.01201	0.01265	0.00944	0.0088	0.01201	0.01137	0.01265	0.01265	0.01522	0.01137	0.01137	0.01201	0.0165	0.01201
380.815	0.203	0.00972	0.00782	0.00846	0.01036	0.00782	0.00782	0.00909	0.00972	0.00972	0.00972	0.00782	0.00782	0.00782	0.00529	0.00909	0.00846	0.01226	0.00972	0.00909	0.01036	0.00972	0.00719	0.00782	0.00782	0.01036	0.01036	0.00909	0.01036	0.01099	0.00719	0.00909	0.00719	0.01036	0.01226	0.01099	0.00972	0.01036	0.01162	0.01036	0.01289	0.01226	0.01289	0.00972	0.01099	0.00909	0.01352	0.00909	0.00846
381.602	0.403	0.00915	0.00852	0.01103	0.01041	0.00664	0.00852	0.00852	0.00978	0.00727	0.00978	0.0079	0.00978	0.01041	0.00978	0.00978	0.01229	0.00727	0.00852	0.00852	0.0079	0.01166	0.01354	0.00664	0.01041	0.01103	0.00664	0.0079	0.01103	0.00978	0.00852	0.00852	0.0079	0.00852	0.01291	0.00978	0.01103	0.01291	0.01166	0.01291	0.01291	0.00915	0.0148	0.0148	0.01103	0.01605	0.01291	0.01417	0.00978
382.389	0.603	0.00896	0.00585	0.00896	0.00834	0.01021	0.01021	0.01145	0.0071	0.01021	0.00834	0.0071	0.00772	0.00834	0.00834	0.01145	0.01145	0.01332	0.00834	0.00959	0.0071	0.0127	0.01083	0.00959	0.00896	0.01083	0.00959	0.00834	0.0127	0.00834	0.00647	0.00647	0.00772	0.00772	0.00896	0.01083	0.01083	0.01208	0.01395	0.01021	0.01332	0.01581	0.01332	0.01083	0.01145	0.01145	0.01021	0.00896	0.01083
383.176	0.803	0.00847	0.0097	0.00785	0.01032	0.01032	0.00847	0.00908	0.01155	0.00662	0.01032	0.00723	0.00908	0.00908	0.01032	0.01094	0.0097	0.0097	0.00662	0.00538	0.00662	0.0097	0.01155	0.00847	0.00908	0.00908	0.00908	0.01155	0.00847	0.0097	0.00785	0.00847	0.01094	0.00723	0.0097	0.00908	0.0134	0.01155	0.01094	0.0097	0.01155	0.01032	0.01217	0.0097	0.01155	0.01155	0.01464	0.01094	0.01279
383.963	1.003	0.00807	0.00807	0.00868	0.01113	0.01296	0.00868	0.00624	0.00868	0.00868	0.00746	0.00929	0.01174	0.01357	0.01052	0.00868	0.01052	0.00807	0.00746	0.00868	0.00868	0.01052	0.00868	0.0099	0.01052	0.00807	0.00746	0.00868	0.0099	0.00746	0.01113	0.00807	0.00868	0.00868	0.0099	0.00868	0.00807	0.01052	0.01357	0.01052	0.01357	0.01296	0.01479	0.01357	0.0099	0.01296	0.01479	0.01113	0.0099
384.749	1.203	0.01008	0.00887	0.00707	0.01068	0.00767	0.00887	0.00887	0.01189	0.00887	0.00948	0.01068	0.00948	0.00948	0.00827	0.00767	0.00887	0.01128	0.00948	0.01128	0.00707	0.00887	0.00827	0.01068	0.00827	0.01068	0.00887	0.00827	0.01068	0.00767	0.00887	0.01008	0.01068	0.00948	0.01189	0.0155	0.01128	0.01128	0.01008	0.01128	0.01068	0.0149	0.01249	0.01309	0.01249	0.01128	0.01249	0.01189	0.01309
385.536	1.403	0.00802	0.00862	0.00802	0.00862	0.00862	0.00921	0.0104	0.0104	0.00802	0.01099	0.00802	0.00862	0.00802	0.01099	0.01099	0.00743	0.00802	0.0104	0.01159	0.00862	0.0098	0.00862	0.00684	0.00862	0.00862	0.00802	0.00802	0.0098	0.01159	0.0104	0.00862	0.01159	0.00862	0.01277	0.0098	0.01218	0.01218	0.01396	0.01396	0.01277	0.0104	0.01159	0.01218	0.00921	0.01277	0.01099	0.0104	0.01277
386.323	1.603	0.01259	0.00791	0.01025	0.00849	0.00908	0.00966	0.00674	0.00908	0.00849	0.01084	0.00615	0.00849	0.00908	0.00615	0.00966	0.00791	0.01201	0.00966	0.00674	0.00674	0.01025	0.00556	0.00908	0.01025	0.00849	0.01084	0.00732	0.00849	0.00732	0.01142	0.01201	0.00849	0.00674	0.00966	0.01318	0.00849	0.01084	0.01201	0.01201	0.00966	0.01084	0.01376	0.01376	0.01142	0.01259	0.01259	0.01259	0.00908
387.109	1.803	0.00716	0.00716	0.00947	0.00774	0.0112	0.00947	0.01063	0.01005	0.00947	0.00774	0.00658	0.00832	0.00889	0.0112	0.00889	0.00947	0.0112	0.00832	0.01063	0.00832	0.00832	0.00947	0.00947	0.00774	0.00716	0.00947	0.01005	0.00774	0.01236	0.01063	0.00774	0.00889	0.01178	0.01063	0.01178	0.01005	0.01178	0.01178	0.01236	0.01351	0.01294	0.01409	0.01236	0.00947	0.01178	0.01178	0.01236	0.01236
387.895	2.003	0.00981	0.00924	0.01094	0.00867	0.00924	0.01038	0.01038	0.00867	0.0081	0.0081	0.00981	0.01038	0.00924	0.00867	0.0081	0.00981	0.00754	0.0081	0.0081	0.00924	0.01038	0.00924	0.00754	0.0064	0.00867	0.01094	0.00924	0.00583	0.01378	0.00981	0.01094	0.00924	0.0081	0.01038	0.01151	0.01208	0.01265	0.01038	0.01378	0.01094	0.01265	0.01492	0.01094	0.01265	0.01208	0.01322	0.01378	0.00924
388.682	2.203	0.0094	0.00717	0.00884	0.00773	0.01218	0.00606	0.0094	0.01051	0.0094	0.0094	0.00884	0.00828	0.00995	0.01051	0.00717	0.00773	0.00773	0.00773	0.00884	0.00884	0.00884	0.00773	0.00884	0.00828	0.00773	0.01162	0.00828	0.00995	0.00828	0.00661	0.00884	0.00995	0.00884	0.01218	0.00995	0.00884	0.01274	0.01107	0.01385	0.01329	0.01162	0.01274	0.01329	0.01162	0.01552	0.01162	0.01329	0.01385
389.468	2.403	0.00989	0.00771	0.00826	0.0088	0.00826	0.00826	0.00662	0.00989	0.0088	0.00499	0.00826	0.00935	0.00771	0.00935	0.01044	0.00826	0.0088	0.00771	0.00989	0.01044	0.00935	0.01044	0.00935	0.00935	0.00771	0.0088	0.0088	0.00717	0.01044	0.01044	0.00771	0.00826	0.00717	0.00989	0.01317	0.01262	0.01153	0.01371	0.01208	0.0148	0.01262	0.01371	0.01317	0.01262	0.00826	0.01044	0.01208	0.0148
390.254	2.603	0.00955	0.00848	0.00955	0.00848	0.01277	0.00848	0.01009	0.00902	0.00581	0.00902	0.00902	0.01062	0.01009	0.00848	0.00795	0.01009	0.00848	0.0117	0.00955	0.01009	0.00795	0.00955	0.00955	0.01009	0.01223	0.01009	0.0117	0.00902	0.00902	0.01062	0.01223	0.00688	0.00902	0.01062	0.0117	0.0117	0.0117	0.01116	0.01544	0.01491	0.01384	0.01384	0.01384	0.01384	0.01277	0.01223	0.0133	0.01062
391.04	2.803	0.01037	0.01302	0.0109	0.0072	0.01037	0.01037	0.00667	0.00879	0.00879	0.00879	0.00984	0.00984	0.00931	0.01143	0.00931	0.00879	0.01143	0.00984	0.01037	0.00773	0.00826	0.00984	0.00931	0.00773	0.00984	0.01037	0.00931	0.0109	0.01037	0.00773	0.01196	0.01196	0.00773	0.01196	0.01196	0.01196	0.01302	0.01302	0.01302	0.01249	0.01514	0.01514	0.01408	0.01725	0.01302	0.01461	0.01514	0.01196
391.826	3.003	0.00993	0.01308	0.01046	0.0115	0.00679	0.0115	0.01046	0.00941	0.01098	0.00836	0.00888	0.01046	0.00941	0.01098	0.00941	0.00993	0.01308	0.00941	0.00888	0.00993	0.00993	0.00836	0.01046	0.01098	0.01203	0.00993	0.00941	0.01255	0.00888	0.00888	0.00993	0.00941	0.01255	0.01308	0.01412	0.01098	0.0115	0.01255	0.01465	0.01412	0.0157	0.01255	0.01255	0.01308	0.0115	0.01098	0.01098	0.01412
392.612	3.203	0.00904	0.01112	0.01267	0.01164	0.01164	0.00904	0.01216	0.00904	0.01112	0.00904	0.00801	0.0106	0.00956	0.00904	0.01164	0.00904	0.00904	0.00956	0.00956	0.00904	0.01112	0.0106	0.00904	0.01267	0.0106	0.01164	0.01112	0.0106	0.01371	0.00956	0.00956	0.01164	0.01112	0.01319	0.01319	0.01319	0.01267	0.01786	0.01475	0.01682	0.01371	0.01371	0.0106	0.01371	0.01423	0.01786	0.01527	0.0163
393.398	3.403	0.01021	0.0097	0.00867	0.00919	0.01124	0.0097	0.01227	0.01021	0.00919	0.01073	0.01227	0.01073	0.00867	0.0138	0.01021	0.0097	0.01175	0.01124	0.00919	0.01227	0.01124	0.00816	0.01073	0.01227	0.01073	0.01278	0.01124	0.01278	0.0097	0.01124	0.00765	0.0138	0.01073	0.01329	0.01329	0.01432	0.01483	0.01432	0.01432	0.01586	0.01637	0.01483	0.01175	0.01329	0.01432	0.01791	0.01483	0.01329
394.184	3.603	0.01139	0.01241	0.0119	0.01139	0.01088	0.0119	0.01241	0.01291	0.01139	0.0119	0.01088	0.01139	0.0119	0.01393	0.01342	0.00885	0.0119	0.01037	0.00987	0.01037	0.00987	0.0119	0.01139	0.01037	0.01088	0.01241	0.01088	0.01241	0.0119	0.00885	0.01037	0.01088	0.01291	0.01342	0.01596	0.01393	0.01241	0.01342	0.01495	0.01444	0.01342	0.01495	0.01647	0.01444	0.01342	0.01291	0.01342	0.01495
394.97	3.803	0.01147	0.01147	0.01097	0.00946	0.01147	0.01248	0.00996	0.01197	0.01248	0.01248	0.01097	0.01348	0.01197	0.01398	0.01197	0.01097	0.01147	0.01248	0.01047	0.01047	0.01549	0.01298	0.00996	0.01398	0.01197	0.01398	0.01097	0.01348	0.01398	0.00996	0.01197	0.01298	0.01298	0.01348	0.0175	0.01398	0.01599	0.01449	0.01499	0.0165	0.01499	0.01298	0.01549	0.01348	0.01549	0.0175	0.01951	0.01549
395.755	4.003	0.01111	0.0131	0.0126	0.01161	0.0131	0.0126	0.01359	0.01061	0.01409	0.0126	0.01111	0.0126	0.01161	0.0126	0.0121	0.00962	0.01061	0.01558	0.0121	0.01161	0.01111	0.01061	0.0121	0.0121	0.0121	0.00962	0.01409	0.01459	0.00962	0.0131	0.0126	0.01111	0.01111	0.01409	0.01508	0.01459	0.01459	0.01657	0.01955	0.01707	0.01757	0.01459	0.01508	0.01359	0.01508	0.01459	0.01608	0.01459
396.541	4.203	0.014	0.01203	0.01498	0.0135	0.014	0.01252	0.01104	0.01252	0.01154	0.01449	0.01301	0.01055	0.01104	0.01301	0.01449	0.01252	0.01252	0.01252	0.01154	0.01006	0.00957	0.01203	0.01449	0.01104	0.01055	0.01301	0.01154	0.0135	0.01104	0.01547	0.01252	0.014	0.01252	0.014	0.01498	0.01596	0.01596	0.01596	0.01744	0.01842	0.01891	0.01547	0.01842	0.01646	0.01547	0.01498	0.01842	0.0135
397.326	4.403	0.01628	0.01531	0.0119	0.01385	0.01141	0.01287	0.01239	0.01239	0.00995	0.0119	0.01287	0.0119	0.01336	0.01336	0.01336	0.01141	0.01239	0.01482	0.01385	0.01287	0.01287	0.01433	0.01385	0.01433	0.01239	0.01433	0.0119	0.01482	0.01628	0.01677	0.01092	0.01385	0.01531	0.01385	0.0158	0.01872	0.01531	0.01677	0.01969	0.01774	0.01774	0.01823	0.01628	0.01872	0.0158	0.01677	0.0158	0.01726
398.112	4.603	0.01202	0.01346	0.01442	0.0125	0.0125	0.01202	0.01442	0.01442	0.0125	0.01009	0.0125	0.01202	0.01202	0.01442	0.01442	0.01009	0.01154	0.0125	0.01442	0.01394	0.01442	0.01202	0.01635	0.01394	0.01539	0.01298	0.01154	0.01442	0.01298	0.01298	0.01346	0.01442	0.01346	0.0125	0.01635	0.01539	0.01635	0.01876	0.01779	0.01827	0.01779	0.01779	0.01779	0.01779	0.01779	0.01635	0.01731	0.01779
398.897	4.803	0.01208	0.01256	0.01208	0.01351	0.01399	0.01208	0.01256	0.01399	0.01541	0.01065	0.01208	0.01351	0.01208	0.01494	0.01399	0.01446	0.01494	0.01351	0.01399	0.01351	0.01351	0.01494	0.01113	0.01399	0.01256	0.01684	0.01399	0.01208	0.01351	0.01494	0.01256	0.01446	0.01256	0.01541	0.01637	0.01541	0.01875	0.02161	0.0178	0.01827	0.01922	0.01922	0.01446	0.01732	0.01684	0.01827	0.01541	0.01827
399.683	5.003	0.01247	0.01153	0.01482	0.01623	0.01435	0.01435	0.01388	0.01435	0.01388	0.01247	0.01106	0.01341	0.01294	0.01341	0.01106	0.012	0.01529	0.01388	0.01341	0.01435	0.012	0.01294	0.01106	0.01247	0.01247	0.01341	0.01435	0.01435	0.01294	0.01529	0.01294	0.01529	0.01388	0.01435	0.01858	0.01717	0.01623	0.01764	0.01858	0.01953	0.01623	0.01811	0.01906	0.01717	0.0167	0.01858	0.01811	0.0167
400.468	5.203	0.01302	0.01535	0.01302	0.01302	0.01302	0.01535	0.01535	0.01395	0.01255	0.01209	0.01302	0.01209	0.01395	0.01209	0.01442	0.01395	0.01302	0.01069	0.01722	0.01255	0.01395	0.01535	0.01488	0.01535	0.01302	0.01675	0.01582	0.01488	0.01255	0.01302	0.01115	0.01302	0.01302	0.01442	0.01395	0.01628	0.01722	0.01535	0.01722	0.01768	0.01815	0.01768	0.02188	0.01722	0.01862	0.01722	0.02095	0.01862
401.253	5.403	0.01236	0.01467	0.01421	0.01189	0.0156	0.01421	0.01421	0.01236	0.01189	0.01328	0.0156	0.01189	0.01606	0.01653	0.0156	0.01467	0.01143	0.01236	0.01421	0.01421	0.01375	0.01514	0.01282	0.01606	0.01606	0.01653	0.01375	0.0156	0.0156	0.01653	0.01653	0.01328	0.0156	0.01977	0.01792	0.01977	0.01653	0.01838	0.01977	0.02024	0.01977	0.01885	0.01746	0.01792	0.01931	0.01606	0.02024	0.01699
402.038	5.603	0.01379	0.01517	0.01471	0.01471	0.01517	0.01333	0.01471	0.01333	0.01379	0.01425	0.01425	0.01379	0.01333	0.00964	0.01425	0.0124	0.01425	0.01517	0.01379	0.01379	0.01471	0.01425	0.01563	0.01333	0.01379	0.01379	0.01793	0.01701	0.01425	0.01425	0.01379	0.01517	0.01471	0.01655	0.01747	0.01471	0.01977	0.01931	0.02023	0.02115	0.02023	0.01793	0.02023	0.02115	0.02023	0.01793	0.01977	0.01747
402.823	5.803	0.01439	0.01393	0.01576	0.01439	0.01485	0.01347	0.01485	0.01347	0.01347	0.01439	0.01713	0.01485	0.01485	0.01485	0.01073	0.01347	0.01347	0.01393	0.01393	0.01393	0.01622	0.01393	0.0121	0.01668	0.01439	0.01302	0.01576	0.01302	0.01302	0.01302	0.01439	0.0153	0.0121	0.01851	0.01759	0.01851	0.01576	0.02034	0.02217	0.01896	0.02034	0.01942	0.02171	0.02079	0.01942	0.02125	0.01576	0.01668
403.608	6.003	0.01514	0.01332	0.0156	0.01332	0.0156	0.0115	0.01514	0.01469	0.01514	0.01378	0.01332	0.01514	0.01514	0.01378	0.01332	0.01423	0.01287	0.01469	0.0156	0.01696	0.01651	0.01469	0.01696	0.01469	0.01378	0.01605	0.01514	0.0156	0.01378	0.01605	0.01332	0.01469	0.01423	0.01651	0.01878	0.01787	0.02014	0.01923	0.0206	0.01923	0.02242	0.01833	0.01833	0.02196	0.0206	0.02014	0.0206	0.02105
404.393	6.203	0.01446	0.01582	0.01446	0.01221	0.01582	0.01446	0.01537	0.01446	0.01446	0.01356	0.01446	0.01401	0.01672	0.01537	0.01446	0.01537	0.01853	0.01582	0.01582	0.01401	0.01446	0.01492	0.01311	0.01401	0.01266	0.01221	0.01401	0.01311	0.01492	0.01311	0.01537	0.01311	0.01401	0.01762	0.02169	0.02169	0.01943	0.02033	0.02214	0.01988	0.01853	0.02259	0.02033	0.01808	0.02169	0.02033	0.02033	0.01943
405.178	6.403	0.01397	0.01218	0.01487	0.01576	0.01487	0.01576	0.01576	0.01442	0.01352	0.01487	0.01173	0.01532	0.01532	0.01487	0.01666	0.01442	0.01352	0.01397	0.01352	0.01397	0.01263	0.01532	0.01532	0.01397	0.01487	0.01487	0.01621	0.01576	0.01487	0.01397	0.01397	0.01308	0.01487	0.01621	0.01711	0.01845	0.01935	0.01935	0.02204	0.02294	0.02159	0.02025	0.02249	0.01935	0.02159	0.0198	0.02204	0.02114
405.963	6.603	0.01466	0.01466	0.01822	0.01466	0.01777	0.01466	0.01733	0.01599	0.01333	0.0111	0.01244	0.01599	0.01688	0.01599	0.01421	0.01555	0.01421	0.01377	0.01555	0.01466	0.01377	0.01377	0.01244	0.01377	0.01466	0.0151	0.01644	0.01377	0.0151	0.01377	0.01421	0.01421	0.01288	0.02044	0.01777	0.02	0.01955	0.02311	0.02178	0.02044	0.02178	0.02089	0.02311	0.02267	0.02089	0.02133	0.01866	0.02
406.747	6.803	0.01575	0.01266	0.01442	0.01663	0.01442	0.01619	0.01266	0.0131	0.01575	0.01398	0.01575	0.01442	0.01531	0.01442	0.01398	0.01398	0.01442	0.01663	0.01266	0.01354	0.01398	0.01486	0.01796	0.0131	0.01177	0.01398	0.01486	0.01442	0.01354	0.01486	0.01663	0.01531	0.01531	0.01707	0.01928	0.02016	0.02149	0.0206	0.0206	0.02237	0.02105	0.02237	0.02105	0.01928	0.02193	0.0184	0.0206	0.02016
407.532	7.003	0.01539	0.0132	0.0132	0.01539	0.01364	0.01232	0.01583	0.01451	0.01583	0.01276	0.01408	0.01189	0.0132	0.01364	0.01276	0.01364	0.01276	0.01451	0.01539	0.01232	0.01364	0.01495	0.01583	0.01451	0.01583	0.0132	0.0132	0.01232	0.01276	0.01451	0.01451	0.01451	0.0132	0.01758	0.02328	0.01977	0.02021	0.01846	0.02153	0.0224	0.02021	0.0224	0.02065	0.02021	0.02065	0.02065	0.02196	0.01802
408.317	7.203	0.0152	0.0139	0.01607	0.01172	0.01477	0.01172	0.01433	0.01346	0.01433	0.01259	0.01303	0.01433	0.01346	0.01694	0.01651	0.0152	0.01346	0.0139	0.01303	0.0152	0.01477	0.01433	0.01129	0.01564	0.01477	0.01433	0.0152	0.0152	0.01346	0.01259	0.0152	0.0152	0.01172	0.02086	0.0226	0.02042	0.01999	0.02129	0.02347	0.02086	0.02216	0.02173	0.02042	0.0226	0.02434	0.02086	0.01999	0.02042
409.101	7.403	0.01188	0.01317	0.01447	0.01404	0.01533	0.01404	0.0149	0.0162	0.01404	0.01577	0.01447	0.0149	0.01577	0.01188	0.01404	0.01533	0.01145	0.01361	0.0149	0.01404	0.0149	0.01317	0.01361	0.01188	0.01533	0.01447	0.01447	0.01404	0.01361	0.01533	0.01404	0.0162	0.01145	0.02008	0.01836	0.01879	0.02181	0.02354	0.02008	0.02267	0.02224	0.02267	0.02267	0.02138	0.02095	0.02181	0.02138	0.02267
409.886	7.603	0.01425	0.01382	0.01339	0.01296	0.01296	0.01468	0.01339	0.01253	0.01253	0.01639	0.01382	0.01382	0.01639	0.01382	0.01468	0.01382	0.01253	0.01596	0.01339	0.01125	0.01339	0.01382	0.01382	0.01425	0.01296	0.01725	0.01339	0.01382	0.01168	0.01468	0.01296	0.01553	0.01553	0.01768	0.01853	0.02282	0.02282	0.02068	0.02111	0.02496	0.02496	0.02582	0.02111	0.02068	0.02368	0.01982	0.02068	0.02196
410.67	7.803	0.01385	0.01343	0.01258	0.01428	0.01725	0.01343	0.01555	0.01428	0.01385	0.0147	0.0147	0.01258	0.01385	0.01385	0.01555	0.013	0.01385	0.013	0.01385	0.01598	0.01428	0.013	0.0164	0.01343	0.01513	0.01343	0.01513	0.01428	0.01555	0.013	0.0147	0.01258	0.01428	0.01938	0.02108	0.02235	0.02065	0.02193	0.02533	0.02235	0.02193	0.02363	0.0232	0.02235	0.0198	0.02278	0.02108	0.02363
411.454	8.003	0.01379	0.01294	0.01252	0.01505	0.0159	0.01337	0.01505	0.01379	0.01548	0.01379	0.01548	0.01379	0.01379	0.01252	0.01379	0.0159	0.01505	0.01505	0.01463	0.0121	0.01463	0.01632	0.01379	0.01548	0.01505	0.01548	0.01337	0.01548	0.01294	0.0121	0.01252	0.01379	0.01337	0.01885	0.02265	0.02307	0.02307	0.02476	0.02434	0.02602	0.02391	0.02181	0.02518	0.02349	0.02518	0.02138	0.02349	0.02181
412.238	8.203	0.01347	0.0118	0.01473	0.01347	0.01389	0.01221	0.01556	0.01263	0.01515	0.01556	0.01389	0.01263	0.01473	0.01305	0.01263	0.0164	0.0118	0.01515	0.01347	0.01347	0.01389	0.01556	0.01347	0.01473	0.01724	0.01431	0.01305	0.01221	0.01515	0.01431	0.01515	0.01473	0.01515	0.01892	0.02185	0.02269	0.02269	0.02645	0.02604	0.02562	0.02562	0.02185	0.02562	0.02352	0.02352	0.0231	0.0252	0.02352
413.023	8.403	0.01453	0.01245	0.01453	0.01329	0.01329	0.01287	0.01578	0.01495	0.0137	0.0137	0.01329	0.01412	0.0162	0.01412	0.01287	0.0137	0.01495	0.01412	0.01495	0.01578	0.01329	0.01537	0.01453	0.01578	0.01287	0.01578	0.01537	0.01287	0.0137	0.01703	0.01495	0.0137	0.01412	0.01911	0.02369	0.02452	0.02161	0.02161	0.0266	0.02827	0.02619	0.02494	0.02619	0.02702	0.02536	0.02411	0.02286	0.02286
413.807	8.603	0.01425	0.01301	0.01425	0.01342	0.01466	0.01507	0.01383	0.01383	0.01425	0.01383	0.01301	0.01383	0.01342	0.01507	0.01672	0.01672	0.01507	0.01796	0.01342	0.01507	0.01507	0.01383	0.01549	0.0126	0.01755	0.01425	0.01631	0.01342	0.01383	0.01425	0.0159	0.01301	0.0159	0.02127	0.0254	0.02127	0.02622	0.02829	0.0254	0.02664	0.02787	0.02787	0.02746	0.02746	0.02581	0.02498	0.02416	0.02292
414.591	8.803	0.01195	0.01523	0.01564	0.01072	0.01727	0.014	0.01441	0.01482	0.01441	0.01523	0.014	0.01441	0.01441	0.01277	0.014	0.01318	0.01482	0.01318	0.01523	0.01523	0.01482	0.01523	0.01523	0.01482	0.01605	0.01441	0.01564	0.014	0.01605	0.01318	0.01523	0.01441	0.01482	0.02096	0.02505	0.023	0.02914	0.02914	0.03037	0.02914	0.02914	0.02792	0.02669	0.02914	0.02423	0.02751	0.02873	0.02792
415.375	9.003	0.01403	0.01362	0.01565	0.01362	0.01403	0.01362	0.01403	0.01362	0.01362	0.01484	0.01281	0.0124	0.01362	0.01565	0.01525	0.01321	0.01606	0.01362	0.01443	0.01403	0.01484	0.01525	0.01525	0.01525	0.01443	0.01443	0.01606	0.01281	0.01443	0.01565	0.01606	0.0124	0.01768	0.02296	0.02296	0.02703	0.02378	0.02906	0.03068	0.03068	0.03028	0.02784	0.02946	0.03028	0.02987	0.02662	0.02946	0.02662
416.158	9.203	0.01506	0.01748	0.01506	0.01546	0.01546	0.01546	0.01506	0.01587	0.01506	0.01748	0.01385	0.01506	0.01506	0.01466	0.01546	0.01546	0.01546	0.01587	0.01627	0.01466	0.01587	0.01627	0.01305	0.0203	0.01708	0.01385	0.01385	0.01546	0.01627	0.01385	0.01667	0.01546	0.01345	0.02352	0.03078	0.02836	0.02836	0.02916	0.034	0.03158	0.03239	0.03239	0.03078	0.02836	0.02876	0.02876	0.03037	0.03037
416.942	9.403	0.01558	0.01518	0.01518	0.01358	0.01478	0.01518	0.01598	0.01798	0.01518	0.01518	0.01438	0.01438	0.01478	0.01558	0.01598	0.01558	0.01398	0.01638	0.01478	0.01718	0.01638	0.01438	0.01438	0.01558	0.01678	0.01598	0.01558	0.01438	0.01518	0.01758	0.01518	0.01598	0.01518	0.02359	0.02759	0.02759	0.03159	0.03359	0.03399	0.03359	0.03439	0.03079	0.03079	0.03239	0.03079	0.03039	0.02759	0.03159
417.726	9.603	0.01481	0.016	0.0168	0.01719	0.0164	0.01759	0.016	0.01402	0.01481	0.01521	0.01362	0.01362	0.0164	0.0168	0.01481	0.0168	0.01322	0.01481	0.01759	0.016	0.01402	0.016	0.0164	0.01481	0.01958	0.0164	0.0164	0.01799	0.01561	0.01481	0.01799	0.01402	0.01759	0.02673	0.03149	0.03268	0.03348	0.03427	0.03825	0.03904	0.03388	0.03149	0.03626	0.03427	0.03268	0.03229	0.03586	0.03427
418.51	9.803	0.01513	0.0167	0.01631	0.01631	0.0171	0.0167	0.01789	0.01591	0.0167	0.01749	0.0171	0.01631	0.01591	0.0171	0.01591	0.01591	0.01631	0.01789	0.01552	0.01946	0.01631	0.01631	0.01552	0.01631	0.01434	0.01749	0.01552	0.01473	0.01749	0.01552	0.01631	0.0167	0.0167	0.02656	0.0305	0.03365	0.03484	0.03444	0.04075	0.03641	0.03602	0.03878	0.03878	0.03681	0.03523	0.03444	0.03365	0.03247
419.293	10.003	0.01634	0.01595	0.01634	0.01517	0.01634	0.01674	0.01595	0.0183	0.01752	0.01595	0.014	0.01439	0.01517	0.01478	0.01478	0.01713	0.01517	0.01713	0.01791	0.01908	0.01791	0.01752	0.01517	0.01752	0.01595	0.01478	0.01674	0.01947	0.01556	0.01556	0.01674	0.01517	0.01713	0.02808	0.0316	0.03591	0.0363	0.03747	0.04256	0.04334	0.03865	0.04021	0.03591	0.04139	0.03708	0.03474	0.03591	0.03708
420.077	10.203	0.01792	0.01675	0.01481	0.01637	0.0187	0.01753	0.01714	0.01792	0.01675	0.01675	0.0187	0.01753	0.01598	0.01637	0.01753	0.01753	0.01753	0.0152	0.01637	0.01753	0.01598	0.01675	0.01909	0.01831	0.01753	0.01792	0.01675	0.01831	0.01792	0.01598	0.01909	0.01753	0.01559	0.02958	0.03618	0.03851	0.03968	0.04201	0.04318	0.04201	0.04318	0.04279	0.04201	0.0424	0.04007	0.04123	0.0389	0.03851
420.86	10.403	0.01701	0.02049	0.01856	0.0174	0.01701	0.01701	0.01701	0.01817	0.02049	0.01624	0.01817	0.01895	0.0174	0.0174	0.01817	0.02049	0.01662	0.0174	0.01585	0.01817	0.0174	0.01856	0.01624	0.02049	0.01972	0.01856	0.01972	0.01817	0.01701	0.01701	0.01701	0.01624	0.01779	0.03056	0.03753	0.03908	0.03985	0.04411	0.04605	0.04992	0.04759	0.04798	0.04566	0.04527	0.04295	0.0414	0.04527	0.04334
421.643	10.603	0.01844	0.01574	0.01767	0.01651	0.01728	0.01844	0.01883	0.0169	0.01728	0.0196	0.01806	0.01767	0.01728	0.01767	0.01574	0.01806	0.01536	0.0196	0.01844	0.01767	0.01767	0.01651	0.01806	0.01767	0.02037	0.01613	0.01844	0.01883	0.01883	0.0169	0.01806	0.01883	0.01806	0.03271	0.04196	0.04273	0.04582	0.04852	0.05083	0.05315	0.0489	0.04736	0.04813	0.04582	0.04813	0.0516	0.04659	0.04543
422.427	10.803	0.01978	0.01709	0.02094	0.01593	0.01786	0.01478	0.01786	0.01747	0.01978	0.01901	0.01863	0.01709	0.01901	0.01786	0.01863	0.01786	0.01863	0.01824	0.01709	0.01786	0.01863	0.01824	0.01863	0.02094	0.01978	0.01863	0.01863	0.01747	0.0167	0.01555	0.01901	0.01747	0.01978	0.03671	0.04672	0.04556	0.04749	0.04826	0.05364	0.05172	0.05634	0.05018	0.05403	0.05172	0.04826	0.05056	0.04902	0.04595
423.21	11.003	0.01871	0.01832	0.02101	0.02139	0.02024	0.01717	0.01794	0.01871	0.01909	0.01832	0.01832	0.01909	0.01947	0.01717	0.01871	0.01871	0.01717	0.02024	0.01871	0.02177	0.01832	0.01794	0.01871	0.01488	0.02062	0.01871	0.02062	0.02024	0.02101	0.01679	0.01947	0.02139	0.01947	0.03902	0.04821	0.04668	0.05396	0.05358	0.05664	0.05626	0.05626	0.05626	0.05358	0.05089	0.05166	0.05511	0.05089	0.05281
423.993	11.203	0.01845	0.0173	0.01845	0.01768	0.01845	0.01768	0.0173	0.01845	0.0173	0.01807	0.0173	0.02036	0.01959	0.01807	0.01845	0.01654	0.01883	0.01845	0.01883	0.01845	0.01959	0.0173	0.01998	0.01998	0.01845	0.01921	0.01807	0.01845	0.01883	0.01654	0.02036	0.0173	0.01959	0.03755	0.04863	0.05206	0.05359	0.05818	0.06047	0.06276	0.06009	0.06085	0.05818	0.05588	0.05665	0.05512	0.05818	0.05703
424.776	11.403	0.01788	0.01826	0.01788	0.0194	0.01864	0.0194	0.01522	0.01712	0.01712	0.0194	0.01712	0.01826	0.01712	0.02169	0.0175	0.01826	0.0194	0.01788	0.01864	0.01788	0.01978	0.0175	0.0175	0.01902	0.02093	0.01978	0.0194	0.01902	0.0194	0.02016	0.01978	0.01826	0.01864	0.04262	0.05366	0.05518	0.05784	0.06241	0.06279	0.0685	0.06279	0.06431	0.06203	0.06279	0.05708	0.06165	0.06165	0.05975
425.559	11.603	0.01903	0.01903	0.01941	0.02168	0.02055	0.01941	0.01789	0.01903	0.01713	0.01789	0.01941	0.01675	0.02017	0.01751	0.01561	0.01941	0.01713	0.01637	0.01751	0.01713	0.01941	0.01903	0.01865	0.01903	0.01865	0.01903	0.01827	0.01675	0.01903	0.01903	0.01789	0.01827	0.01941	0.04218	0.05735	0.05811	0.05735	0.06532	0.06988	0.07064	0.06646	0.06722	0.06646	0.06836	0.06532	0.06419	0.06456	0.06039
426.342	11.803	0.01732	0.01807	0.01958	0.01769	0.01883	0.01732	0.01845	0.01807	0.01807	0.01769	0.01732	0.01732	0.01883	0.01656	0.01883	0.01807	0.01883	0.01807	0.01996	0.01883	0.01769	0.01845	0.01996	0.02034	0.01845	0.01845	0.01732	0.02034	0.01958	0.01845	0.01732	0.01845	0.01958	0.04302	0.05852	0.06344	0.06382	0.07365	0.07667	0.07667	0.07478	0.07024	0.071	0.07478	0.07062	0.06798	0.06987	0.06382
427.125	12.003	0.0189	0.01852	0.0204	0.01664	0.01927	0.01514	0.01626	0.01815	0.01589	0.01702	0.01815	0.01702	0.01777	0.01777	0.01965	0.01852	0.01626	0.02003	0.01852	0.01852	0.01927	0.01777	0.01965	0.01965	0.01852	0.01965	0.01965	0.01777	0.02003	0.01965	0.01927	0.01965	0.01739	0.04787	0.06141	0.06781	0.06743	0.07609	0.08211	0.08098	0.07721	0.08135	0.07721	0.07458	0.07345	0.07308	0.07044	0.07119
427.908	12.203	0.01652	0.01877	0.0199	0.0184	0.01802	0.02027	0.01877	0.0169	0.01615	0.01577	0.01727	0.01802	0.01727	0.0184	0.01877	0.01802	0.01877	0.01915	0.01727	0.0199	0.0184	0.01802	0.01952	0.01877	0.01877	0.0184	0.0199	0.01765	0.01915	0.01915	0.01652	0.01765	0.0184	0.05139	0.06488	0.06863	0.07463	0.0825	0.087	0.08962	0.08625	0.081	0.08138	0.078	0.07275	0.08025	0.0765	0.07763
428.69	12.403	0.01775	0.01589	0.01738	0.01626	0.01738	0.01813	0.01999	0.01701	0.01626	0.01813	0.01813	0.01813	0.01775	0.0185	0.01738	0.01775	0.01626	0.0185	0.0185	0.01551	0.01663	0.01738	0.01775	0.01663	0.01813	0.01999	0.01962	0.01813	0.01887	0.01813	0.01663	0.01775	0.01813	0.05358	0.07747	0.07747	0.07672	0.08978	0.09165	0.09874	0.08717	0.08941	0.08381	0.0868	0.08605	0.08568	0.08456	0.08419
429.473	12.603	0.01739	0.01627	0.01665	0.01739	0.01813	0.0185	0.01627	0.01887	0.01813	0.01813	0.01665	0.01776	0.01739	0.01998	0.01665	0.01776	0.01665	0.01702	0.01702	0.0159	0.01627	0.01627	0.01998	0.01702	0.02036	0.01813	0.01887	0.01739	0.01813	0.01813	0.0185	0.0185	0.01739	0.05708	0.07786	0.07637	0.08602	0.09677	0.09826	0.10419	0.09974	0.09603	0.09566	0.09047	0.09269	0.08935	0.08861	0.08676
430.256	12.803	0.01615	0.01763	0.01763	0.01541	0.01763	0.01652	0.01763	0.01763	0.01652	0.01615	0.01689	0.01652	0.01652	0.01726	0.01652	0.01652	0.01837	0.01689	0.018	0.01689	0.01615	0.01652	0.01578	0.01763	0.01689	0.01948	0.01985	0.01874	0.01837	0.01763	0.018	0.018	0.01541	0.05866	0.08711	0.08453	0.09155	0.09783	0.10707	0.11003	0.10966	0.10559	0.1019	0.09672	0.09968	0.09894	0.09635	0.09488
431.038	13.003	0.01706	0.01706	0.01522	0.01706	0.01595	0.01522	0.01559	0.01706	0.01706	0.01779	0.01669	0.01669	0.01375	0.01669	0.01559	0.02	0.01742	0.01816	0.01632	0.01375	0.01889	0.01411	0.01595	0.01559	0.01706	0.01779	0.01742	0.01595	0.01889	0.01595	0.01889	0.01632	0.01669	0.06521	0.08359	0.09277	0.09571	0.11078	0.11777	0.11078	0.11115	0.10821	0.10564	0.10527	0.10123	0.10527	0.09866	0.09792
431.821	13.203	0.01592	0.01702	0.01666	0.01519	0.01739	0.01299	0.01702	0.01556	0.01592	0.01519	0.01775	0.01666	0.01629	0.01812	0.01775	0.01812	0.01592	0.01556	0.01775	0.01519	0.01849	0.01922	0.01556	0.01666	0.01739	0.01885	0.01958	0.01666	0.01666	0.01922	0.01666	0.01849	0.01446	0.06901	0.08951	0.0983	0.0983	0.11514	0.12539	0.12429	0.12246	0.11734	0.11477	0.11001	0.10928	0.10928	0.10599	0.10452
432.603	13.403	0.01555	0.01555	0.017	0.01445	0.01773	0.01809	0.01955	0.01482	0.01627	0.01664	0.01518	0.01591	0.01555	0.01555	0.01591	0.01591	0.01518	0.017	0.01482	0.01627	0.01555	0.01664	0.01627	0.01591	0.01518	0.01482	0.01773	0.017	0.01809	0.01664	0.017	0.017	0.01482	0.07009	0.09918	0.10463	0.10863	0.12281	0.13445	0.13336	0.13154	0.12645	0.12281	0.12245	0.11481	0.12136	0.11954	0.11336
433.385	13.603	0.01725	0.01725	0.014	0.01545	0.01798	0.01653	0.01581	0.01436	0.01689	0.01689	0.01545	0.01762	0.01581	0.01545	0.01762	0.01653	0.01472	0.01508	0.01581	0.01834	0.01617	0.01581	0.01725	0.01653	0.01545	0.02051	0.01508	0.01472	0.01581	0.01581	0.01436	0.01581	0.01725	0.07549	0.1066	0.11383	0.1189	0.13192	0.14096	0.14205	0.13843	0.13047	0.13228	0.12866	0.12794	0.12794	0.12613	0.12324
434.168	13.803	0.01548	0.0162	0.018	0.01656	0.01656	0.01692	0.01512	0.0162	0.01476	0.01656	0.01584	0.01548	0.01656	0.0162	0.01332	0.0144	0.01512	0.0144	0.01692	0.01764	0.01728	0.01584	0.01368	0.01548	0.01548	0.01296	0.01548	0.01728	0.01692	0.01476	0.018	0.01368	0.0162	0.08497	0.11341	0.1235	0.12386	0.14798	0.1523	0.15554	0.15266	0.14546	0.14258	0.13826	0.13538	0.1361	0.1361	0.13178
434.95	14.003	0.01547	0.0144	0.01619	0.01583	0.01547	0.01547	0.01475	0.01583	0.01726	0.01475	0.01547	0.01475	0.01834	0.0187	0.01583	0.01619	0.01404	0.01296	0.0144	0.0144	0.01511	0.01655	0.0144	0.01511	0.01511	0.01475	0.01619	0.01619	0.01655	0.0144	0.01511	0.01583	0.01583	0.08467	0.12123	0.12984	0.13809	0.15709	0.16712	0.16677	0.16246	0.15458	0.15386	0.14669	0.14526	0.14956	0.14239	0.14633
435.732	14.203	0.01627	0.01306	0.01484	0.01627	0.01556	0.01662	0.01342	0.01591	0.01698	0.01413	0.01484	0.01271	0.01413	0.01698	0.0152	0.01484	0.0152	0.01413	0.01591	0.01556	0.01591	0.01662	0.01449	0.01449	0.01591	0.01342	0.01306	0.0152	0.01662	0.01698	0.01484	0.01591	0.01698	0.08965	0.13132	0.14308	0.14628	0.16231	0.17371	0.18475	0.17549	0.16801	0.15946	0.15732	0.15625	0.16053	0.15483	0.14984
436.514	14.403	0.01485	0.01449	0.0152	0.01627	0.0152	0.01449	0.01343	0.01591	0.0152	0.01379	0.01449	0.01556	0.01556	0.01449	0.01556	0.0152	0.01414	0.01414	0.01627	0.0152	0.01591	0.01733	0.01662	0.0152	0.01591	0.01662	0.01485	0.0152	0.0152	0.01627	0.0152	0.01556	0.01662	0.09779	0.14671	0.14919	0.16053	0.17967	0.19917	0.19952	0.18889	0.18251	0.18322	0.17152	0.16975	0.1655	0.16691	0.16514
437.296	14.603	0.01602	0.01638	0.01567	0.01391	0.01673	0.01638	0.01426	0.01356	0.01462	0.01462	0.01602	0.01462	0.01532	0.01426	0.01638	0.01673	0.01567	0.01602	0.01426	0.01321	0.01497	0.01497	0.01638	0.01567	0.01462	0.01567	0.01532	0.01532	0.01673	0.01638	0.01532	0.01462	0.01426	0.10622	0.15837	0.164	0.17316	0.19924	0.21051	0.20558	0.20417	0.19924	0.1936	0.18937	0.18655	0.1862	0.1862	0.17774
438.078	14.803	0.01323	0.01253	0.01253	0.01463	0.01463	0.01463	0.01463	0.01463	0.01533	0.01568	0.01568	0.01603	0.01463	0.01393	0.01638	0.01533	0.01638	0.01568	0.01358	0.01638	0.01673	0.01673	0.01428	0.01463	0.01638	0.01638	0.01568	0.01673	0.01568	0.01498	0.01498	0.01673	0.01568	0.11798	0.16318	0.17684	0.1849	0.21993	0.23114	0.22974	0.23009	0.21538	0.20942	0.20837	0.19716	0.20382	0.19471	0.19716
438.86	15.003	0.0163	0.01595	0.0156	0.0163	0.01595	0.0163	0.0156	0.01351	0.0156	0.01316	0.01421	0.017	0.017	0.01665	0.01386	0.01282	0.01525	0.01351	0.01525	0.01595	0.01595	0.01595	0.01491	0.01386	0.01525	0.01456	0.01491	0.01595	0.0163	0.01595	0.01421	0.0163	0.017	0.12463	0.1807	0.1929	0.19882	0.23539	0.25245	0.2528	0.24653	0.23643	0.23469	0.22389	0.22389	0.22146	0.2218	0.21519
439.641	15.203	0.01391	0.0146	0.0146	0.01495	0.01391	0.01356	0.01633	0.01495	0.01356	0.01564	0.01425	0.01495	0.01218	0.01322	0.01564	0.01356	0.01529	0.01425	0.01564	0.0146	0.0146	0.01391	0.01564	0.01529	0.01668	0.01495	0.01668	0.01599	0.01564	0.01633	0.0146	0.01633	0.0146	0.13304	0.20126	0.21061	0.21962	0.25598	0.27675	0.27571	0.26636	0.26533	0.24663	0.25147	0.23347	0.23832	0.23693	0.22862
440.423	15.403	0.01562	0.01251	0.01562	0.01596	0.01389	0.01596	0.01493	0.01458	0.01424	0.01286	0.01596	0.01389	0.01424	0.0132	0.01424	0.01493	0.01458	0.01527	0.01562	0.01493	0.01493	0.01458	0.01527	0.01527	0.01355	0.01493	0.01734	0.01527	0.01665	0.01562	0.01734	0.01389	0.01527	0.15157	0.21954	0.23369	0.24645	0.27647	0.30373	0.30925	0.30097	0.29131	0.27199	0.2675	0.2675	0.26405	0.25922	0.26405
441.205	15.603	0.01652	0.01549	0.01686	0.01411	0.01618	0.01686	0.01411	0.01686	0.0148	0.0148	0.01549	0.01377	0.01342	0.01618	0.01342	0.01652	0.01549	0.01652	0.0148	0.01514	0.01514	0.01618	0.01411	0.01445	0.01686	0.01618	0.01583	0.01859	0.0148	0.01377	0.01308	0.01549	0.01755	0.1615	0.24346	0.25276	0.26928	0.31061	0.33195	0.33953	0.32989	0.31715	0.30303	0.29545	0.29408	0.29236	0.29063	0.28306
441.986	15.803	0.01448	0.0131	0.01517	0.01448	0.01482	0.01757	0.01551	0.0162	0.01448	0.01413	0.01585	0.01482	0.0131	0.01379	0.01585	0.0162	0.01585	0.01482	0.01517	0.01379	0.01654	0.01482	0.01585	0.01517	0.01448	0.01688	0.01517	0.01517	0.01551	0.01551	0.01448	0.01448	0.01826	0.17866	0.26934	0.29303	0.30093	0.34902	0.37203	0.37889	0.36344	0.35898	0.34112	0.32635	0.32051	0.32532	0.3157	0.31295
442.767	16.003	0.01422	0.01491	0.01491	0.01559	0.01457	0.01525	0.01525	0.01594	0.01594	0.01388	0.01491	0.01559	0.01388	0.01594	0.01594	0.01491	0.01525	0.01388	0.01525	0.01422	0.01559	0.01491	0.01457	0.01594	0.01662	0.01559	0.01594	0.01594	0.018	0.01559	0.01594	0.01525	0.01662	0.20388	0.29852	0.3119	0.33385	0.3846	0.42026	0.41854	0.40551	0.39797	0.37945	0.36231	0.36436	0.36059	0.36025	0.3479
443.549	16.203	0.0145	0.01621	0.01518	0.01518	0.01518	0.01347	0.01621	0.01416	0.0169	0.01313	0.01416	0.0145	0.01518	0.01758	0.01484	0.01416	0.01484	0.01518	0.01347	0.01621	0.01518	0.01587	0.0169	0.0145	0.01484	0.01621	0.01861	0.01587	0.0145	0.01587	0.01655	0.01587	0.01313	0.22398	0.32461	0.34925	0.37115	0.42454	0.47109	0.45261	0.44576	0.43378	0.41872	0.40777	0.39682	0.39237	0.39819	0.38347
444.33	16.403	0.01533	0.01362	0.01567	0.01464	0.0143	0.01601	0.01635	0.01464	0.01498	0.0143	0.01464	0.0143	0.01669	0.01362	0.01533	0.01601	0.01498	0.01498	0.01396	0.01601	0.01567	0.01669	0.01498	0.01498	0.01601	0.01635	0.01703	0.01669	0.01601	0.01737	0.01874	0.01601	0.01533	0.24674	0.36141	0.38905	0.40748	0.45526	0.51327	0.51225	0.48461	0.48529	0.46891	0.4399	0.43922	0.43513	0.43274	0.43035
445.111	16.603	0.01554	0.01486	0.01656	0.01417	0.01588	0.01451	0.01588	0.01622	0.01349	0.01724	0.01656	0.01383	0.01383	0.01656	0.01417	0.01451	0.01588	0.01486	0.01486	0.0152	0.01588	0.01826	0.0169	0.01486	0.01554	0.01758	0.01622	0.01758	0.0152	0.01622	0.0152	0.01554	0.01929	0.26533	0.39345	0.42309	0.44524	0.50861	0.55597	0.56347	0.54848	0.52429	0.50895	0.4851	0.48476	0.48204	0.47488	0.47386
445.893	16.803	0.01647	0.01443	0.01579	0.01511	0.01477	0.01409	0.01579	0.01715	0.01409	0.01579	0.01851	0.01511	0.01613	0.01647	0.01579	0.01647	0.01477	0.01613	0.01681	0.01681	0.01613	0.01647	0.01545	0.01545	0.01749	0.01579	0.01579	0.01443	0.01749	0.01477	0.01511	0.01579	0.01919	0.29309	0.43631	0.45667	0.48925	0.55949	0.62023	0.60428	0.59139	0.57374	0.56187	0.53133	0.5337	0.51572	0.50859	0.5035
446.674	17.003	0.01616	0.01684	0.01684	0.01378	0.0148	0.01446	0.01819	0.0148	0.01412	0.01514	0.01717	0.01582	0.01345	0.01616	0.01514	0.01751	0.01548	0.01514	0.01717	0.01412	0.01548	0.01514	0.01684	0.01684	0.01548	0.01684	0.0148	0.0148	0.01446	0.01717	0.01582	0.01989	0.01717	0.31203	0.46215	0.49807	0.51975	0.60277	0.64885	0.64952	0.63292	0.61767	0.60446	0.5821	0.56956	0.56888	0.56075	0.54788
447.455	17.203	0.01626	0.0166	0.01525	0.01356	0.01592	0.0166	0.01525	0.01592	0.0166	0.01694	0.01626	0.0166	0.01559	0.01457	0.01525	0.01559	0.01728	0.01592	0.01626	0.01424	0.01424	0.01525	0.01491	0.0139	0.01694	0.01592	0.01626	0.0166	0.0166	0.01694	0.01728	0.01592	0.01559	0.33176	0.4878	0.53204	0.55534	0.64146	0.70157	0.69752	0.68232	0.66847	0.64315	0.61512	0.60026	0.60836	0.6006	0.57257
448.236	17.403	0.01541	0.01473	0.01574	0.01507	0.01574	0.01473	0.01608	0.01777	0.01406	0.01709	0.01574	0.01541	0.01541	0.01676	0.01709	0.0144	0.01574	0.01743	0.01676	0.01642	0.01541	0.01541	0.0144	0.01507	0.01642	0.01777	0.01574	0.01642	0.01339	0.01473	0.01642	0.01642	0.01844	0.35392	0.525	0.56305	0.58528	0.68125	0.73748	0.73681	0.72065	0.69101	0.68462	0.65397	0.64084	0.6304	0.62468	0.61559
449.017	17.603	0.01556	0.01421	0.01556	0.01757	0.01522	0.01589	0.01455	0.01421	0.01556	0.01623	0.01489	0.01556	0.01489	0.01489	0.01489	0.01489	0.01455	0.01489	0.01421	0.01455	0.01757	0.01388	0.01388	0.01522	0.01522	0.01723	0.01522	0.01489	0.01388	0.01589	0.01489	0.01489	0.01556	0.36778	0.54354	0.58747	0.60592	0.70284	0.7689	0.76756	0.7699	0.72061	0.7072	0.67936	0.67433	0.65857	0.6579	0.64616
449.797	17.803	0.01577	0.01477	0.01477	0.01744	0.0151	0.01644	0.01477	0.01343	0.01544	0.01477	0.01477	0.01276	0.01577	0.01711	0.01376	0.01443	0.0151	0.01544	0.01544	0.01677	0.0151	0.01477	0.01343	0.01176	0.01611	0.01711	0.0151	0.01711	0.01611	0.01711	0.01644	0.01477	0.01778	0.37211	0.55745	0.5919	0.63138	0.72236	0.78858	0.78892	0.76818	0.74811	0.71801	0.70129	0.68122	0.67653	0.68088	0.65613
450.578	18.003	0.01546	0.01479	0.01546	0.01513	0.0168	0.01413	0.01479	0.01479	0.0158	0.01813	0.01379	0.0158	0.01546	0.01613	0.01546	0.01546	0.01479	0.01279	0.01713	0.01479	0.01513	0.01613	0.01646	0.01646	0.01479	0.01713	0.01746	0.01379	0.01613	0.0158	0.01479	0.01713	0.01846	0.37685	0.56869	0.60972	0.64041	0.73282	0.80553	0.8012	0.78185	0.75717	0.73548	0.69779	0.69512	0.68878	0.67244	0.67511
451.359	18.203	0.01426	0.01393	0.0136	0.01526	0.01426	0.01526	0.0136	0.0136	0.0146	0.0146	0.01326	0.01426	0.0146	0.01526	0.01526	0.0146	0.01593	0.01426	0.01692	0.01559	0.01493	0.01593	0.01493	0.01659	0.01593	0.01559	0.01792	0.0146	0.01626	0.01393	0.01626	0.01792	0.01759	0.38467	0.56984	0.60475	0.64231	0.73904	0.80452	0.79821	0.77693	0.75998	0.71877	0.70447	0.69317	0.68652	0.68619	0.65561
452.139	18.403	0.0149	0.01622	0.01589	0.0149	0.01556	0.01192	0.0139	0.01523	0.0149	0.0149	0.01622	0.01589	0.0149	0.0149	0.01324	0.01357	0.0149	0.01424	0.01556	0.01457	0.01457	0.01324	0.0139	0.01556	0.01589	0.01523	0.01655	0.01622	0.01523	0.01523	0.01258	0.01523	0.01523	0.37126	0.55637	0.59776	0.63318	0.72887	0.79045	0.78383	0.76661	0.73549	0.72126	0.69675	0.68616	0.68384	0.67225	0.65173
452.92	18.603	0.01594	0.01396	0.01594	0.01462	0.0176	0.01429	0.01495	0.0166	0.01528	0.01561	0.01363	0.01396	0.01462	0.01462	0.01396	0.01429	0.01561	0.01396	0.01396	0.01528	0.01528	0.01396	0.01561	0.01495	0.01297	0.01528	0.01396	0.01693	0.01462	0.0133	0.01462	0.0176	0.01727	0.3694	0.54545	0.57946	0.61282	0.71189	0.77596	0.77794	0.74128	0.73336	0.70463	0.67656	0.6683	0.66566	0.65806	0.63495
453.7	18.803	0.01482	0.01482	0.01482	0.01482	0.01416	0.01482	0.01449	0.01383	0.01416	0.01383	0.01515	0.01416	0.01449	0.01515	0.01647	0.01449	0.01614	0.01548	0.01482	0.01416	0.0135	0.01482	0.01482	0.01383	0.01713	0.01482	0.01482	0.01515	0.01746	0.01581	0.01416	0.01482	0.01713	0.35276	0.52599	0.55596	0.59383	0.67912	0.74563	0.72719	0.72291	0.69558	0.68274	0.64685	0.64125	0.64092	0.63269	0.61754
454.481	19.003	0.014	0.01629	0.01662	0.01498	0.01662	0.01629	0.014	0.01433	0.01531	0.014	0.014	0.01531	0.01433	0.01466	0.01269	0.01531	0.01531	0.01597	0.01433	0.01728	0.01466	0.01433	0.01498	0.01466	0.01433	0.01466	0.01629	0.01564	0.01564	0.01433	0.01433	0.01531	0.01466	0.33618	0.49577	0.53051	0.5636	0.64421	0.69434	0.7022	0.68484	0.6773	0.65142	0.60358	0.60915	0.60685	0.60194	0.58523
455.261	19.203	0.0138	0.01413	0.01544	0.01217	0.01544	0.01544	0.01282	0.01478	0.01413	0.01478	0.01511	0.0138	0.01544	0.0138	0.01511	0.01544	0.0138	0.01446	0.01348	0.01576	0.0138	0.0138	0.01511	0.01544	0.01511	0.01511	0.01446	0.0138	0.01478	0.01674	0.01446	0.01446	0.0174	0.31617	0.47647	0.50454	0.53556	0.61162	0.66385	0.65601	0.64851	0.63023	0.60607	0.58485	0.58159	0.57832	0.5682	0.55253
456.041	19.403	0.01508	0.01443	0.01476	0.0128	0.01443	0.01215	0.01378	0.01541	0.01573	0.0141	0.01313	0.0141	0.01378	0.01345	0.01508	0.01508	0.0128	0.01443	0.01573	0.01541	0.0141	0.01508	0.01476	0.01703	0.01476	0.01703	0.01541	0.01313	0.01606	0.01573	0.01443	0.0141	0.01443	0.30445	0.45025	0.4675	0.49874	0.57457	0.63282	0.61915	0.61004	0.59409	0.57131	0.54658	0.53682	0.54593	0.53096	0.52218
456.821	19.603	0.01331	0.01493	0.01493	0.01428	0.01558	0.01493	0.01363	0.01493	0.01395	0.01363	0.01363	0.01298	0.01395	0.0146	0.0146	0.01039	0.01428	0.01525	0.01525	0.01266	0.01331	0.01493	0.01363	0.01525	0.01525	0.0146	0.01687	0.0146	0.01655	0.01493	0.01395	0.01331	0.0159	0.2818	0.41376	0.44293	0.46757	0.53695	0.58817	0.59368	0.57229	0.56483	0.52787	0.52236	0.51523	0.50162	0.50518	0.48962
457.602	19.803	0.01339	0.01532	0.01242	0.01629	0.01468	0.015	0.01242	0.01371	0.01597	0.01403	0.01468	0.01371	0.015	0.01435	0.01629	0.01371	0.01565	0.01435	0.01339	0.01435	0.01435	0.01403	0.01177	0.01403	0.01435	0.01532	0.01662	0.01629	0.01371	0.01565	0.01209	0.015	0.01468	0.25935	0.40219	0.42514	0.45067	0.50851	0.55569	0.55698	0.54179	0.53016	0.51756	0.49688	0.47749	0.47394	0.47167	0.45972
458.382	20.003	0.01411	0.0154	0.01411	0.0154	0.01443	0.01476	0.01379	0.01443	0.0125	0.01411	0.01283	0.0154	0.01218	0.01476	0.01572	0.0125	0.01508	0.01347	0.01154	0.01637	0.01379	0.01379	0.01572	0.01347	0.01283	0.01347	0.0154	0.01411	0.01604	0.01508	0.01572	0.01508	0.01508	0.25489	0.37043	0.39457	0.42129	0.49595	0.53296	0.52427	0.51011	0.50142	0.48115	0.47374	0.45508	0.45926	0.45315	0.43738
459.162	20.203	0.01633	0.01376	0.01408	0.01376	0.01408	0.01344	0.01312	0.01408	0.01152	0.01473	0.01344	0.01473	0.01473	0.01344	0.01473	0.01473	0.01441	0.01248	0.01441	0.01312	0.01312	0.01408	0.01344	0.01408	0.01312	0.01248	0.01569	0.01473	0.01473	0.01505	0.01376	0.01537	0.01601	0.23743	0.36706	0.37893	0.39336	0.46395	0.50886	0.49956	0.48448	0.47325	0.45304	0.4386	0.43668	0.44085	0.43251	0.41903
459.941	20.403	0.01495	0.01591	0.01431	0.01431	0.01335	0.01431	0.01463	0.01335	0.01527	0.01208	0.01335	0.01367	0.01527	0.01367	0.01112	0.01303	0.0175	0.01176	0.01271	0.01431	0.01431	0.01623	0.01271	0.01367	0.01527	0.01591	0.01335	0.01495	0.01495	0.01399	0.01431	0.01495	0.01399	0.23115	0.34322	0.36685	0.38665	0.44093	0.49169	0.48595	0.46934	0.46424	0.44125	0.42848	0.42017	0.42113	0.41123	0.40485
460.721	20.603	0.01408	0.01217	0.01345	0.01408	0.01408	0.0144	0.01408	0.01376	0.01313	0.01345	0.01217	0.01345	0.0144	0.01249	0.01376	0.01504	0.01376	0.01376	0.01408	0.01504	0.01376	0.01376	0.01408	0.01249	0.0144	0.01663	0.01504	0.01376	0.01472	0.01408	0.01249	0.01345	0.01408	0.22893	0.33443	0.351	0.37172	0.431	0.47498	0.47466	0.46446	0.44374	0.42972	0.42239	0.40932	0.409	0.39626	0.39371
461.501	20.803	0.01411	0.01474	0.01283	0.01602	0.01538	0.01411	0.01283	0.01538	0.01411	0.01474	0.01251	0.01219	0.01538	0.01251	0.01506	0.01347	0.01028	0.01283	0.01379	0.01442	0.01315	0.01315	0.01602	0.01283	0.01506	0.0157	0.01411	0.01219	0.01347	0.01538	0.01506	0.01347	0.01665	0.2176	0.33064	0.3456	0.36311	0.42425	0.46373	0.46946	0.45417	0.42616	0.42425	0.40451	0.40005	0.39846	0.39877	0.39081
462.281	21.003	0.01443	0.01061	0.01411	0.01443	0.01475	0.01316	0.01443	0.01379	0.01411	0.01443	0.01443	0.01316	0.01347	0.01284	0.0157	0.01379	0.01347	0.01284	0.01316	0.01602	0.01443	0.01379	0.01411	0.01379	0.01379	0.01379	0.01379	0.01284	0.01506	0.01475	0.01316	0.01411	0.01443	0.21753	0.32463	0.34752	0.35991	0.42283	0.45652	0.45652	0.44762	0.43586	0.41362	0.399	0.39042	0.39423	0.38374	0.38597
463.06	21.203	0.01362	0.01267	0.01394	0.01362	0.01362	0.01331	0.01362	0.01331	0.01426	0.01331	0.01109	0.01267	0.01394	0.01204	0.01204	0.01426	0.01235	0.01521	0.01426	0.01204	0.01362	0.01521	0.01426	0.01299	0.01584	0.01553	0.01299	0.01235	0.01394	0.01426	0.01267	0.01457	0.01679	0.21438	0.31428	0.33902	0.35804	0.41417	0.44588	0.4481	0.43352	0.43161	0.41195	0.4018	0.38627	0.38595	0.3758	0.36344
463.84	21.403	0.01276	0.01244	0.01593	0.01276	0.01118	0.01244	0.01308	0.01118	0.01308	0.01434	0.01434	0.01213	0.01276	0.01371	0.01308	0.01466	0.01371	0.01054	0.01403	0.01403	0.01371	0.01561	0.01213	0.01498	0.01498	0.01466	0.01498	0.0153	0.01466	0.01371	0.01308	0.01466	0.01466	0.21166	0.30857	0.3377	0.35734	0.40547	0.44822	0.44505	0.43302	0.42479	0.40832	0.39154	0.38457	0.3871	0.37697	0.36969
464.619	21.603	0.01436	0.01404	0.01278	0.01404	0.01183	0.01404	0.01373	0.01341	0.01341	0.01215	0.0131	0.01373	0.0131	0.01373	0.01278	0.01436	0.01215	0.01404	0.01341	0.0131	0.01499	0.01278	0.01436	0.01404	0.01373	0.01531	0.01531	0.01468	0.01436	0.01436	0.01468	0.01436	0.01278	0.21047	0.30456	0.33077	0.35129	0.40844	0.44728	0.44033	0.43149	0.4176	0.39581	0.38697	0.38508	0.37718	0.36803	0.3715
465.399	21.803	0.01544	0.01292	0.01355	0.01387	0.01198	0.01198	0.01261	0.01324	0.0145	0.01292	0.01387	0.01355	0.01324	0.01324	0.01481	0.01229	0.01324	0.01261	0.01292	0.01198	0.01261	0.01418	0.01324	0.01261	0.01481	0.01544	0.01576	0.01261	0.01418	0.0145	0.01355	0.01418	0.01544	0.20804	0.30763	0.33789	0.34861	0.40092	0.43874	0.43748	0.41889	0.41794	0.39777	0.38643	0.37004	0.3713	0.3672	0.35743
466.178	22.003	0.01271	0.01366	0.01271	0.01523	0.01334	0.01555	0.01334	0.01397	0.01429	0.0146	0.0124	0.01334	0.01303	0.0146	0.01397	0.01334	0.01303	0.01271	0.01429	0.01334	0.01429	0.01429	0.01397	0.01303	0.01586	0.0146	0.0146	0.01334	0.01397	0.0146	0.0124	0.01303	0.01492	0.20085	0.30623	0.31976	0.34681	0.39588	0.43961	0.43992	0.41476	0.40375	0.38613	0.37261	0.36978	0.36317	0.36002	0.35877
466.957	22.203	0.01254	0.01348	0.0138	0.01286	0.01348	0.0138	0.01348	0.01254	0.01223	0.01474	0.01223	0.01411	0.01348	0.01286	0.0138	0.0138	0.01223	0.01537	0.0138	0.01443	0.016	0.01474	0.01286	0.01317	0.01317	0.01662	0.0138	0.01411	0.01348	0.01348	0.0138	0.01317	0.016	0.19656	0.29232	0.31587	0.33911	0.38746	0.42388	0.41948	0.41069	0.39122	0.38526	0.36768	0.36328	0.36046	0.3592	0.34382
467.736	22.403	0.01326	0.01357	0.01482	0.01357	0.01357	0.01169	0.01294	0.01388	0.01294	0.0142	0.01232	0.01169	0.01388	0.01232	0.01232	0.01294	0.01138	0.01263	0.01106	0.01169	0.01294	0.01451	0.012	0.01106	0.01357	0.01608	0.01639	0.01388	0.012	0.01263	0.01388	0.01326	0.01451	0.19878	0.29717	0.30845	0.31848	0.37582	0.40934	0.42031	0.3943	0.38741	0.3708	0.36485	0.35984	0.35576	0.3495	0.3401
468.515	22.603	0.01429	0.01304	0.01242	0.01273	0.01179	0.01179	0.01335	0.01398	0.0146	0.01335	0.01179	0.01429	0.01367	0.01335	0.01398	0.01335	0.01273	0.01335	0.01242	0.0121	0.01179	0.01492	0.01398	0.01554	0.01554	0.01492	0.01429	0.01586	0.01367	0.01273	0.01179	0.01367	0.0146	0.19164	0.28609	0.30048	0.31361	0.36741	0.40149	0.39868	0.38992	0.38242	0.36084	0.35239	0.33832	0.34458	0.33989	0.32581
469.294	22.803	0.01271	0.01053	0.01334	0.01303	0.01334	0.0124	0.01365	0.0124	0.0149	0.01334	0.01427	0.01271	0.01365	0.01334	0.01209	0.01427	0.01334	0.01521	0.0149	0.01521	0.01365	0.01303	0.01459	0.01427	0.01365	0.01521	0.01209	0.01396	0.01271	0.01521	0.01396	0.01583	0.0149	0.18746	0.2714	0.29542	0.30915	0.3597	0.38747	0.39589	0.3831	0.36313	0.35252	0.34566	0.33474	0.33848	0.33599	0.32226
470.073	23.003	0.01424	0.01455	0.01206	0.01393	0.013	0.013	0.01393	0.01362	0.01455	0.01113	0.01362	0.01362	0.01269	0.01487	0.01175	0.013	0.01175	0.013	0.01362	0.01331	0.01487	0.01269	0.013	0.01393	0.01269	0.01518	0.01424	0.01206	0.01362	0.01393	0.01269	0.01393	0.01487	0.18363	0.2649	0.28358	0.29977	0.34522	0.38632	0.3692	0.36297	0.3639	0.34896	0.32654	0.32748	0.32281	0.31969	0.30786
470.852	23.203	0.01299	0.01486	0.01268	0.01299	0.01362	0.01237	0.01424	0.01424	0.01237	0.01299	0.01237	0.01393	0.01206	0.01424	0.01299	0.01237	0.01299	0.01424	0.01331	0.01455	0.01237	0.01424	0.01113	0.01331	0.01268	0.01362	0.01331	0.01393	0.01299	0.01486	0.01206	0.01548	0.01486	0.17363	0.25099	0.26808	0.28828	0.33146	0.36532	0.36253	0.36035	0.34358	0.33177	0.31655	0.31624	0.31406	0.30909	0.2948
471.631	23.403	0.01304	0.01397	0.01242	0.01397	0.01304	0.01242	0.0118	0.01397	0.01614	0.01366	0.0118	0.01242	0.01304	0.01211	0.01335	0.01335	0.01335	0.01304	0.01273	0.01335	0.01242	0.01242	0.01428	0.0118	0.01273	0.01459	0.01583	0.01366	0.01366	0.01242	0.01304	0.01335	0.01707	0.17088	0.24685	0.25957	0.27507	0.31693	0.35135	0.35693	0.34422	0.32871	0.31941	0.30112	0.30949	0.29988	0.2974	0.2853
472.41	23.603	0.0131	0.01249	0.0128	0.01187	0.01249	0.01341	0.0128	0.01341	0.01218	0.01372	0.01094	0.0131	0.0131	0.0131	0.0128	0.0128	0.01341	0.01218	0.01249	0.01341	0.01156	0.01187	0.01403	0.01496	0.01156	0.01341	0.01527	0.0128	0.01249	0.01465	0.01218	0.01372	0.01434	0.16303	0.23814	0.25453	0.26751	0.3114	0.34293	0.33674	0.33242	0.31665	0.31573	0.30491	0.28358	0.29656	0.28451	0.28018
473.188	23.803	0.01437	0.01499	0.01129	0.01406	0.01406	0.01406	0.01314	0.01252	0.01345	0.01283	0.01468	0.01129	0.01376	0.01468	0.01314	0.01221	0.01314	0.01345	0.01314	0.0119	0.01406	0.01345	0.01406	0.01314	0.01406	0.01561	0.0119	0.01406	0.01406	0.01437	0.01437	0.01252	0.01345	0.16055	0.23302	0.25029	0.2617	0.29839	0.3283	0.33385	0.31813	0.30271	0.30363	0.29253	0.28883	0.28791	0.28637	0.26786
473.967	24.003	0.01272	0.01211	0.01303	0.01395	0.01334	0.01334	0.01149	0.01334	0.01272	0.01211	0.01242	0.01272	0.01272	0.0118	0.01365	0.01395	0.01303	0.01518	0.01334	0.01365	0.01334	0.01426	0.01395	0.01365	0.01211	0.01426	0.01457	0.01334	0.01395	0.01242	0.0118	0.01303	0.01488	0.1561	0.22748	0.24532	0.25486	0.29701	0.32931	0.31885	0.31669	0.30716	0.28962	0.2807	0.2727	0.27578	0.27762	0.26932
474.746	24.203	0.01423	0.0127	0.0127	0.01208	0.01392	0.01239	0.013	0.013	0.01546	0.01362	0.01331	0.01392	0.01331	0.013	0.01515	0.0127	0.01331	0.01208	0.01423	0.01208	0.0127	0.01362	0.01331	0.01362	0.01331	0.01239	0.0127	0.01454	0.01423	0.01331	0.013	0.01178	0.01392	0.15041	0.22525	0.23384	0.2504	0.29548	0.31388	0.31542	0.30407	0.29732	0.27862	0.27739	0.27187	0.27187	0.26451	0.26512
475.524	24.403	0.01376	0.01223	0.01284	0.01192	0.01223	0.01345	0.01437	0.01529	0.01376	0.01253	0.01345	0.01345	0.01406	0.01437	0.011	0.01467	0.01314	0.01253	0.01284	0.01406	0.01376	0.01376	0.01345	0.01406	0.01284	0.01529	0.01314	0.01498	0.01376	0.01314	0.01223	0.01467	0.01467	0.15183	0.22255	0.23357	0.25163	0.28041	0.3101	0.31041	0.31071	0.30122	0.28592	0.2749	0.27367	0.26725	0.27092	0.25592
476.302	24.603	0.0128	0.01524	0.01341	0.01097	0.01493	0.01158	0.01402	0.0128	0.01341	0.0131	0.01432	0.01249	0.0131	0.01371	0.01158	0.01432	0.01432	0.0131	0.01127	0.01219	0.01341	0.01249	0.01371	0.01249	0.01249	0.01402	0.01341	0.0128	0.0128	0.01463	0.01402	0.0131	0.0131	0.1495	0.22303	0.2395	0.24408	0.28222	0.31669	0.3109	0.299	0.29717	0.28893	0.26849	0.26849	0.26269	0.26208	0.25812
477.081	24.803	0.01406	0.01376	0.01254	0.01315	0.01132	0.01223	0.01406	0.01376	0.01315	0.01315	0.01406	0.01193	0.01284	0.01254	0.01163	0.01436	0.01254	0.01436	0.01011	0.01315	0.01284	0.01254	0.01497	0.01406	0.01345	0.01315	0.01345	0.01284	0.01223	0.01406	0.01345	0.01497	0.01376	0.1555	0.2209	0.23397	0.2434	0.28355	0.30879	0.30879	0.3018	0.29267	0.28355	0.27442	0.26621	0.27199	0.26256	0.25496
477.859	25.003	0.01249	0.01189	0.01098	0.0131	0.01371	0.01401	0.0128	0.01219	0.0131	0.01371	0.01401	0.01401	0.01371	0.0128	0.01401	0.0134	0.0131	0.01037	0.01249	0.0128	0.0128	0.0134	0.01189	0.01067	0.01462	0.01583	0.01371	0.01219	0.01462	0.01401	0.01371	0.0128	0.01249	0.14804	0.22324	0.23446	0.24841	0.28934	0.31572	0.31633	0.30329	0.2942	0.28267	0.26873	0.27297	0.26388	0.26933	0.26509
478.637	25.203	0.01285	0.01406	0.01104	0.01195	0.01225	0.01044	0.01134	0.01316	0.01134	0.01346	0.01225	0.01164	0.01195	0.01346	0.01195	0.01195	0.01376	0.01225	0.01225	0.01104	0.01406	0.01316	0.01316	0.01346	0.01225	0.01316	0.01527	0.01346	0.01285	0.01316	0.01285	0.01346	0.01497	0.15337	0.21623	0.23557	0.25068	0.29056	0.31473	0.31292	0.30204	0.29328	0.29086	0.27545	0.26518	0.27062	0.25974	0.26035
479.415	25.403	0.01383	0.01202	0.01202	0.01293	0.01323	0.01293	0.01232	0.01263	0.01232	0.01293	0.01293	0.01353	0.01263	0.01263	0.01172	0.01413	0.01413	0.01112	0.01443	0.01202	0.01263	0.01323	0.01353	0.01413	0.01323	0.01323	0.01383	0.01142	0.01323	0.01232	0.01413	0.01263	0.01383	0.1503	0.21958	0.23434	0.24489	0.28947	0.31326	0.31989	0.30363	0.29489	0.29338	0.27862	0.28344	0.2729	0.2723	0.26778
480.193	25.603	0.0125	0.0119	0.0122	0.0134	0.01039	0.0125	0.0122	0.0125	0.0128	0.0128	0.0134	0.0131	0.0143	0.0119	0.0128	0.0134	0.0131	0.01159	0.01099	0.014	0.0125	0.0122	0.0137	0.0137	0.0119	0.0134	0.0131	0.01159	0.0134	0.0122	0.0134	0.0137	0.0155	0.15411	0.22627	0.24341	0.25303	0.29151	0.32007	0.32368	0.31135	0.30564	0.2879	0.2849	0.27798	0.27046	0.27287	0.26686
480.971	25.803	0.01395	0.01275	0.01335	0.01035	0.01275	0.01095	0.01215	0.01275	0.01185	0.01245	0.01245	0.01215	0.01185	0.01185	0.01125	0.01335	0.01455	0.01305	0.01185	0.01275	0.01275	0.01215	0.01185	0.01365	0.01455	0.01365	0.01275	0.01455	0.01275	0.01335	0.01335	0.01305	0.01365	0.15388	0.24095	0.24516	0.25416	0.2971	0.31811	0.31992	0.32322	0.2983	0.298	0.28509	0.28059	0.28329	0.27848	0.26858
481.749	26.003	0.014	0.0134	0.0119	0.0131	0.01069	0.014	0.01159	0.0137	0.014	0.0143	0.01099	0.0125	0.0122	0.0134	0.0125	0.0125	0.0134	0.0119	0.0125	0.0125	0.0131	0.0125	0.0122	0.0128	0.014	0.0119	0.014	0.0131	0.0134	0.0137	0.01159	0.0125	0.014	0.1587	0.23225	0.24816	0.25957	0.30189	0.32981	0.34211	0.32681	0.3172	0.29919	0.29589	0.29048	0.29048	0.28058	0.28148
482.527	26.203	0.01274	0.01424	0.01244	0.01364	0.01094	0.01304	0.01334	0.01304	0.01364	0.01304	0.01424	0.01184	0.01244	0.01364	0.01334	0.01214	0.01304	0.01274	0.01184	0.01424	0.01184	0.01364	0.01244	0.01184	0.01124	0.01394	0.01244	0.01364	0.01214	0.01274	0.01304	0.01244	0.01544	0.15908	0.23704	0.24904	0.27122	0.30451	0.33719	0.33359	0.32789	0.3156	0.30631	0.29821	0.28951	0.29071	0.28442	0.28112
483.305	26.403	0.01244	0.01364	0.01334	0.01394	0.01334	0.01364	0.01334	0.01184	0.01304	0.01304	0.01304	0.01364	0.01304	0.01364	0.01334	0.01334	0.01304	0.01334	0.01394	0.01304	0.01424	0.01334	0.01304	0.01364	0.01304	0.01244	0.01334	0.01454	0.01334	0.01454	0.01394	0.01244	0.01454	0.16552	0.24311	0.25928	0.26767	0.31859	0.34315	0.33836	0.33716	0.32128	0.31529	0.29822	0.29493	0.29642	0.29283	0.28444
484.082	26.603	0.0138	0.0123	0.01051	0.0114	0.0129	0.01499	0.0126	0.0126	0.0117	0.0132	0.0123	0.0129	0.0135	0.0135	0.01499	0.0117	0.0132	0.0123	0.0144	0.0123	0.0126	0.012	0.0141	0.0114	0.0132	0.0129	0.0129	0.0135	0.0126	0.0138	0.0129	0.0132	0.01529	0.1673	0.25197	0.26274	0.27471	0.32108	0.3516	0.3528	0.3504	0.33006	0.31989	0.31151	0.29745	0.30164	0.29865	0.28608
484.86	26.803	0.01435	0.01286	0.01346	0.01226	0.01435	0.01376	0.01435	0.01226	0.01346	0.01166	0.01405	0.01286	0.01316	0.01286	0.01316	0.01166	0.01376	0.01316	0.01286	0.01226	0.01346	0.01346	0.01465	0.01256	0.01256	0.01286	0.01286	0.01166	0.01286	0.01226	0.01196	0.01106	0.01286	0.1728	0.2568	0.26786	0.2828	0.32465	0.35275	0.36082	0.34019	0.33063	0.32375	0.31509	0.30582	0.30642	0.30044	0.29625
485.637	27.003	0.01149	0.01269	0.01448	0.01209	0.01239	0.01328	0.01358	0.01298	0.01328	0.01179	0.01179	0.01269	0.01358	0.01328	0.01388	0.01179	0.01358	0.01358	0.01328	0.01328	0.01209	0.01269	0.01478	0.01298	0.01298	0.01448	0.01298	0.01209	0.01418	0.01269	0.01298	0.01358	0.01239	0.1733	0.25838	0.26704	0.28614	0.33271	0.36555	0.35629	0.3539	0.34226	0.33241	0.31779	0.3154	0.31152	0.30525	0.2939
486.415	27.203	0.01334	0.01543	0.01245	0.01334	0.01155	0.01155	0.01454	0.01215	0.01066	0.01215	0.01275	0.01036	0.01185	0.01305	0.01275	0.01215	0.01275	0.01185	0.01394	0.01305	0.01305	0.01424	0.01334	0.01275	0.01305	0.01185	0.01364	0.01364	0.01275	0.01245	0.01275	0.01245	0.01484	0.17686	0.26757	0.27681	0.28726	0.33648	0.37318	0.38004	0.36304	0.34931	0.33619	0.32574	0.31948	0.31351	0.31351	0.30217
487.192	27.403	0.01295	0.01325	0.01414	0.01265	0.01414	0.01265	0.01355	0.00998	0.01325	0.01325	0.01236	0.01355	0.01295	0.01414	0.01236	0.01265	0.01295	0.01236	0.01265	0.01295	0.01295	0.01355	0.01146	0.01176	0.01325	0.01384	0.01414	0.01474	0.01325	0.01325	0.01206	0.01176	0.01474	0.17781	0.26916	0.28165	0.29296	0.34354	0.37418	0.37448	0.36169	0.35425	0.33432	0.33015	0.32539	0.3239	0.31408	0.30397
487.969	27.603	0.01406	0.0108	0.01317	0.01317	0.01109	0.01317	0.0108	0.01288	0.01288	0.01169	0.01406	0.01288	0.01198	0.01109	0.01317	0.01377	0.01377	0.01406	0.01139	0.01109	0.01377	0.01109	0.01228	0.01495	0.01288	0.01466	0.01347	0.01466	0.01317	0.01109	0.01406	0.01317	0.01258	0.18246	0.27095	0.28936	0.30095	0.34935	0.38558	0.39062	0.37934	0.35737	0.33717	0.33896	0.33123	0.33123	0.32411	0.31134
488.747	27.803	0.0136	0.01153	0.01242	0.01153	0.01242	0.01212	0.01183	0.0142	0.01272	0.01272	0.01449	0.01183	0.01183	0.0136	0.01331	0.01123	0.01272	0.01212	0.01331	0.01449	0.0139	0.01272	0.01331	0.01183	0.01272	0.0139	0.01331	0.01123	0.01301	0.01331	0.01212	0.01153	0.0142	0.18088	0.27133	0.29149	0.3081	0.3508	0.39083	0.39528	0.38342	0.36088	0.3502	0.34724	0.33182	0.32796	0.32648	0.32144
489.524	28.003	0.01324	0.01236	0.01236	0.01413	0.01206	0.01206	0.01324	0.01324	0.01295	0.01472	0.01236	0.01206	0.01413	0.01295	0.01295	0.01384	0.01088	0.01354	0.01265	0.01324	0.01147	0.01176	0.01354	0.01413	0.01265	0.01324	0.01354	0.01354	0.01384	0.01295	0.01206	0.01384	0.01324	0.18818	0.28318	0.29916	0.31455	0.36457	0.39505	0.39919	0.3915	0.37493	0.35717	0.34829	0.34267	0.34652	0.33734	0.32432
490.301	28.203	0.01301	0.01449	0.01301	0.0133	0.01183	0.01449	0.01183	0.0136	0.01242	0.01212	0.01271	0.01242	0.01271	0.01449	0.01271	0.01389	0.01567	0.01301	0.01301	0.01301	0.01212	0.01212	0.0133	0.01301	0.01301	0.01389	0.01389	0.01183	0.01271	0.01301	0.01449	0.0133	0.01183	0.19613	0.293	0.31426	0.32106	0.37185	0.40995	0.40581	0.39488	0.38898	0.37067	0.35797	0.35059	0.34527	0.34232	0.33169
491.078	28.403	0.01251	0.01281	0.01163	0.0131	0.01163	0.01222	0.01104	0.01133	0.01222	0.01281	0.01192	0.01399	0.01428	0.01192	0.01163	0.01281	0.01428	0.01281	0.01399	0.0131	0.01222	0.01399	0.0131	0.0134	0.01074	0.01222	0.01399	0.0134	0.01133	0.01399	0.01222	0.01192	0.01458	0.19367	0.2984	0.31492	0.33498	0.37923	0.41463	0.4164	0.4046	0.3928	0.37687	0.36389	0.36536	0.35415	0.35002	0.34265
491.855	28.603	0.01461	0.01167	0.01167	0.01373	0.01343	0.01255	0.01196	0.01284	0.01314	0.01255	0.01167	0.01284	0.01284	0.01432	0.01108	0.01108	0.01373	0.01196	0.01284	0.01284	0.01373	0.01255	0.01343	0.01432	0.01284	0.01225	0.01225	0.01432	0.01225	0.01432	0.01461	0.01402	0.01284	0.19842	0.30298	0.32242	0.33891	0.38014	0.42462	0.42609	0.41313	0.40694	0.39016	0.3716	0.36424	0.36041	0.35541	0.35305
492.632	28.803	0.01208	0.01178	0.01325	0.01119	0.01266	0.01296	0.01414	0.01296	0.01237	0.01355	0.01266	0.01296	0.0109	0.01149	0.01414	0.0109	0.01296	0.01208	0.01325	0.01208	0.01384	0.01472	0.01296	0.01325	0.01296	0.01472	0.01325	0.01384	0.01325	0.01325	0.01502	0.01266	0.01237	0.21123	0.30536	0.32124	0.34036	0.38919	0.43419	0.43389	0.42477	0.41742	0.38919	0.38772	0.37095	0.37477	0.36977	0.36066
493.408	29.003	0.01349	0.01172	0.01319	0.0129	0.0129	0.01261	0.01349	0.01408	0.01084	0.01319	0.01231	0.01114	0.01349	0.01231	0.01466	0.01202	0.01202	0.01349	0.01349	0.0129	0.01349	0.01319	0.01084	0.01349	0.01466	0.01408	0.01408	0.01378	0.01319	0.01408	0.01437	0.01319	0.01408	0.21427	0.31127	0.33125	0.35036	0.40532	0.44088	0.44323	0.42795	0.42002	0.39738	0.39592	0.38151	0.37946	0.37152	0.36388
494.185	29.203	0.01188	0.01188	0.01364	0.01188	0.01335	0.01305	0.01188	0.01276	0.01188	0.01423	0.01423	0.01188	0.01511	0.01305	0.01188	0.01364	0.01452	0.01423	0.01335	0.01276	0.01511	0.01276	0.01423	0.01217	0.01188	0.01305	0.01394	0.01129	0.01276	0.01335	0.01305	0.01335	0.01394	0.21253	0.31917	0.34032	0.35412	0.41963	0.45517	0.4581	0.44312	0.42726	0.40846	0.39495	0.39172	0.38291	0.37527	0.37204
494.962	29.403	0.01295	0.01236	0.01148	0.01265	0.01353	0.01265	0.01236	0.01324	0.01236	0.01353	0.01324	0.01324	0.01031	0.01148	0.01295	0.01412	0.01441	0.01441	0.01295	0.01177	0.01295	0.01295	0.01265	0.01265	0.01383	0.01177	0.01236	0.01177	0.01324	0.01295	0.01441	0.01236	0.01383	0.22498	0.31911	0.34755	0.36045	0.42906	0.4663	0.46249	0.45135	0.43463	0.4232	0.40854	0.39417	0.39388	0.38537	0.38156
495.738	29.603	0.01196	0.01401	0.01255	0.01226	0.01314	0.01284	0.01343	0.01343	0.01284	0.01255	0.01167	0.01255	0.01226	0.01226	0.01343	0.01167	0.01108	0.01401	0.01431	0.01021	0.01343	0.01343	0.01372	0.01343	0.01372	0.01519	0.01284	0.01343	0.01314	0.01314	0.01343	0.01548	0.01489	0.22292	0.33571	0.35241	0.37702	0.43736	0.47456	0.4731	0.45992	0.44703	0.42828	0.41363	0.40309	0.40162	0.39752	0.38815
496.515	29.803	0.01403	0.01227	0.01169	0.0111	0.0111	0.0111	0.01256	0.01344	0.01286	0.01286	0.01169	0.01198	0.01286	0.01344	0.01373	0.01081	0.01344	0.01432	0.01344	0.01286	0.01432	0.01315	0.01256	0.01139	0.01169	0.01169	0.01344	0.01373	0.01198	0.01286	0.01227	0.01344	0.01461	0.22525	0.3408	0.35484	0.38087	0.43294	0.47944	0.48178	0.46687	0.454	0.42738	0.42328	0.40924	0.40603	0.39813	0.38789
497.291	30.003	0.01269	0.0121	0.0121	0.01152	0.01298	0.01181	0.01239	0.01356	0.01415	0.01327	0.0121	0.01239	0.01385	0.01239	0.01298	0.01239	0.01327	0.01239	0.01327	0.01298	0.01415	0.01385	0.01356	0.01327	0.01356	0.01181	0.01415	0.01269	0.01327	0.01298	0.0121	0.01385	0.01561	0.22674	0.33682	0.36456	0.3812	0.44456	0.48836	0.48982	0.47288	0.45712	0.43989	0.42033	0.41595	0.41391	0.41186	0.39639
498.068	30.203	0.01199	0.01257	0.01345	0.01287	0.01199	0.01287	0.01228	0.01199	0.01403	0.01228	0.01199	0.01345	0.01403	0.01228	0.01316	0.01112	0.01082	0.01316	0.01228	0.01228	0.01228	0.01345	0.01287	0.01316	0.01432	0.01257	0.01257	0.01432	0.01549	0.01257	0.01345	0.01345	0.01228	0.22975	0.35101	0.36879	0.38802	0.45243	0.49003	0.49615	0.4944	0.46467	0.4466	0.43436	0.42883	0.42037	0.41075	0.40609
498.844	30.403	0.00943	0.01293	0.01351	0.01293	0.01263	0.01205	0.01351	0.01409	0.01147	0.01293	0.01293	0.01234	0.01176	0.01322	0.01263	0.01205	0.01263	0.01205	0.01438	0.01322	0.01118	0.01322	0.01147	0.01438	0.01263	0.0138	0.01322	0.01263	0.01322	0.01322	0.01205	0.01467	0.01263	0.23348	0.35306	0.37662	0.39291	0.45895	0.50636	0.50666	0.49124	0.47524	0.45895	0.43306	0.42898	0.42957	0.42608	0.40978
499.62	30.603	0.01118	0.01177	0.01293	0.01264	0.01293	0.01177	0.01177	0.01322	0.01235	0.01206	0.01206	0.01147	0.01351	0.01235	0.01206	0.01322	0.0138	0.01147	0.01264	0.01235	0.01438	0.01118	0.01351	0.01206	0.01293	0.0138	0.0138	0.01206	0.01293	0.01206	0.0138	0.01147	0.01554	0.23728	0.36136	0.3849	0.40437	0.47062	0.51129	0.5081	0.50141	0.48108	0.46364	0.44301	0.43604	0.43226	0.43023	0.41744
500.396	30.803	0.01359	0.01214	0.01446	0.01185	0.01272	0.01214	0.0133	0.0133	0.01301	0.01243	0.01185	0.01069	0.01156	0.01185	0.01243	0.01156	0.01098	0.01504	0.0133	0.01156	0.01214	0.01185	0.01214	0.01272	0.01272	0.01388	0.01359	0.01272	0.01098	0.01446	0.01301	0.01243	0.01446	0.24552	0.36292	0.38524	0.40785	0.46871	0.52031	0.51944	0.5148	0.48379	0.47219	0.45045	0.44466	0.43219	0.43335	0.4206
501.172	31.003	0.01132	0.01248	0.01219	0.01393	0.01451	0.01161	0.0119	0.01161	0.01393	0.01248	0.01596	0.01306	0.01335	0.0119	0.01161	0.01306	0.01219	0.0119	0.01248	0.01335	0.01306	0.01248	0.01306	0.01161	0.01393	0.01364	0.01509	0.01277	0.01335	0.01306	0.01277	0.01248	0.01625	0.24596	0.36876	0.38932	0.4122	0.47563	0.52254	0.52428	0.51038	0.49358	0.47071	0.4542	0.44869	0.44783	0.43856	0.42263
501.948	31.203	0.01311	0.01369	0.01282	0.01253	0.01166	0.01398	0.01311	0.01311	0.01224	0.01224	0.01166	0.01224	0.01253	0.01109	0.0134	0.01282	0.01398	0.01282	0.0108	0.01166	0.01398	0.01195	0.0134	0.01311	0.01427	0.01427	0.01282	0.01398	0.01253	0.01398	0.01195	0.01195	0.01485	0.24749	0.37755	0.38914	0.40768	0.47806	0.53193	0.53454	0.52354	0.4937	0.47748	0.47401	0.45576	0.4575	0.44794	0.43722
502.724	31.403	0.0125	0.01279	0.01134	0.01308	0.01279	0.01337	0.01076	0.01337	0.01366	0.01192	0.0125	0.01163	0.01308	0.01163	0.01423	0.01221	0.01105	0.01308	0.01308	0.01105	0.01279	0.01481	0.01395	0.01192	0.01279	0.01337	0.01192	0.01423	0.01163	0.01308	0.01366	0.01337	0.01423	0.25623	0.37577	0.39314	0.43134	0.48662	0.53784	0.54189	0.52308	0.50919	0.48691	0.46983	0.4652	0.45855	0.45131	0.43163
503.5	31.603	0.01284	0.01197	0.0137	0.01428	0.01255	0.01313	0.01341	0.01226	0.01197	0.01197	0.01255	0.01399	0.01313	0.01226	0.0111	0.01457	0.01284	0.01255	0.01081	0.01255	0.01486	0.01168	0.01168	0.01197	0.01284	0.00994	0.01428	0.0137	0.01284	0.01284	0.01313	0.01341	0.01428	0.25598	0.38275	0.40012	0.43542	0.49301	0.53874	0.54858	0.52861	0.51559	0.48867	0.47449	0.46842	0.4635	0.45684	0.44439
504.276	31.803	0.01249	0.01277	0.01422	0.01075	0.01191	0.01422	0.0122	0.0122	0.01191	0.01162	0.0122	0.01364	0.01422	0.01393	0.01249	0.00989	0.01422	0.01162	0.01191	0.01306	0.0122	0.0122	0.01509	0.01249	0.01133	0.01364	0.01191	0.01249	0.01277	0.01191	0.01277	0.01277	0.01422	0.2557	0.38567	0.41137	0.43505	0.50436	0.53844	0.5497	0.53901	0.51851	0.50032	0.47722	0.47346	0.46884	0.45354	0.44776
505.051	32.003	0.01165	0.0128	0.01309	0.01338	0.01165	0.01165	0.01223	0.01396	0.01107	0.01338	0.01223	0.01251	0.01367	0.01223	0.01309	0.01338	0.01194	0.01367	0.01338	0.01223	0.01425	0.01309	0.0128	0.01194	0.01482	0.0128	0.01425	0.01425	0.01107	0.01223	0.01309	0.01396	0.01396	0.26272	0.392	0.41104	0.4373	0.50337	0.55357	0.55732	0.54001	0.52068	0.50279	0.48692	0.47827	0.46932	0.46067	0.45894
505.827	32.203	0.01281	0.01194	0.01338	0.01223	0.01396	0.0131	0.0131	0.01367	0.01223	0.01165	0.01194	0.01165	0.01281	0.01281	0.01252	0.01252	0.01281	0.01367	0.01367	0.01252	0.01223	0.01252	0.0131	0.0131	0.01367	0.01281	0.01223	0.01425	0.01137	0.0154	0.01454	0.01396	0.0131	0.25868	0.39384	0.41229	0.44226	0.512	0.56242	0.56444	0.54975	0.53447	0.51142	0.49384	0.48491	0.47684	0.47165	0.45235
506.603	32.403	0.01285	0.01342	0.014	0.01256	0.01141	0.01141	0.01285	0.0117	0.01285	0.01314	0.01227	0.01227	0.01055	0.01227	0.01256	0.01141	0.01141	0.01141	0.0117	0.01285	0.01314	0.0117	0.01055	0.01199	0.01256	0.01544	0.01112	0.01256	0.014	0.01371	0.01199	0.01227	0.01486	0.26652	0.39881	0.41836	0.44137	0.50348	0.56386	0.56271	0.5607	0.53194	0.51239	0.49744	0.4914	0.47702	0.47127	0.46581
507.378	32.603	0.01392	0.01191	0.01162	0.01277	0.01248	0.01421	0.01335	0.01306	0.01306	0.01191	0.01277	0.01191	0.0122	0.01248	0.01162	0.01191	0.01306	0.01536	0.01335	0.01306	0.01277	0.01162	0.01134	0.01306	0.0122	0.01277	0.01306	0.01277	0.01277	0.01306	0.01277	0.01392	0.01306	0.26101	0.39832	0.42389	0.44486	0.51724	0.56521	0.57555	0.54568	0.53706	0.51379	0.49426	0.48938	0.48765	0.48134	0.46439
508.153	32.803	0.01217	0.01331	0.01245	0.01159	0.01331	0.01303	0.0136	0.01303	0.01217	0.0136	0.01303	0.0136	0.01303	0.01274	0.01073	0.01131	0.01274	0.0136	0.01274	0.01331	0.01274	0.01045	0.01217	0.01389	0.01274	0.01389	0.01303	0.01446	0.0136	0.01303	0.01446	0.0136	0.01446	0.27084	0.40847	0.42797	0.45177	0.52488	0.57963	0.58049	0.55928	0.53835	0.51513	0.50337	0.49506	0.48961	0.4876	0.47126
508.929	33.003	0.01348	0.01119	0.01147	0.01319	0.01233	0.01319	0.01176	0.01262	0.0129	0.0129	0.01119	0.01348	0.01204	0.01348	0.01204	0.01176	0.0129	0.01376	0.01462	0.01262	0.01319	0.01233	0.01176	0.01204	0.01119	0.01233	0.01433	0.01348	0.01319	0.01376	0.01176	0.01147	0.01491	0.27249	0.40584	0.42616	0.45391	0.53374	0.58353	0.58868	0.56951	0.54261	0.52602	0.51171	0.4954	0.48167	0.48196	0.47337
509.704	33.203	0.01235	0.01321	0.01264	0.01321	0.01378	0.01178	0.01206	0.01349	0.01292	0.01321	0.01235	0.01549	0.01178	0.01292	0.01178	0.01406	0.01206	0.01149	0.01349	0.01264	0.01378	0.01264	0.01292	0.01121	0.01321	0.01321	0.01378	0.01378	0.01206	0.01349	0.01321	0.01321	0.01492	0.27514	0.41237	0.42806	0.45488	0.53818	0.58325	0.58809	0.57326	0.54046	0.5242	0.51165	0.50109	0.49995	0.49111	0.47342
510.479	33.403	0.01388	0.01246	0.01445	0.01246	0.01246	0.01303	0.0116	0.01217	0.0136	0.01303	0.01189	0.01445	0.0136	0.01246	0.01246	0.01103	0.01303	0.01274	0.0136	0.01189	0.01303	0.01303	0.01246	0.01274	0.01388	0.0136	0.01246	0.01189	0.01502	0.01331	0.01388	0.01388	0.01559	0.27868	0.41335	0.44096	0.46516	0.54002	0.5813	0.59752	0.57959	0.5497	0.5312	0.5164	0.50473	0.50843	0.48879	0.47626
511.254	33.603	0.01244	0.01244	0.01244	0.01358	0.01329	0.01301	0.01329	0.01528	0.01244	0.01187	0.01329	0.01301	0.01216	0.01273	0.01244	0.01301	0.01244	0.01443	0.01386	0.01244	0.01273	0.01216	0.01358	0.01216	0.01301	0.01329	0.01244	0.01244	0.01216	0.01159	0.01358	0.01443	0.01415	0.27655	0.42294	0.44142	0.45733	0.54345	0.58523	0.59831	0.57926	0.55908	0.53294	0.52356	0.51333	0.50622	0.49428	0.48405
512.029	33.803	0.01198	0.0134	0.01255	0.01312	0.01397	0.01198	0.01312	0.0134	0.01227	0.01255	0.01227	0.0134	0.01284	0.01227	0.01255	0.0134	0.01482	0.01312	0.0134	0.01284	0.01113	0.01369	0.0134	0.01113	0.01284	0.01284	0.01284	0.01227	0.01198	0.01397	0.01227	0.01227	0.01397	0.27624	0.41587	0.43489	0.46667	0.53534	0.60543	0.60146	0.58358	0.55152	0.54613	0.52626	0.52087	0.51491	0.49732	0.4837
512.804	34.003	0.0116	0.01189	0.01415	0.01245	0.01047	0.01358	0.01245	0.01273	0.01415	0.01358	0.01273	0.01273	0.01104	0.01273	0.01358	0.01189	0.01245	0.01189	0.01415	0.01472	0.01245	0.01387	0.01273	0.01245	0.01443	0.01302	0.01302	0.01245	0.0133	0.01245	0.01415	0.01472	0.01585	0.28303	0.42565	0.45112	0.47008	0.54931	0.59995	0.60052	0.58807	0.56006	0.53799	0.52073	0.51592	0.51281	0.50517	0.48989
513.579	34.203	0.0138	0.01238	0.0121	0.01408	0.01323	0.01238	0.0121	0.01436	0.01238	0.01238	0.01521	0.01351	0.0138	0.01267	0.01436	0.01153	0.01295	0.01182	0.01153	0.01267	0.01295	0.01351	0.0138	0.01153	0.01464	0.01351	0.01295	0.01436	0.01351	0.01153	0.01521	0.01521	0.01634	0.28216	0.42734	0.44118	0.47337	0.54426	0.6126	0.59538	0.59792	0.56657	0.5468	0.52788	0.51884	0.51404	0.50501	0.48354
514.354	34.403	0.01418	0.01474	0.0122	0.0139	0.01164	0.01249	0.01474	0.01361	0.01361	0.01192	0.01277	0.01305	0.0122	0.0122	0.01277	0.01277	0.01277	0.01361	0.01164	0.01192	0.01361	0.01418	0.01305	0.01333	0.01333	0.01249	0.01305	0.01333	0.01249	0.0139	0.01164	0.01192	0.0153	0.2845	0.42401	0.44515	0.48151	0.54773	0.60888	0.6086	0.59507	0.57338	0.54717	0.52519	0.51702	0.51504	0.51166	0.49785
515.129	34.603	0.0132	0.0118	0.01292	0.01208	0.01377	0.01377	0.01151	0.01377	0.01377	0.01405	0.01292	0.01405	0.0132	0.0132	0.01433	0.01292	0.01208	0.01348	0.01236	0.01123	0.01489	0.01236	0.0132	0.0132	0.01405	0.0118	0.01264	0.01405	0.01489	0.01377	0.01208	0.01292	0.01489	0.28231	0.42669	0.45568	0.48016	0.56093	0.61974	0.61327	0.59498	0.57528	0.54939	0.53729	0.52238	0.52322	0.50802	0.49564
515.903	34.803	0.01454	0.01313	0.0137	0.0137	0.01229	0.01285	0.01398	0.01201	0.01313	0.01257	0.01229	0.01257	0.01342	0.01285	0.01257	0.01285	0.01173	0.01117	0.01145	0.01398	0.01145	0.01398	0.01173	0.01257	0.01285	0.01342	0.0137	0.01313	0.01342	0.01482	0.01482	0.01454	0.01426	0.28642	0.42417	0.45538	0.47899	0.55516	0.61025	0.61025	0.60266	0.57905	0.56388	0.53155	0.5279	0.51975	0.51975	0.49642
516.678	35.003	0.01294	0.01378	0.01266	0.0135	0.01237	0.01266	0.01266	0.01406	0.01406	0.01378	0.01378	0.01209	0.01097	0.01322	0.01237	0.0135	0.01181	0.01209	0.01237	0.01322	0.01237	0.01266	0.0135	0.01266	0.01266	0.01237	0.01378	0.01322	0.01209	0.01266	0.0135	0.01322	0.01434	0.28347	0.42995	0.45071	0.49111	0.5635	0.61175	0.62353	0.6053	0.58145	0.56097	0.53965	0.52871	0.53376	0.51384	0.50682
517.453	35.203	0.01498	0.01218	0.01274	0.01218	0.01274	0.01302	0.0133	0.01246	0.01274	0.01218	0.01358	0.01134	0.01274	0.01358	0.0133	0.01302	0.01246	0.01218	0.01106	0.01218	0.01246	0.0133	0.01274	0.01386	0.0147	0.01386	0.01386	0.01386	0.01302	0.01386	0.01246	0.01218	0.01414	0.28782	0.4287	0.4567	0.48163	0.55976	0.61184	0.6208	0.60652	0.58104	0.5522	0.53147	0.53231	0.52363	0.52475	0.50011
518.227	35.403	0.01348	0.01348	0.01459	0.01487	0.01124	0.0132	0.01404	0.0132	0.01432	0.01264	0.01013	0.01264	0.01376	0.01404	0.01236	0.01348	0.01208	0.01208	0.01348	0.01292	0.01348	0.0132	0.0132	0.01208	0.01236	0.01236	0.01571	0.01236	0.01404	0.0132	0.01432	0.01376	0.01627	0.28816	0.43496	0.46818	0.48632	0.56641	0.62138	0.61803	0.60631	0.58008	0.55859	0.53599	0.53041	0.52957	0.51897	0.50613
519.001	35.603	0.01334	0.01473	0.0125	0.01222	0.01194	0.01334	0.01445	0.01306	0.01111	0.01139	0.01278	0.01334	0.0125	0.01306	0.01167	0.01278	0.01362	0.01445	0.01278	0.01194	0.01194	0.01445	0.01306	0.0125	0.01278	0.01306	0.0139	0.01278	0.01222	0.01334	0.01306	0.01362	0.01362	0.28543	0.43567	0.45936	0.48863	0.56611	0.61878	0.62881	0.61126	0.58004	0.56025	0.54186	0.5335	0.53322	0.51901	0.50256
519.776	35.803	0.01296	0.0138	0.01324	0.01268	0.01324	0.01268	0.01407	0.01463	0.01352	0.01296	0.0124	0.01268	0.01407	0.01519	0.01157	0.01352	0.01352	0.0124	0.0124	0.01184	0.01268	0.01324	0.01296	0.01268	0.01547	0.01212	0.01212	0.01491	0.01491	0.01184	0.01212	0.01463	0.01407	0.29541	0.43383	0.46446	0.4898	0.56694	0.62876	0.63098	0.61233	0.59367	0.56666	0.55497	0.53074	0.53241	0.52183	0.51626
520.55	36.003	0.01332	0.01193	0.01193	0.0122	0.01332	0.01248	0.01276	0.01165	0.01443	0.01415	0.01415	0.01248	0.01304	0.01137	0.01332	0.01248	0.0136	0.0122	0.01304	0.01137	0.0122	0.01276	0.0122	0.01471	0.01193	0.01304	0.0122	0.01527	0.01387	0.01387	0.01304	0.01276	0.0136	0.29106	0.44299	0.46692	0.49252	0.56513	0.62745	0.63469	0.63107	0.59852	0.56263	0.54121	0.53731	0.53064	0.52535	0.5081
521.324	36.203	0.01265	0.01293	0.01238	0.01265	0.01126	0.01488	0.01293	0.01238	0.01293	0.01265	0.01293	0.01376	0.01238	0.01404	0.0121	0.01265	0.01265	0.01265	0.01293	0.01404	0.01238	0.01376	0.01265	0.01488	0.01238	0.01321	0.01265	0.01432	0.01432	0.01376	0.0146	0.01543	0.0171	0.29098	0.4404	0.46872	0.48649	0.5748	0.62923	0.637	0.61451	0.60035	0.55981	0.54065	0.5387	0.53676	0.53204	0.51232
522.098	36.403	0.01262	0.01345	0.01318	0.01318	0.01207	0.01179	0.01595	0.01373	0.01401	0.01318	0.01429	0.01207	0.0129	0.01373	0.01262	0.01318	0.01235	0.01179	0.01401	0.01345	0.01345	0.01151	0.01429	0.01262	0.01345	0.01373	0.01429	0.01235	0.01373	0.01262	0.01179	0.01151	0.01456	0.29794	0.43739	0.46649	0.49338	0.57848	0.63614	0.63974	0.62117	0.59622	0.57516	0.54938	0.54106	0.54217	0.52582	0.51667
522.872	36.603	0.01236	0.01236	0.01374	0.01291	0.01291	0.0143	0.01347	0.01291	0.01347	0.01319	0.01319	0.01153	0.01181	0.01181	0.01319	0.01208	0.01319	0.01319	0.01264	0.01513	0.01236	0.01374	0.01291	0.01347	0.01236	0.01291	0.01153	0.01457	0.01208	0.01374	0.01319	0.01374	0.01596	0.29743	0.438	0.4654	0.50164	0.57884	0.63528	0.64081	0.62255	0.5971	0.57607	0.54232	0.54204	0.53955	0.52904	0.51991
523.646	36.803	0.01424	0.01203	0.01285	0.01203	0.01313	0.01258	0.01424	0.01285	0.01175	0.01147	0.0112	0.01424	0.01313	0.01424	0.01258	0.01479	0.01313	0.0123	0.01285	0.01368	0.01424	0.01424	0.01534	0.0123	0.01396	0.01396	0.01341	0.01313	0.01285	0.01285	0.01424	0.01313	0.01645	0.30249	0.45446	0.47104	0.49591	0.58018	0.6335	0.63626	0.62963	0.5962	0.57299	0.55697	0.54537	0.5321	0.52851	0.51801
524.42	37.003	0.01317	0.0151	0.01345	0.01317	0.01455	0.01234	0.01345	0.01289	0.01317	0.01234	0.01372	0.01289	0.01262	0.014	0.01427	0.01179	0.01262	0.01317	0.01455	0.01068	0.01262	0.01372	0.01372	0.01345	0.01372	0.014	0.01317	0.01345	0.01345	0.01124	0.01317	0.014	0.01427	0.29938	0.44425	0.47378	0.50275	0.58139	0.63491	0.64071	0.6236	0.59573	0.58194	0.56014	0.54635	0.54221	0.52869	0.52344
525.194	37.203	0.01275	0.01275	0.01275	0.0133	0.01192	0.01468	0.0122	0.01357	0.01468	0.01357	0.01192	0.01302	0.01357	0.01385	0.01247	0.01302	0.01385	0.01247	0.01302	0.0144	0.0133	0.01413	0.0133	0.0133	0.0133	0.01385	0.01495	0.01385	0.01275	0.01385	0.0133	0.01385	0.0133	0.29457	0.45405	0.46727	0.49619	0.58211	0.63829	0.64766	0.63196	0.59203	0.56972	0.5543	0.54328	0.53833	0.54025	0.5218
525.968	37.403	0.01304	0.01167	0.01415	0.01277	0.01277	0.0136	0.01304	0.01194	0.0136	0.01277	0.01112	0.01415	0.01304	0.01249	0.0136	0.01167	0.01167	0.0136	0.01332	0.01222	0.01304	0.01249	0.01304	0.01167	0.01304	0.01332	0.01415	0.01332	0.01332	0.01304	0.01387	0.0147	0.01387	0.29754	0.44568	0.47019	0.50213	0.58748	0.64887	0.6464	0.63015	0.61116	0.57619	0.5627	0.55004	0.54508	0.5393	0.52801
526.741	37.603	0.01301	0.01329	0.01191	0.01356	0.01191	0.01246	0.01274	0.01301	0.01356	0.01384	0.01356	0.01164	0.01219	0.01356	0.01356	0.01274	0.01384	0.01466	0.01301	0.01439	0.01521	0.01329	0.01439	0.01439	0.01329	0.01301	0.01301	0.01329	0.01439	0.01439	0.01246	0.01329	0.01604	0.30269	0.44819	0.4746	0.50182	0.57993	0.64263	0.64621	0.62943	0.60496	0.57581	0.56701	0.54775	0.54913	0.53318	0.52383
527.515	37.803	0.01428	0.01318	0.01207	0.01235	0.014	0.01235	0.01318	0.01235	0.014	0.01455	0.01263	0.01373	0.01373	0.01345	0.01345	0.01263	0.01428	0.01318	0.01428	0.0129	0.0129	0.0129	0.0129	0.01483	0.01263	0.01428	0.014	0.01373	0.0129	0.0118	0.014	0.01318	0.01538	0.30386	0.45648	0.47824	0.50055	0.58815	0.65067	0.65232	0.64048	0.6088	0.57961	0.56281	0.54876	0.55261	0.53774	0.5259
528.288	38.003	0.0124	0.01268	0.01433	0.01461	0.01461	0.01213	0.01295	0.01406	0.01543	0.01378	0.01075	0.01461	0.01571	0.0135	0.01158	0.01378	0.0135	0.01268	0.01406	0.01213	0.0135	0.01433	0.0135	0.01323	0.01075	0.01461	0.01433	0.0124	0.0135	0.01158	0.01406	0.0135	0.01461	0.30379	0.45882	0.48195	0.51361	0.58767	0.64522	0.6532	0.64136	0.60502	0.58465	0.5662	0.54996	0.54996	0.54004	0.5216
529.062	38.203	0.01371	0.01536	0.01399	0.01371	0.01509	0.01288	0.01288	0.01233	0.01151	0.01261	0.01316	0.01288	0.01288	0.01316	0.01151	0.01371	0.01233	0.01261	0.01454	0.01233	0.01288	0.01343	0.01371	0.01343	0.01481	0.01371	0.01288	0.01536	0.01316	0.01343	0.01261	0.01343	0.01701	0.30137	0.45715	0.47367	0.50504	0.5898	0.65639	0.6652	0.63466	0.61264	0.59145	0.57054	0.56503	0.55155	0.54825	0.53394
529.835	38.403	0.01225	0.01115	0.01281	0.01336	0.01253	0.01225	0.01363	0.01363	0.01336	0.01418	0.01281	0.01225	0.01308	0.01253	0.01363	0.01308	0.01418	0.01446	0.01308	0.01418	0.01281	0.01198	0.01391	0.01418	0.01336	0.01281	0.01446	0.0117	0.01308	0.01281	0.01253	0.01363	0.01556	0.29986	0.45246	0.49267	0.5114	0.59265	0.65021	0.65681	0.64497	0.61275	0.5932	0.57062	0.55244	0.56208	0.54666	0.53288
530.608	38.603	0.01256	0.01531	0.01118	0.01283	0.01228	0.012	0.01283	0.01283	0.01366	0.01256	0.01421	0.01283	0.01338	0.01145	0.01173	0.01311	0.01256	0.01256	0.01283	0.01256	0.01228	0.01118	0.01283	0.012	0.01421	0.01421	0.01421	0.01448	0.01338	0.01256	0.01393	0.012	0.01669	0.3016	0.46718	0.47903	0.50988	0.59831	0.6545	0.66194	0.64183	0.6231	0.59638	0.57269	0.56387	0.56029	0.54955	0.5333
531.382	38.803	0.0138	0.0138	0.01324	0.01324	0.01517	0.01297	0.01352	0.01352	0.01214	0.01407	0.01214	0.01324	0.01159	0.01242	0.01407	0.0138	0.01407	0.01214	0.01324	0.01187	0.0138	0.01242	0.01407	0.01435	0.01545	0.01573	0.01462	0.01573	0.01545	0.01462	0.01324	0.01324	0.01573	0.30595	0.45861	0.48452	0.52061	0.60107	0.67105	0.66857	0.65039	0.61732	0.59776	0.57655	0.56139	0.5647	0.55974	0.53659
532.155	39.003	0.01441	0.01276	0.01469	0.01358	0.01165	0.01276	0.01358	0.01441	0.01303	0.01331	0.01358	0.01358	0.01386	0.01524	0.01248	0.01303	0.01248	0.01441	0.01441	0.01413	0.01413	0.01551	0.01524	0.01276	0.01441	0.01358	0.01276	0.01524	0.01386	0.01331	0.01386	0.01386	0.01469	0.30815	0.46381	0.4875	0.51533	0.59687	0.66601	0.66986	0.64397	0.61973	0.60045	0.57731	0.56491	0.55747	0.54783	0.53544
532.928	39.203	0.01549	0.01164	0.01329	0.01384	0.01274	0.01329	0.01356	0.01356	0.01522	0.01494	0.01356	0.01439	0.01164	0.01412	0.01356	0.01356	0.01301	0.01356	0.01412	0.01301	0.01329	0.01329	0.01412	0.01439	0.01467	0.01439	0.01467	0.01329	0.01384	0.01384	0.01384	0.01549	0.01632	0.31259	0.46896	0.49181	0.52401	0.60852	0.6666	0.6699	0.64761	0.61788	0.60439	0.57962	0.56173	0.56613	0.55154	0.53888
533.701	39.403	0.01463	0.01243	0.01518	0.01271	0.01353	0.01408	0.01353	0.01298	0.01353	0.01243	0.01271	0.01408	0.01463	0.01381	0.01326	0.01326	0.01463	0.01188	0.01326	0.01271	0.01243	0.01408	0.01436	0.01243	0.01463	0.01326	0.01573	0.01628	0.01326	0.01353	0.01271	0.01353	0.01463	0.30773	0.468	0.48504	0.51913	0.60323	0.65573	0.67415	0.65216	0.62742	0.60543	0.57877	0.55678	0.56255	0.55156	0.54551
534.474	39.603	0.01363	0.01445	0.01335	0.0139	0.01308	0.01445	0.0139	0.0139	0.01335	0.01473	0.0128	0.0139	0.0139	0.0128	0.01252	0.01225	0.01225	0.01308	0.01335	0.01363	0.01363	0.01308	0.01308	0.0139	0.01308	0.0139	0.01638	0.01445	0.01528	0.01252	0.01555	0.01252	0.01583	0.30903	0.46703	0.4907	0.52483	0.61318	0.67978	0.68115	0.65198	0.62666	0.60464	0.58263	0.57409	0.57795	0.55483	0.54932
535.246	39.803	0.01499	0.01554	0.01361	0.01361	0.01251	0.01526	0.01499	0.01306	0.01168	0.01361	0.01361	0.01333	0.01196	0.01306	0.01361	0.01388	0.01416	0.01388	0.01333	0.01526	0.01471	0.01499	0.01333	0.01388	0.01388	0.01554	0.01471	0.01471	0.01443	0.01609	0.01361	0.01443	0.01554	0.31296	0.46771	0.49662	0.52498	0.60922	0.67337	0.67061	0.65217	0.62794	0.60564	0.57784	0.57839	0.57206	0.55581	0.55168
536.019	40.003	0.0143	0.0143	0.0132	0.01485	0.01458	0.01375	0.01348	0.01403	0.01403	0.01293	0.01541	0.0143	0.01348	0.0132	0.0143	0.0143	0.01348	0.01541	0.01403	0.01403	0.01265	0.01458	0.01348	0.01238	0.01348	0.01293	0.01348	0.01375	0.01375	0.01293	0.0132	0.0132	0.01513	0.31292	0.47349	0.49883	0.5283	0.61697	0.67948	0.68003	0.65773	0.63019	0.61367	0.59412	0.58172	0.57291	0.56768	0.54675
536.792	40.203	0.0136	0.0147	0.01195	0.01387	0.0147	0.01277	0.01222	0.0147	0.01305	0.01332	0.01277	0.01525	0.0125	0.01222	0.01305	0.01387	0.01332	0.0147	0.01277	0.01387	0.0136	0.01277	0.0136	0.01305	0.01415	0.0136	0.01443	0.01443	0.0147	0.01195	0.0147	0.01277	0.01443	0.32009	0.4751	0.49878	0.53567	0.61413	0.67909	0.68377	0.6634	0.64441	0.61798	0.59293	0.58302	0.57366	0.57504	0.55412
537.565	40.403	0.01402	0.0143	0.0132	0.01265	0.01457	0.01375	0.01265	0.01347	0.0143	0.01375	0.0132	0.01402	0.01347	0.0132	0.01457	0.01402	0.01237	0.01402	0.01402	0.01457	0.01347	0.01402	0.01402	0.0143	0.01402	0.01457	0.0143	0.01512	0.01402	0.01485	0.0143	0.01402	0.01485	0.30949	0.48073	0.50303	0.52726	0.62911	0.67177	0.68746	0.66352	0.63158	0.61177	0.60351	0.58672	0.5713	0.5735	0.55203
538.337	40.603	0.01326	0.01243	0.01326	0.01463	0.01353	0.01161	0.01298	0.01408	0.01436	0.01463	0.01463	0.01463	0.01298	0.01408	0.01353	0.01216	0.01326	0.01463	0.01518	0.01326	0.0105	0.01408	0.01463	0.01381	0.01546	0.01271	0.01381	0.01463	0.01518	0.01408	0.01381	0.01518	0.01656	0.31814	0.47826	0.50467	0.53439	0.62489	0.69228	0.69558	0.67495	0.63947	0.61279	0.59298	0.57785	0.58308	0.57592	0.57097
539.11	40.803	0.0139	0.01445	0.01335	0.01335	0.0139	0.01308	0.01473	0.01445	0.01418	0.01335	0.01445	0.015	0.0139	0.01308	0.01335	0.01418	0.01363	0.01445	0.01363	0.01363	0.01528	0.01308	0.01583	0.015	0.01335	0.01555	0.015	0.01583	0.0161	0.01335	0.01308	0.015	0.015	0.30898	0.47875	0.51171	0.53973	0.62322	0.68694	0.69133	0.67183	0.65371	0.62322	0.59383	0.58312	0.57681	0.57159	0.56033
539.882	41.003	0.01272	0.01382	0.01355	0.01547	0.01437	0.01382	0.01355	0.01684	0.01574	0.01382	0.01492	0.01547	0.01437	0.01492	0.01574	0.01355	0.01464	0.01574	0.01409	0.013	0.01547	0.01382	0.01409	0.01355	0.01519	0.01574	0.01464	0.01355	0.01519	0.01739	0.01409	0.01409	0.01739	0.32004	0.48742	0.51381	0.54541	0.6328	0.6905	0.69297	0.68665	0.65176	0.62208	0.61081	0.58333	0.58553	0.57729	0.56409
540.654	41.203	0.01531	0.01558	0.01421	0.01586	0.01393	0.01421	0.01503	0.01641	0.01558	0.01476	0.01476	0.01338	0.01393	0.01421	0.01531	0.01366	0.01448	0.01338	0.01366	0.01531	0.01586	0.01228	0.01393	0.01448	0.01558	0.01503	0.01503	0.01393	0.01503	0.01448	0.01338	0.01393	0.01723	0.32181	0.48754	0.51887	0.53948	0.63648	0.70051	0.69859	0.68018	0.65187	0.63484	0.6134	0.59279	0.58894	0.58647	0.56998
541.426	41.403	0.01295	0.01626	0.01488	0.01461	0.0124	0.01488	0.01488	0.01433	0.01295	0.01516	0.01406	0.01598	0.01406	0.01351	0.01406	0.01543	0.01351	0.01433	0.01406	0.01461	0.01406	0.01461	0.01378	0.01461	0.01488	0.0124	0.01406	0.01598	0.01461	0.01681	0.01433	0.01488	0.01461	0.3216	0.49102	0.52127	0.5463	0.63292	0.70222	0.71569	0.68352	0.65547	0.62907	0.60982	0.59882	0.59662	0.57765	0.57352
542.199	41.603	0.01593	0.01483	0.01455	0.014	0.01345	0.0151	0.014	0.01263	0.0151	0.01593	0.01318	0.01455	0.01345	0.01483	0.01428	0.01373	0.01565	0.01593	0.0151	0.0151	0.01455	0.01565	0.01318	0.0162	0.0129	0.01455	0.0162	0.01373	0.01813	0.01593	0.0151	0.0151	0.01675	0.32755	0.5008	0.52197	0.55634	0.63883	0.71141	0.71774	0.69684	0.6512	0.63223	0.60666	0.60006	0.59731	0.59099	0.57861
542.971	41.803	0.01506	0.01396	0.01424	0.01424	0.01424	0.01451	0.01616	0.01561	0.01314	0.01424	0.01451	0.01424	0.01396	0.01424	0.01286	0.01616	0.01341	0.01396	0.01451	0.01561	0.01479	0.01589	0.01534	0.01204	0.01369	0.01671	0.01424	0.01534	0.01479	0.01479	0.01726	0.01534	0.01671	0.33094	0.49998	0.52609	0.5522	0.65362	0.7127	0.71957	0.69319	0.66433	0.64345	0.61184	0.59755	0.60772	0.58848	0.57227
543.743	42.003	0.0155	0.01605	0.01468	0.01495	0.01468	0.01578	0.01495	0.01605	0.0155	0.0144	0.0155	0.01578	0.01358	0.01413	0.01578	0.0144	0.0155	0.01523	0.01605	0.0144	0.01276	0.01578	0.01468	0.01413	0.01605	0.0144	0.01687	0.0166	0.0155	0.01523	0.01495	0.01578	0.01715	0.33561	0.49714	0.51551	0.555	0.64878	0.70828	0.7102	0.68799	0.66661	0.64604	0.62081	0.60409	0.60793	0.58763	0.57996
544.515	42.203	0.01518	0.01546	0.01573	0.01573	0.01628	0.01354	0.01546	0.01491	0.01491	0.01491	0.01464	0.01382	0.01655	0.01546	0.01464	0.01518	0.01518	0.01436	0.01409	0.01737	0.01683	0.01655	0.01628	0.01683	0.01573	0.01436	0.01464	0.01546	0.01601	0.01655	0.01518	0.01464	0.01655	0.33158	0.49386	0.51876	0.55707	0.64736	0.72233	0.71795	0.69169	0.67281	0.64818	0.63095	0.60796	0.60933	0.6014	0.58306
545.287	42.403	0.0167	0.0167	0.01616	0.01451	0.01397	0.01506	0.01479	0.01534	0.01451	0.01479	0.01506	0.01479	0.01643	0.01451	0.01506	0.01643	0.01506	0.01643	0.01534	0.0178	0.01698	0.01534	0.01479	0.01616	0.01451	0.01643	0.01588	0.01616	0.01506	0.01451	0.01534	0.01588	0.01643	0.32901	0.50318	0.53216	0.56606	0.66175	0.71997	0.72325	0.70412	0.67378	0.6396	0.62375	0.61309	0.60789	0.60488	0.58684
546.058	42.603	0.01694	0.0142	0.01448	0.01694	0.01502	0.01584	0.01612	0.01612	0.01557	0.01475	0.01557	0.01584	0.01502	0.01502	0.01612	0.01639	0.01502	0.01448	0.01393	0.01557	0.01502	0.01749	0.01639	0.01502	0.01612	0.01639	0.01448	0.01584	0.0142	0.0153	0.01502	0.0153	0.01666	0.33158	0.50501	0.53291	0.56437	0.66147	0.73148	0.72437	0.71452	0.67815	0.65189	0.62974	0.62017	0.61524	0.59938	0.58598
546.83	42.803	0.01694	0.01256	0.0142	0.01502	0.01557	0.01557	0.01584	0.01584	0.01557	0.01448	0.01366	0.01557	0.01448	0.0153	0.01584	0.01612	0.01475	0.01803	0.01448	0.01475	0.0153	0.0153	0.01584	0.01502	0.01612	0.01448	0.01393	0.01584	0.01502	0.01393	0.01612	0.01338	0.01776	0.33725	0.51842	0.53919	0.56842	0.66104	0.73508	0.72524	0.7165	0.68345	0.65257	0.63509	0.6176	0.62197	0.60094	0.58727
547.602	43.003	0.01715	0.01661	0.01442	0.01633	0.01579	0.01387	0.01606	0.01442	0.01606	0.01633	0.01579	0.01579	0.01524	0.01551	0.01579	0.01661	0.01415	0.01497	0.01469	0.01387	0.01579	0.01551	0.01606	0.01469	0.01606	0.01606	0.01579	0.01469	0.01524	0.01442	0.01551	0.01579	0.01633	0.3429	0.51722	0.54755	0.56585	0.65819	0.73468	0.72539	0.72238	0.68851	0.65354	0.63715	0.62295	0.60519	0.6082	0.59344
548.373	43.203	0.01433	0.01651	0.01597	0.01651	0.0146	0.01569	0.01706	0.01597	0.01542	0.01542	0.01378	0.01597	0.01679	0.01542	0.01542	0.01569	0.01651	0.01515	0.01706	0.01651	0.01624	0.01624	0.01569	0.01624	0.01651	0.01706	0.01706	0.01624	0.01651	0.01624	0.0176	0.01706	0.01733	0.33783	0.50651	0.53899	0.57774	0.66698	0.7393	0.74175	0.71883	0.69236	0.66016	0.63723	0.62359	0.62987	0.60476	0.59957
549.145	43.403	0.01678	0.01623	0.01596	0.01705	0.01487	0.01541	0.01541	0.0165	0.01541	0.01569	0.01569	0.0165	0.01732	0.01405	0.0165	0.01596	0.01541	0.01569	0.01541	0.01459	0.01541	0.01732	0.01787	0.01596	0.01405	0.01596	0.0176	0.01923	0.01787	0.01732	0.01596	0.0165	0.01787	0.33891	0.51863	0.54071	0.58025	0.67323	0.7444	0.74794	0.71577	0.69559	0.66669	0.63315	0.63588	0.61843	0.61652	0.59498
549.916	43.603	0.01773	0.01637	0.01664	0.01855	0.01637	0.01773	0.01691	0.01664	0.01691	0.01582	0.01773	0.01719	0.01582	0.01691	0.01746	0.01609	0.01637	0.01555	0.01691	0.01555	0.01719	0.01773	0.01746	0.01746	0.018	0.01664	0.01828	0.015	0.01664	0.018	0.01637	0.01719	0.01882	0.34395	0.51739	0.55202	0.5801	0.66763	0.73606	0.75187	0.7257	0.70062	0.6649	0.63109	0.63109	0.62809	0.60846	0.59946
550.688	43.803	0.01675	0.01539	0.01593	0.0173	0.0173	0.01593	0.01675	0.01702	0.01621	0.0173	0.01621	0.0173	0.01539	0.01511	0.01757	0.01621	0.01621	0.01593	0.01757	0.01621	0.01702	0.01593	0.01812	0.01593	0.01784	0.01648	0.01784	0.01539	0.01866	0.01784	0.01784	0.01812	0.0203	0.35201	0.52043	0.554	0.58048	0.67327	0.7535	0.7535	0.73003	0.70493	0.67736	0.65444	0.63533	0.63179	0.62196	0.60258
551.459	44.003	0.01663	0.01554	0.01554	0.01608	0.01608	0.01636	0.01663	0.01663	0.01663	0.0169	0.01636	0.01772	0.01827	0.0169	0.01663	0.01718	0.01608	0.01772	0.01745	0.01772	0.01745	0.01636	0.01718	0.01554	0.01663	0.01909	0.01827	0.01854	0.01526	0.01718	0.01745	0.01608	0.01854	0.3442	0.52106	0.55436	0.58683	0.67825	0.75765	0.75356	0.73364	0.71127	0.68125	0.65069	0.64196	0.63077	0.62258	0.6174
552.23	44.203	0.01773	0.01773	0.01773	0.018	0.01691	0.01663	0.01636	0.01691	0.01745	0.01773	0.01745	0.01691	0.01691	0.01581	0.01773	0.01773	0.01609	0.01636	0.01609	0.01827	0.01773	0.01691	0.01718	0.01773	0.01882	0.01691	0.01936	0.01663	0.01663	0.01882	0.01718	0.01554	0.01936	0.34202	0.51969	0.55953	0.58355	0.68833	0.74781	0.75873	0.74645	0.70443	0.67141	0.65122	0.63376	0.63785	0.61984	0.60783
553.001	44.403	0.01671	0.01835	0.01535	0.01753	0.0178	0.01862	0.01589	0.01726	0.01726	0.01617	0.01535	0.01699	0.01671	0.01808	0.01808	0.01808	0.01617	0.01808	0.01699	0.01699	0.01726	0.0189	0.01808	0.01699	0.01671	0.01726	0.01972	0.0189	0.01671	0.01753	0.0178	0.01917	0.0178	0.34901	0.52673	0.54174	0.58596	0.68668	0.75655	0.76529	0.7399	0.70715	0.67658	0.65748	0.63646	0.63619	0.62882	0.6149
553.772	44.603	0.01654	0.01599	0.01626	0.01845	0.01763	0.01736	0.01654	0.0179	0.01763	0.01681	0.01708	0.019	0.01708	0.0179	0.01763	0.01763	0.01708	0.01872	0.01736	0.01599	0.01927	0.01845	0.01708	0.01736	0.01708	0.0179	0.01872	0.01845	0.01736	0.01818	0.01818	0.01626	0.0179	0.35507	0.52717	0.56459	0.59901	0.68887	0.75906	0.76479	0.74185	0.71372	0.68805	0.65172	0.64681	0.64489	0.62905	0.61512
554.543	44.803	0.01965	0.01692	0.01801	0.0161	0.01692	0.01719	0.01692	0.01692	0.01719	0.01774	0.01692	0.01801	0.01637	0.01719	0.0161	0.01774	0.01774	0.01829	0.01801	0.01719	0.01774	0.01747	0.01692	0.01747	0.01665	0.01911	0.01719	0.01856	0.01938	0.01747	0.01692	0.01938	0.01692	0.3456	0.5315	0.55392	0.60012	0.69251	0.76384	0.76685	0.75237	0.72121	0.68212	0.6608	0.65697	0.64522	0.63647	0.61542
555.314	45.003	0.01843	0.01898	0.01761	0.01651	0.01734	0.01761	0.01761	0.01788	0.01624	0.01761	0.01569	0.01679	0.01706	0.01761	0.01761	0.01734	0.01734	0.01706	0.01816	0.01816	0.01761	0.01624	0.01734	0.02062	0.01706	0.01788	0.01816	0.01925	0.01734	0.01734	0.01679	0.01734	0.02089	0.35399	0.54473	0.57018	0.59453	0.69194	0.77237	0.77949	0.74857	0.73352	0.68291	0.6643	0.64378	0.6446	0.63667	0.62162
556.085	45.203	0.01713	0.0174	0.0185	0.01466	0.01905	0.01795	0.01576	0.0185	0.01768	0.01795	0.01823	0.01877	0.0185	0.01658	0.01713	0.01686	0.01521	0.01768	0.0174	0.01686	0.01823	0.0174	0.01768	0.01932	0.01987	0.01905	0.0185	0.01795	0.01686	0.0174	0.01795	0.01686	0.01932	0.35334	0.53826	0.56538	0.5966	0.68891	0.77848	0.77765	0.76451	0.72288	0.68672	0.66645	0.64755	0.65303	0.63523	0.61633
556.856	45.403	0.01663	0.01937	0.01635	0.01635	0.01772	0.01718	0.01855	0.01772	0.01663	0.018	0.018	0.01772	0.01882	0.01772	0.01855	0.0169	0.0169	0.01745	0.018	0.01855	0.01608	0.01855	0.01718	0.01882	0.01718	0.01909	0.01964	0.01745	0.02074	0.01827	0.01772	0.01718	0.02019	0.35512	0.53735	0.55899	0.61023	0.69489	0.77516	0.77051	0.75489	0.73106	0.69489	0.66612	0.65708	0.64667	0.63462	0.62311
557.627	45.603	0.01764	0.01792	0.01792	0.01846	0.01709	0.02038	0.01983	0.01709	0.01682	0.01737	0.01764	0.01874	0.01792	0.01764	0.01682	0.01764	0.01846	0.01764	0.01874	0.01901	0.01846	0.01846	0.01874	0.01956	0.01874	0.01929	0.01846	0.01846	0.01874	0.01682	0.01983	0.01874	0.0212	0.35281	0.53295	0.56635	0.60249	0.70185	0.7711	0.77247	0.75441	0.71882	0.69008	0.66353	0.66134	0.65149	0.63807	0.62028
558.397	45.803	0.01905	0.01768	0.01823	0.01631	0.01878	0.01768	0.01795	0.01795	0.02042	0.01768	0.01741	0.01987	0.01905	0.01658	0.01768	0.01795	0.01604	0.01823	0.01823	0.01795	0.01823	0.01823	0.01987	0.02042	0.02097	0.01987	0.01878	0.0196	0.01795	0.01932	0.01987	0.01823	0.02042	0.34746	0.53669	0.56982	0.60788	0.69933	0.77599	0.78749	0.76121	0.72835	0.69577	0.66894	0.65142	0.65087	0.63553	0.61527
559.168	46.003	0.02054	0.01698	0.01835	0.01835	0.0189	0.01698	0.01753	0.01918	0.01918	0.02027	0.01753	0.01863	0.01835	0.01808	0.01781	0.01726	0.01863	0.01726	0.0189	0.01753	0.01972	0.01726	0.0189	0.01945	0.02	0.01945	0.0189	0.0189	0.01808	0.0189	0.01726	0.02	0.02164	0.36023	0.53332	0.55879	0.60069	0.70119	0.78471	0.78033	0.7576	0.72693	0.69298	0.66641	0.65217	0.66149	0.63903	0.63054
559.938	46.203	0.01794	0.01711	0.02095	0.01848	0.01931	0.01821	0.01985	0.02068	0.01766	0.01876	0.01848	0.01766	0.01794	0.01848	0.01848	0.01821	0.01711	0.0204	0.01903	0.01958	0.01876	0.02177	0.01931	0.01794	0.01876	0.02068	0.01958	0.02122	0.01985	0.01931	0.01958	0.01931	0.02095	0.34934	0.54103	0.56293	0.59059	0.70859	0.77266	0.77676	0.76362	0.73296	0.69381	0.67848	0.6574	0.64672	0.64727	0.62591
560.709	46.403	0.01829	0.02048	0.01829	0.01801	0.01911	0.01801	0.01829	0.01883	0.01966	0.02048	0.01883	0.01774	0.01883	0.01938	0.01746	0.01719	0.01966	0.01938	0.01911	0.01856	0.02048	0.01966	0.01582	0.01966	0.02021	0.02021	0.02048	0.01938	0.01938	0.01938	0.02021	0.01829	0.02075	0.34961	0.54086	0.57182	0.60443	0.70469	0.78605	0.78386	0.7488	0.71976	0.69565	0.67045	0.65703	0.65374	0.63785	0.62032
561.479	46.603	0.02006	0.01979	0.02033	0.01979	0.01896	0.01869	0.01896	0.01787	0.01951	0.01842	0.01704	0.01869	0.01842	0.01896	0.01814	0.01814	0.01814	0.01979	0.01842	0.01787	0.01896	0.01979	0.01869	0.01814	0.02006	0.01896	0.01814	0.01924	0.02006	0.01814	0.01869	0.01842	0.02143	0.35718	0.54627	0.57065	0.60408	0.69669	0.78244	0.77039	0.75724	0.72902	0.69313	0.67614	0.66162	0.65258	0.64573	0.63148
562.249	46.803	0.02126	0.0177	0.02099	0.01934	0.01852	0.01989	0.02016	0.01962	0.01962	0.02044	0.01852	0.02016	0.02016	0.01825	0.02099	0.01825	0.0177	0.01934	0.01989	0.01825	0.02071	0.01962	0.01934	0.01715	0.01962	0.02044	0.01852	0.02126	0.02126	0.01934	0.01907	0.01989	0.02044	0.35026	0.53869	0.57019	0.60278	0.70738	0.77474	0.77995	0.77146	0.73613	0.70437	0.67754	0.65837	0.65371	0.64413	0.63153
563.019	47.003	0.01766	0.0193	0.02013	0.01903	0.01903	0.0204	0.01876	0.02068	0.01684	0.01876	0.01821	0.01903	0.01711	0.0193	0.01821	0.01958	0.0193	0.0204	0.01848	0.02122	0.02122	0.01985	0.01903	0.01711	0.01876	0.01848	0.0215	0.01821	0.01958	0.02095	0.02095	0.02068	0.0204	0.35248	0.53782	0.56414	0.59567	0.70505	0.76645	0.7807	0.7489	0.72451	0.7045	0.66502	0.65379	0.65598	0.63953	0.62363
563.789	47.203	0.0187	0.01898	0.02007	0.0198	0.02007	0.0187	0.0198	0.01925	0.0198	0.02035	0.0187	0.0198	0.02172	0.0209	0.02062	0.01953	0.01925	0.0176	0.01953	0.02007	0.01898	0.0187	0.02035	0.02035	0.0209	0.0209	0.02007	0.02007	0.0187	0.0198	0.0209	0.02035	0.02035	0.35424	0.53721	0.56546	0.60166	0.70534	0.77883	0.77445	0.7643	0.73687	0.70095	0.67243	0.662	0.65021	0.64308	0.6258
564.559	47.403	0.01954	0.01871	0.01981	0.01981	0.02009	0.01926	0.01679	0.01899	0.01789	0.01954	0.01734	0.02036	0.02036	0.01871	0.02009	0.01899	0.01844	0.01871	0.01789	0.02091	0.01954	0.01926	0.01899	0.02036	0.02063	0.02063	0.01761	0.02201	0.02118	0.01816	0.02036	0.02118	0.02036	0.36257	0.54585	0.56835	0.60018	0.70141	0.77876	0.77547	0.76175	0.7453	0.69619	0.66684	0.65422	0.65888	0.64215	0.61362
565.329	47.603	0.02117	0.02089	0.01925	0.01952	0.0187	0.0198	0.0187	0.02007	0.0198	0.02007	0.0165	0.02144	0.01733	0.02089	0.01733	0.0198	0.0198	0.01952	0.02089	0.0187	0.02007	0.01842	0.01925	0.02172	0.01842	0.02089	0.02117	0.02035	0.01952	0.02172	0.02144	0.01842	0.02254	0.36072	0.5435	0.57259	0.6036	0.70239	0.7836	0.77372	0.75781	0.72735	0.70074	0.67659	0.65601	0.64723	0.63626	0.62418
566.099	47.803	0.02011	0.0223	0.02093	0.01819	0.01874	0.02011	0.02011	0.02093	0.01928	0.01928	0.01846	0.01956	0.02011	0.02038	0.02066	0.01874	0.01874	0.01874	0.01736	0.01874	0.01956	0.01928	0.01846	0.02176	0.02203	0.01983	0.02038	0.02176	0.02203	0.01928	0.01983	0.0223	0.02148	0.35471	0.54242	0.56382	0.60663	0.69663	0.77236	0.77702	0.75589	0.7301	0.70294	0.66809	0.66288	0.65108	0.63681	0.61568
566.869	48.003	0.02045	0.01935	0.0199	0.01908	0.0199	0.02127	0.0199	0.01935	0.02072	0.01908	0.01963	0.02155	0.01963	0.01963	0.01935	0.0199	0.021	0.01935	0.01935	0.02018	0.02127	0.021	0.02072	0.01825	0.0221	0.01825	0.02045	0.02155	0.02018	0.02072	0.02127	0.01963	0.02182	0.35219	0.53807	0.56552	0.59545	0.70745	0.77498	0.778	0.75549	0.72667	0.69345	0.66902	0.65145	0.64816	0.64404	0.62702
567.639	48.203	0.02016	0.01989	0.01989	0.01851	0.02098	0.01961	0.02043	0.02016	0.02126	0.01961	0.02126	0.01769	0.01906	0.01851	0.02071	0.02071	0.01934	0.01906	0.01879	0.02016	0.01934	0.02153	0.02043	0.01824	0.01934	0.01961	0.02016	0.02098	0.01824	0.02071	0.02153	0.02126	0.0229	0.35332	0.53771	0.56131	0.59533	0.69958	0.77913	0.78681	0.75938	0.72893	0.69299	0.66336	0.65404	0.63867	0.64361	0.63017
568.408	48.403	0.02116	0.02006	0.02226	0.02034	0.02061	0.01924	0.01897	0.02198	0.02089	0.02198	0.01869	0.02006	0.02006	0.02061	0.01869	0.02061	0.01704	0.02116	0.02061	0.01842	0.02143	0.01979	0.02006	0.02034	0.02061	0.02253	0.02143	0.01897	0.01979	0.01979	0.02089	0.01979	0.02363	0.35317	0.54218	0.56413	0.60171	0.70512	0.77478	0.77012	0.76052	0.7287	0.69469	0.65766	0.65465	0.64669	0.64258	0.62201
569.178	48.603	0.0192	0.02112	0.02139	0.02057	0.01947	0.0192	0.0192	0.01975	0.02002	0.02112	0.02139	0.01837	0.02222	0.01947	0.01975	0.02057	0.02057	0.0192	0.02057	0.02112	0.02167	0.02139	0.0181	0.02222	0.01975	0.02084	0.02194	0.02112	0.02167	0.01975	0.0192	0.02194	0.02386	0.35184	0.54365	0.56149	0.59935	0.69922	0.76945	0.77219	0.74832	0.72199	0.69263	0.6641	0.64764	0.65285	0.63804	0.61252
569.947	48.803	0.02007	0.01897	0.02034	0.02062	0.0187	0.01897	0.02117	0.01979	0.01979	0.02062	0.02089	0.02007	0.01979	0.02007	0.02089	0.02062	0.0187	0.02007	0.02062	0.02034	0.02117	0.02062	0.01897	0.01979	0.02144	0.02062	0.02007	0.02062	0.02254	0.01979	0.02062	0.02144	0.02172	0.35117	0.53124	0.55567	0.59409	0.69893	0.76836	0.76589	0.75876	0.72034	0.69207	0.67121	0.64404	0.63636	0.6295	0.61166
570.717	49.003	0.02089	0.02061	0.01897	0.02061	0.01924	0.01952	0.02089	0.02144	0.02199	0.01979	0.01952	0.02034	0.02171	0.02171	0.01924	0.01952	0.02144	0.02034	0.01979	0.02034	0.02281	0.02089	0.02089	0.01979	0.02144	0.02116	0.02116	0.02116	0.02254	0.02061	0.02034	0.02089	0.02199	0.35276	0.53389	0.56106	0.59728	0.70101	0.7611	0.76988	0.74409	0.72763	0.6936	0.65903	0.65244	0.64558	0.6379	0.62198
571.486	49.203	0.02138	0.02001	0.02029	0.02138	0.01919	0.02138	0.02166	0.02138	0.02221	0.01974	0.02111	0.02029	0.02001	0.02083	0.02001	0.02056	0.02056	0.02056	0.02166	0.02001	0.02083	0.02138	0.01919	0.02138	0.02029	0.02413	0.02029	0.02111	0.02029	0.02083	0.02111	0.02029	0.02221	0.3523	0.53708	0.55959	0.60187	0.69082	0.7685	0.77838	0.75286	0.71388	0.69082	0.66803	0.65019	0.64635	0.62658	0.61478
572.255	49.403	0.02145	0.01925	0.02063	0.01953	0.02173	0.0209	0.02035	0.02145	0.02255	0.0198	0.02145	0.02173	0.01953	0.02227	0.01925	0.02118	0.02282	0.02118	0.02035	0.01898	0.02118	0.0209	0.0209	0.022	0.0209	0.01953	0.02227	0.02173	0.0231	0.0209	0.02145	0.02282	0.02145	0.35128	0.52426	0.56242	0.59345	0.69832	0.76749	0.76502	0.75349	0.72412	0.68596	0.66647	0.65357	0.64231	0.63545	0.61266
573.025	49.603	0.02029	0.02002	0.02112	0.02167	0.02139	0.02277	0.02167	0.02029	0.02332	0.02359	0.02002	0.02029	0.02002	0.02222	0.02084	0.02167	0.02057	0.02167	0.01974	0.02112	0.01974	0.02277	0.01919	0.02057	0.02167	0.02194	0.02194	0.02194	0.01974	0.02084	0.02304	0.02249	0.02139	0.34611	0.53151	0.54991	0.59605	0.68833	0.75808	0.77785	0.74517	0.71963	0.69135	0.66471	0.6518	0.63862	0.64027	0.61857
573.794	49.803	0.01979	0.02034	0.02199	0.02171	0.02309	0.02034	0.02006	0.02006	0.02089	0.02034	0.02006	0.02171	0.02006	0.02364	0.02061	0.02281	0.02336	0.02034	0.01897	0.02034	0.02199	0.02254	0.02281	0.02089	0.02364	0.02144	0.02199	0.02061	0.02254	0.02336	0.01952	0.02061	0.02309	0.35325	0.52928	0.56498	0.58145	0.69403	0.76734	0.76514	0.74318	0.71188	0.6847	0.66081	0.64488	0.64461	0.63253	0.61413
574.563	50.003	0.02085	0.02305	0.02085	0.02195	0.02003	0.02058	0.02085	0.02003	0.0203	0.02113	0.02003	0.02113	0.02168	0.02058	0.0214	0.0214	0.0192	0.02058	0.02168	0.0192	0.01975	0.02195	0.02003	0.02278	0.02443	0.02113	0.02333	0.0225	0.02195	0.02195	0.02085	0.01893	0.02168	0.34214	0.52846	0.56912	0.5878	0.69111	0.77106	0.76007	0.74413	0.72325	0.68781	0.65842	0.6455	0.64166	0.62847	0.60511
575.332	50.203	0.02154	0.02044	0.02126	0.02099	0.02236	0.02099	0.02209	0.02181	0.02099	0.02071	0.01906	0.02346	0.02016	0.02044	0.02071	0.02154	0.01989	0.02236	0.02264	0.02236	0.02319	0.02016	0.02264	0.02099	0.02154	0.02154	0.02291	0.02291	0.02291	0.02209	0.02291	0.02291	0.02539	0.34791	0.53016	0.55628	0.59998	0.69838	0.75829	0.77341	0.74977	0.71734	0.67777	0.65825	0.64616	0.63984	0.62389	0.61043
576.101	50.403	0.02188	0.0238	0.02188	0.0205	0.02078	0.0227	0.02078	0.02133	0.02215	0.02188	0.02105	0.02353	0.02078	0.0249	0.02023	0.0216	0.02105	0.0216	0.0216	0.02133	0.02298	0.02188	0.02188	0.01968	0.02215	0.02353	0.02243	0.02133	0.02105	0.02023	0.02133	0.02298	0.02463	0.34727	0.52877	0.55462	0.59394	0.68962	0.76716	0.76743	0.74544	0.71547	0.68797	0.6558	0.64316	0.64123	0.62693	0.60934
576.87	50.603	0.02143	0.02005	0.02225	0.02225	0.02198	0.0206	0.0206	0.02253	0.0217	0.0228	0.02088	0.02143	0.0217	0.0228	0.02362	0.0228	0.0217	0.02005	0.02225	0.0206	0.02115	0.02198	0.01923	0.0206	0.02033	0.0239	0.0217	0.0228	0.02198	0.0228	0.02088	0.02198	0.02198	0.3437	0.52966	0.55438	0.5964	0.69939	0.76228	0.75844	0.73922	0.71505	0.68319	0.65628	0.64062	0.63897	0.63156	0.61398
577.638	50.803	0.02234	0.02041	0.02289	0.02151	0.02096	0.02041	0.02069	0.02399	0.02344	0.02179	0.02151	0.02096	0.02096	0.02041	0.02206	0.02206	0.02179	0.02124	0.02179	0.02151	0.02151	0.02069	0.02261	0.02096	0.02124	0.02014	0.01931	0.02206	0.02344	0.02206	0.02206	0.02371	0.02289	0.34461	0.53145	0.55401	0.59335	0.69762	0.75374	0.76942	0.74356	0.72128	0.69212	0.65333	0.6459	0.63297	0.62416	0.60683
578.407	51.003	0.02048	0.02131	0.02296	0.02214	0.02103	0.02269	0.02296	0.02076	0.02021	0.02021	0.02269	0.02214	0.02379	0.02269	0.02076	0.02186	0.02214	0.02131	0.02214	0.02186	0.02296	0.02324	0.02214	0.02186	0.02186	0.02434	0.02545	0.02241	0.02186	0.02214	0.02324	0.02159	0.02324	0.34718	0.528	0.55859	0.59084	0.68123	0.75977	0.76418	0.73993	0.70742	0.68096	0.65698	0.64486	0.62419	0.63301	0.60517
579.176	51.203	0.02011	0.02177	0.02067	0.0226	0.0226	0.02094	0.02011	0.02204	0.02149	0.02204	0.02094	0.02425	0.02232	0.02287	0.02011	0.0226	0.0237	0.02177	0.02149	0.02315	0.02122	0.02315	0.02149	0.0237	0.02397	0.02452	0.02287	0.02287	0.0259	0.02177	0.02508	0.02122	0.0248	0.35271	0.53564	0.55713	0.59101	0.69817	0.7651	0.77226	0.74692	0.72048	0.68329	0.66842	0.63646	0.63922	0.63095	0.61938
579.944	51.403	0.02066	0.02149	0.02121	0.02369	0.02149	0.02259	0.02287	0.02232	0.02039	0.02066	0.02342	0.02121	0.02121	0.02314	0.01983	0.02342	0.02259	0.02204	0.02066	0.02259	0.02287	0.02259	0.02397	0.02369	0.02397	0.02425	0.02314	0.02094	0.02369	0.02287	0.02259	0.02149	0.0248	0.34215	0.5318	0.55744	0.59244	0.6845	0.76525	0.76718	0.75092	0.71206	0.69029	0.65694	0.64316	0.63544	0.62056	0.60181
580.713	51.603	0.02168	0.02085	0.01975	0.02279	0.02058	0.02003	0.02168	0.02113	0.02251	0.02223	0.02058	0.02196	0.02306	0.02306	0.02444	0.02223	0.02058	0.02141	0.02196	0.02306	0.02334	0.02306	0.02251	0.02334	0.02196	0.02306	0.02279	0.02306	0.02279	0.02251	0.02003	0.02251	0.02499	0.34819	0.52645	0.56121	0.57805	0.68537	0.75876	0.77917	0.75021	0.72179	0.68675	0.66192	0.64371	0.65089	0.63737	0.61723
581.481	51.803	0.02187	0.0216	0.02298	0.02187	0.02353	0.02105	0.0216	0.02215	0.02049	0.0227	0.02298	0.02105	0.02132	0.02243	0.02022	0.02353	0.02187	0.02077	0.02381	0.02215	0.0227	0.02409	0.02215	0.02215	0.0227	0.0227	0.02187	0.0227	0.02519	0.02298	0.02243	0.02243	0.02685	0.34578	0.52594	0.56186	0.58811	0.69475	0.75967	0.76768	0.75774	0.71851	0.68398	0.66353	0.6453	0.64502	0.63535	0.61436
582.249	52.003	0.02066	0.02122	0.02315	0.02371	0.02149	0.02288	0.02232	0.02315	0.02122	0.02426	0.02371	0.02149	0.02205	0.02066	0.01928	0.02177	0.0226	0.02232	0.02011	0.02343	0.02288	0.02453	0.0226	0.02149	0.0226	0.02315	0.0226	0.02426	0.02232	0.02122	0.02149	0.02536	0.02288	0.35267	0.52653	0.56384	0.58788	0.69593	0.76391	0.76557	0.74678	0.71693	0.69345	0.6625	0.64923	0.64287	0.62657	0.60888
583.017	52.203	0.02322	0.02267	0.02156	0.02073	0.02073	0.02101	0.0199	0.02295	0.02267	0.0235	0.02295	0.02239	0.02212	0.02129	0.02239	0.0235	0.02184	0.02129	0.02129	0.02267	0.02461	0.02073	0.02267	0.02184	0.02212	0.0235	0.02295	0.02378	0.02129	0.02073	0.02516	0.0235	0.02322	0.35198	0.53681	0.56447	0.59131	0.69339	0.75867	0.77472	0.76089	0.72133	0.69422	0.65909	0.64913	0.63945	0.63447	0.62091
583.786	52.403	0.02317	0.02067	0.02289	0.01984	0.02372	0.02206	0.02261	0.02206	0.02178	0.02427	0.0215	0.02289	0.02372	0.01929	0.02427	0.0215	0.02317	0.02039	0.02233	0.02206	0.0215	0.02372	0.024	0.02317	0.02289	0.02344	0.02372	0.02427	0.02483	0.02511	0.02289	0.02344	0.02594	0.3568	0.52774	0.56348	0.597	0.69534	0.77733	0.77012	0.75572	0.72581	0.69866	0.66431	0.6524	0.64963	0.63883	0.61113
584.554	52.603	0.02397	0.02231	0.02342	0.0248	0.02148	0.02175	0.02092	0.02259	0.02286	0.02203	0.02175	0.02314	0.02453	0.02342	0.02286	0.02397	0.02064	0.02397	0.02453	0.02259	0.02453	0.02369	0.02314	0.02342	0.02037	0.02397	0.02342	0.02231	0.02342	0.02425	0.02259	0.02425	0.02702	0.35237	0.53151	0.56478	0.5975	0.69898	0.78049	0.78243	0.75221	0.72754	0.6987	0.67153	0.64408	0.64824	0.6316	0.6133
585.322	52.803	0.02383	0.02216	0.02466	0.02161	0.02216	0.02327	0.02188	0.02188	0.02188	0.02355	0.02383	0.02355	0.02383	0.02272	0.02216	0.02244	0.02161	0.02355	0.02133	0.02272	0.02549	0.02605	0.02327	0.02188	0.02327	0.02299	0.02244	0.02299	0.02383	0.0241	0.02272	0.02466	0.02438	0.35696	0.53528	0.55996	0.59822	0.70331	0.77707	0.78538	0.76792	0.72577	0.69999	0.67337	0.65091	0.6498	0.6401	0.61292
586.09	53.003	0.02033	0.02589	0.02172	0.02255	0.02283	0.02255	0.02144	0.02366	0.02172	0.02228	0.02394	0.02339	0.02228	0.02117	0.02228	0.022	0.02394	0.02283	0.02339	0.02061	0.02394	0.02561	0.02533	0.02505	0.02394	0.02339	0.02339	0.02561	0.02339	0.02144	0.02339	0.02366	0.02505	0.34734	0.54605	0.57075	0.60211	0.7059	0.77388	0.77776	0.75695	0.72393	0.70617	0.67287	0.66067	0.65456	0.6393	0.61654
586.857	53.203	0.02609	0.02248	0.02387	0.02387	0.02387	0.02303	0.02359	0.0222	0.02387	0.02359	0.02387	0.02442	0.0222	0.02303	0.02442	0.0247	0.02165	0.02415	0.02276	0.02387	0.02192	0.02303	0.02387	0.02276	0.02331	0.02526	0.02498	0.0222	0.02415	0.02498	0.02192	0.02526	0.02637	0.35524	0.54631	0.56325	0.60296	0.69626	0.76456	0.77816	0.75207	0.73207	0.69737	0.6746	0.65572	0.64655	0.63961	0.61684
587.625	53.403	0.02471	0.02054	0.02415	0.02359	0.02415	0.02554	0.02248	0.02387	0.02498	0.02359	0.02498	0.02359	0.02304	0.02387	0.02359	0.02471	0.02248	0.02276	0.02332	0.02526	0.02415	0.02582	0.02081	0.02304	0.02554	0.02248	0.0261	0.02248	0.02165	0.02248	0.02248	0.02443	0.02637	0.35379	0.53358	0.56415	0.605	0.71085	0.78864	0.78753	0.76253	0.7278	0.69335	0.6764	0.65668	0.65056	0.64084	0.62361
588.393	53.603	0.02444	0.02332	0.02304	0.02444	0.02388	0.02583	0.02221	0.02416	0.02416	0.02444	0.02444	0.02304	0.02444	0.02304	0.02444	0.0236	0.0236	0.02388	0.02332	0.02388	0.02193	0.02444	0.02276	0.02471	0.02304	0.02444	0.02416	0.02444	0.02416	0.02416	0.02276	0.02332	0.02611	0.36333	0.54402	0.57214	0.59553	0.713	0.78899	0.78955	0.76616	0.73221	0.70326	0.67291	0.66512	0.65733	0.6409	0.62309
589.161	53.803	0.0234	0.0234	0.02144	0.02312	0.0234	0.02144	0.02395	0.02312	0.02172	0.02367	0.02479	0.02451	0.02284	0.02423	0.02395	0.02256	0.02228	0.02479	0.02312	0.02479	0.02395	0.02312	0.02702	0.0234	0.02423	0.02563	0.02395	0.02423	0.02395	0.02172	0.02312	0.02535	0.02674	0.36021	0.54197	0.57235	0.61361	0.70559	0.78752	0.77861	0.7591	0.73011	0.70642	0.67576	0.6635	0.65848	0.64036	0.62308
589.928	54.003	0.02424	0.02564	0.02313	0.02397	0.02229	0.02452	0.02201	0.02313	0.02313	0.02397	0.02313	0.02313	0.02452	0.0248	0.02285	0.02369	0.02424	0.02313	0.02341	0.02397	0.02341	0.02229	0.02508	0.02369	0.02257	0.02508	0.02285	0.02397	0.02536	0.02564	0.02341	0.02536	0.02704	0.3566	0.54354	0.5745	0.60826	0.71092	0.78288	0.78846	0.76698	0.75081	0.70562	0.68302	0.65736	0.66015	0.64871	0.63169
590.696	54.203	0.02314	0.02677	0.02286	0.02314	0.02342	0.02677	0.02258	0.02286	0.02482	0.0237	0.02398	0.0223	0.02398	0.0237	0.02677	0.02342	0.02454	0.02426	0.0237	0.0237	0.02426	0.02482	0.0223	0.02314	0.02286	0.02426	0.0237	0.0237	0.02705	0.0237	0.02314	0.0237	0.02649	0.3547	0.5498	0.58837	0.61072	0.71133	0.78678	0.78958	0.76443	0.74067	0.71357	0.68255	0.67109	0.66662	0.64678	0.62693
591.463	54.403	0.02573	0.02293	0.02125	0.02489	0.02209	0.02293	0.02405	0.02237	0.02685	0.02461	0.02405	0.02209	0.02405	0.02377	0.02321	0.02237	0.02405	0.02517	0.02321	0.02433	0.02293	0.02405	0.02321	0.02573	0.02097	0.02181	0.02405	0.02349	0.02461	0.02517	0.02517	0.02713	0.02685	0.36299	0.55692	0.5849	0.60533	0.71752	0.78719	0.79698	0.77572	0.73599	0.71501	0.67388	0.66968	0.66017	0.65597	0.63359
592.23	54.603	0.02236	0.02433	0.02545	0.02293	0.02293	0.02433	0.02377	0.02208	0.02405	0.02517	0.02545	0.02349	0.02349	0.02377	0.02433	0.02236	0.02236	0.02377	0.02517	0.02377	0.02517	0.02377	0.02517	0.02405	0.02461	0.02293	0.02545	0.02265	0.02573	0.02433	0.02377	0.02517	0.02741	0.36248	0.54623	0.57228	0.62437	0.72043	0.7924	0.79156	0.77168	0.74536	0.71623	0.68487	0.66666	0.6605	0.65546	0.63838
592.998	54.803	0.02359	0.02387	0.02499	0.02555	0.02471	0.02471	0.02218	0.02387	0.02639	0.02387	0.02274	0.02387	0.02611	0.02274	0.02415	0.02583	0.02471	0.02331	0.02499	0.02415	0.02583	0.02443	0.02415	0.02471	0.02415	0.02443	0.02359	0.02471	0.02499	0.02359	0.02331	0.02443	0.02611	0.3564	0.53933	0.5744	0.61901	0.72224	0.80443	0.79826	0.76993	0.75141	0.71887	0.69868	0.67147	0.66642	0.65295	0.63444
593.765	55.003	0.02501	0.0236	0.02416	0.02276	0.02641	0.02529	0.02416	0.02557	0.02192	0.0222	0.02192	0.02444	0.02444	0.02529	0.02501	0.02276	0.02304	0.02192	0.02388	0.02501	0.02416	0.02501	0.02473	0.02388	0.02388	0.02501	0.02585	0.02529	0.02473	0.02332	0.0236	0.02416	0.02444	0.36287	0.55324	0.58778	0.62035	0.72928	0.80255	0.80536	0.79132	0.74275	0.71608	0.6824	0.6678	0.67088	0.65488	0.63944
594.532	55.203	0.0241	0.02439	0.0241	0.02467	0.02467	0.02354	0.0227	0.02495	0.0241	0.0241	0.02439	0.02382	0.02495	0.02382	0.0241	0.0227	0.02467	0.0241	0.02326	0.02185	0.02214	0.02495	0.02326	0.02439	0.02579	0.02551	0.02467	0.02579	0.02551	0.02354	0.02467	0.02776	0.02523	0.3652	0.55581	0.58336	0.61962	0.73937	0.80149	0.81133	0.77872	0.75202	0.71323	0.69159	0.67584	0.67416	0.66544	0.64464
595.299	55.403	0.02422	0.0245	0.02422	0.02562	0.02253	0.02169	0.02253	0.02365	0.02225	0.02225	0.02506	0.02337	0.02619	0.02169	0.02647	0.02337	0.02337	0.02309	0.02562	0.02422	0.02534	0.02422	0.02422	0.02337	0.02534	0.02506	0.02394	0.02675	0.02619	0.02619	0.02619	0.02365	0.02591	0.36327	0.55766	0.58663	0.62348	0.73093	0.80209	0.79843	0.78493	0.75849	0.72924	0.68536	0.68452	0.6803	0.65977	0.64036
596.066	55.603	0.02291	0.02573	0.02376	0.0246	0.02376	0.02235	0.02516	0.02319	0.02122	0.02376	0.02347	0.02319	0.02573	0.02432	0.02573	0.02488	0.02207	0.02516	0.02573	0.02516	0.02263	0.02657	0.02488	0.02319	0.02432	0.02488	0.02601	0.02404	0.02601	0.02545	0.02686	0.0246	0.02686	0.36212	0.56212	0.59197	0.63478	0.74237	0.80883	0.81615	0.78686	0.76208	0.71561	0.69393	0.68492	0.67816	0.66914	0.63816
596.833	55.803	0.02347	0.02431	0.0246	0.02488	0.02319	0.02347	0.02516	0.0246	0.02403	0.02629	0.02375	0.02431	0.02234	0.02488	0.0229	0.02629	0.02572	0.02206	0.02319	0.02403	0.0229	0.02347	0.02347	0.02488	0.02516	0.02319	0.02657	0.02516	0.02319	0.0246	0.02516	0.02572	0.02544	0.37005	0.55585	0.60039	0.6252	0.73627	0.81491	0.81322	0.78955	0.75995	0.72922	0.70075	0.68356	0.67905	0.66016	0.64606
597.599	56.003	0.02452	0.02424	0.02508	0.02339	0.0248	0.02367	0.02339	0.0248	0.02508	0.02452	0.02311	0.02339	0.02424	0.02452	0.02452	0.02734	0.0248	0.02621	0.02649	0.02452	0.02452	0.02537	0.02593	0.0248	0.02339	0.02565	0.02678	0.02537	0.02621	0.02565	0.02311	0.02649	0.02565	0.37606	0.57283	0.59683	0.62647	0.73401	0.81586	0.82376	0.79921	0.76054	0.73316	0.70437	0.68207	0.6801	0.66485	0.65328
598.366	56.203	0.02409	0.02551	0.02551	0.02409	0.02268	0.02409	0.02466	0.02438	0.02522	0.02466	0.02381	0.02522	0.02212	0.02833	0.02409	0.02353	0.02381	0.02184	0.02381	0.02297	0.02692	0.02692	0.02522	0.02664	0.02692	0.02607	0.02466	0.02325	0.02776	0.02522	0.02522	0.02551	0.02664	0.37045	0.56292	0.59453	0.62867	0.73618	0.82619	0.82562	0.80672	0.75678	0.73533	0.71417	0.68849	0.68229	0.67523	0.65266
599.133	56.403	0.02529	0.02472	0.02472	0.02387	0.02416	0.02359	0.02387	0.02726	0.02472	0.02133	0.02303	0.02416	0.02529	0.02472	0.025	0.025	0.02444	0.02331	0.025	0.025	0.02557	0.02529	0.02613	0.02529	0.02613	0.02387	0.02585	0.02698	0.02359	0.025	0.02529	0.02472	0.02472	0.36966	0.56975	0.5974	0.63494	0.7478	0.83019	0.82426	0.79464	0.7636	0.74357	0.70209	0.68883	0.67952	0.67416	0.65328
599.899	56.603	0.02243	0.02468	0.02356	0.0244	0.02638	0.0244	0.02581	0.02666	0.02581	0.02327	0.02186	0.0244	0.02694	0.02384	0.0213	0.02581	0.02271	0.02525	0.02638	0.02299	0.02327	0.02751	0.02553	0.02468	0.02356	0.02751	0.02581	0.02497	0.02299	0.02497	0.02412	0.02327	0.02666	0.36914	0.56674	0.60428	0.64238	0.7406	0.83458	0.8295	0.80523	0.78688	0.73862	0.7152	0.68472	0.68895	0.67992	0.65367
600.666	56.803	0.025	0.02331	0.02415	0.02331	0.02331	0.02246	0.025	0.02387	0.025	0.02218	0.02444	0.02133	0.02472	0.025	0.02359	0.02613	0.02331	0.02387	0.02415	0.02472	0.02755	0.02472	0.02613	0.02472	0.02528	0.02444	0.02783	0.025	0.02557	0.02528	0.02246	0.02415	0.02472	0.37261	0.57717	0.60853	0.63961	0.75854	0.83736	0.83368	0.81335	0.76702	0.74385	0.72041	0.70628	0.69329	0.6738	0.65571
601.432	57.003	0.02334	0.02504	0.02221	0.02334	0.02391	0.02334	0.02561	0.02391	0.02533	0.02363	0.02419	0.02561	0.02334	0.02561	0.02334	0.02448	0.02391	0.02476	0.02448	0.02561	0.02646	0.02504	0.02533	0.02306	0.02448	0.02674	0.02448	0.02788	0.02703	0.02363	0.02646	0.02589	0.02646	0.37345	0.57255	0.61106	0.64278	0.76368	0.83815	0.83022	0.81578	0.78634	0.7348	0.71612	0.70847	0.69828	0.67789	0.66798
602.199	57.203	0.02384	0.02441	0.02469	0.02498	0.02498	0.02413	0.02526	0.02384	0.02328	0.02413	0.02328	0.02271	0.02413	0.02526	0.02384	0.02526	0.02441	0.02526	0.02384	0.0264	0.02668	0.02469	0.0281	0.02498	0.02441	0.02469	0.02583	0.02413	0.02469	0.02328	0.02611	0.02498	0.02611	0.37958	0.58265	0.61583	0.6544	0.77152	0.84808	0.84099	0.81547	0.78626	0.74997	0.72728	0.69524	0.69779	0.68928	0.66348
602.965	57.403	0.02298	0.02469	0.02525	0.02497	0.02384	0.02525	0.02525	0.02384	0.02525	0.02525	0.0261	0.02469	0.0261	0.0244	0.02384	0.02497	0.02582	0.02412	0.02554	0.0244	0.0261	0.02582	0.02554	0.02469	0.02582	0.0261	0.02695	0.0261	0.02554	0.02469	0.02497	0.02469	0.02724	0.38349	0.58694	0.61272	0.65267	0.75268	0.84559	0.85098	0.83143	0.79149	0.76033	0.71613	0.72293	0.7116	0.68865	0.67562
603.731	57.603	0.02614	0.02189	0.02444	0.02529	0.02557	0.02501	0.02501	0.02585	0.02585	0.02501	0.02302	0.02472	0.02784	0.02416	0.02529	0.02557	0.02642	0.02444	0.02359	0.02472	0.02614	0.02642	0.02529	0.02387	0.02359	0.02416	0.02699	0.02585	0.02614	0.02585	0.02642	0.02642	0.02642	0.38319	0.59154	0.62409	0.65891	0.76392	0.8559	0.85335	0.83411	0.79873	0.76364	0.73703	0.72514	0.70165	0.69769	0.66316
604.497	57.803	0.02606	0.02522	0.02437	0.02437	0.02352	0.0255	0.02493	0.02522	0.02493	0.02408	0.02437	0.02437	0.02606	0.02522	0.02522	0.02578	0.02578	0.02352	0.02295	0.02691	0.02437	0.02352	0.0238	0.02408	0.02465	0.0255	0.02493	0.02465	0.0255	0.02578	0.02522	0.02635	0.02691	0.38951	0.58661	0.61969	0.65362	0.77294	0.85068	0.84842	0.83457	0.79273	0.75993	0.73929	0.71045	0.70819	0.70932	0.67285
605.263	58.003	0.02654	0.02484	0.02428	0.02484	0.024	0.02626	0.02654	0.02315	0.02541	0.02173	0.02513	0.02315	0.02202	0.024	0.02795	0.02258	0.02428	0.02371	0.02428	0.02456	0.02541	0.02513	0.024	0.02456	0.02626	0.02541	0.02513	0.02541	0.02823	0.02654	0.024	0.02597	0.02852	0.38317	0.58519	0.61259	0.64706	0.76627	0.85016	0.8575	0.8318	0.79254	0.75271	0.73096	0.71514	0.71937	0.69677	0.68011
606.029	58.203	0.02438	0.02467	0.02495	0.0258	0.02325	0.02608	0.02495	0.02523	0.02382	0.02467	0.0258	0.02495	0.02636	0.02495	0.02551	0.02354	0.02495	0.0258	0.02467	0.02382	0.02495	0.02551	0.02325	0.02608	0.0258	0.02551	0.02721	0.02636	0.02382	0.02467	0.02551	0.02495	0.0258	0.38665	0.596	0.63385	0.65786	0.77707	0.85926	0.85954	0.83751	0.80588	0.7782	0.73922	0.72199	0.71351	0.70193	0.68357
606.795	58.403	0.02629	0.02318	0.02431	0.02601	0.02403	0.02544	0.02289	0.02544	0.02572	0.02346	0.02431	0.02516	0.02459	0.02289	0.02374	0.02318	0.02601	0.02544	0.02261	0.02629	0.02629	0.02601	0.02544	0.02289	0.02516	0.02488	0.02657	0.02657	0.02488	0.02289	0.02686	0.02459	0.02771	0.38808	0.58762	0.62271	0.67535	0.77863	0.87031	0.86465	0.84456	0.81004	0.7693	0.73789	0.73336	0.72402	0.70081	0.6861
607.561	58.603	0.02715	0.02488	0.02545	0.02658	0.0263	0.02403	0.02488	0.02459	0.02516	0.02573	0.02289	0.02374	0.02431	0.02545	0.02545	0.02516	0.02403	0.02403	0.02545	0.02516	0.02459	0.02573	0.02601	0.02403	0.02403	0.02545	0.02828	0.02743	0.02431	0.02601	0.02573	0.02573	0.02913	0.39369	0.60018	0.63252	0.67506	0.79105	0.86506	0.87441	0.84181	0.81884	0.78396	0.7383	0.72185	0.72894	0.71249	0.69349
608.327	58.803	0.02452	0.0248	0.02508	0.02537	0.02537	0.02707	0.02736	0.02508	0.02622	0.02594	0.02792	0.02395	0.0248	0.02736	0.02452	0.02366	0.0248	0.02679	0.02452	0.02423	0.0248	0.02452	0.02565	0.0265	0.02452	0.02849	0.02594	0.02565	0.02679	0.02537	0.02423	0.02594	0.02764	0.3872	0.60925	0.62941	0.67597	0.7955	0.87214	0.87555	0.85852	0.81736	0.77648	0.74553	0.7373	0.73048	0.71828	0.69471
609.092	59.003	0.02298	0.02639	0.02497	0.02582	0.02639	0.02639	0.02553	0.02525	0.02497	0.0244	0.02298	0.02326	0.0244	0.02582	0.02525	0.02355	0.0244	0.02639	0.02525	0.02525	0.02468	0.02411	0.02525	0.02667	0.02497	0.02553	0.02639	0.02724	0.0244	0.02411	0.0244	0.02497	0.02639	0.39662	0.60639	0.64158	0.67451	0.79314	0.88225	0.88168	0.85898	0.81074	0.78917	0.75057	0.72985	0.72758	0.72446	0.70261
609.858	59.203	0.02514	0.02543	0.02486	0.02457	0.02457	0.02543	0.02457	0.02543	0.02514	0.02685	0.02599	0.02315	0.02543	0.02372	0.02713	0.02486	0.02514	0.02514	0.02514	0.02628	0.02457	0.02656	0.02401	0.02457	0.02571	0.02685	0.02429	0.02543	0.02628	0.02628	0.02486	0.02713	0.02599	0.39174	0.62001	0.64016	0.67479	0.79827	0.8891	0.89562	0.85958	0.82552	0.78777	0.75825	0.74264	0.74122	0.71993	0.70687
610.623	59.403	0.02217	0.02586	0.02472	0.02416	0.02444	0.02359	0.02359	0.02586	0.02728	0.02472	0.02387	0.02558	0.02444	0.02614	0.02416	0.02472	0.02756	0.02472	0.02671	0.02614	0.02387	0.02529	0.02643	0.02586	0.02614	0.02785	0.02472	0.02529	0.02444	0.02558	0.02302	0.02643	0.02728	0.39565	0.61003	0.64723	0.68726	0.80366	0.88542	0.89138	0.86498	0.83659	0.78748	0.76278	0.74206	0.73695	0.71821	0.70345
611.389	59.603	0.02572	0.0243	0.02316	0.02458	0.02515	0.02486	0.02543	0.02486	0.02458	0.02515	0.02458	0.02259	0.02515	0.02458	0.02458	0.02316	0.02458	0.026	0.02344	0.02572	0.02657	0.02543	0.02401	0.02543	0.02486	0.02743	0.02714	0.02572	0.026	0.02629	0.02572	0.026	0.02799	0.40128	0.6152	0.6462	0.68801	0.80604	0.8797	0.89022	0.87401	0.82566	0.79523	0.76537	0.75883	0.74717	0.73323	0.71162
612.154	59.803	0.02571	0.02514	0.02628	0.02543	0.02372	0.02344	0.02571	0.02372	0.02458	0.02571	0.02571	0.02543	0.02458	0.02543	0.026	0.02685	0.02714	0.02344	0.02514	0.026	0.02344	0.02571	0.02401	0.02571	0.02714	0.02401	0.02657	0.02401	0.026	0.02657	0.02429	0.02685	0.02828	0.39945	0.62387	0.64722	0.69079	0.80754	0.89096	0.89893	0.87046	0.82974	0.80383	0.75799	0.75913	0.75144	0.73265	0.70531
612.919	60.003	0.02567	0.02425	0.02396	0.02482	0.02482	0.02567	0.02596	0.02282	0.02539	0.02653	0.02653	0.02653	0.02282	0.0251	0.02396	0.02653	0.02482	0.02539	0.0271	0.02453	0.02539	0.02453	0.0251	0.0251	0.0271	0.02653	0.02681	0.0251	0.02396	0.02425	0.02396	0.02453	0.02852	0.40409	0.62159	0.64664	0.70015	0.81087	0.90507	0.90223	0.87889	0.83449	0.80119	0.77558	0.75622	0.7585	0.74142	0.70954
613.685	60.203	0.02578	0.02635	0.02464	0.02607	0.02407	0.02464	0.02493	0.02436	0.02578	0.02265	0.0235	0.02122	0.02493	0.02635	0.0235	0.02322	0.0255	0.02493	0.0255	0.02293	0.02436	0.02493	0.0235	0.02379	0.02578	0.02493	0.0255	0.02464	0.02806	0.02436	0.02521	0.0255	0.02949	0.40004	0.62841	0.65034	0.68536	0.81889	0.89233	0.90429	0.88123	0.84394	0.80921	0.77817	0.75511	0.7517	0.74572	0.70899
614.45	60.403	0.02414	0.02357	0.02385	0.02442	0.02499	0.02271	0.02243	0.02556	0.02357	0.02556	0.02442	0.02614	0.02385	0.02243	0.02442	0.02471	0.02414	0.02528	0.02271	0.02499	0.02414	0.02385	0.02556	0.02728	0.02528	0.02414	0.02728	0.02614	0.02414	0.02642	0.02499	0.02614	0.02642	0.40711	0.63062	0.65115	0.70075	0.82389	0.90227	0.91595	0.87861	0.84868	0.8179	0.774	0.75833	0.74835	0.72754	0.71443
615.215	60.603	0.02682	0.02482	0.02453	0.02767	0.02482	0.02396	0.02311	0.0251	0.02368	0.02425	0.02453	0.02339	0.02625	0.02425	0.02482	0.02482	0.02311	0.02568	0.02425	0.02568	0.0251	0.02596	0.02368	0.02853	0.02568	0.02596	0.02625	0.02539	0.02568	0.02653	0.0251	0.02682	0.02653	0.4051	0.61804	0.65657	0.69767	0.82153	0.90713	0.90999	0.87945	0.85263	0.81011	0.78671	0.75989	0.75104	0.74904	0.71965
615.98	60.803	0.02543	0.026	0.02257	0.02371	0.02486	0.02343	0.02429	0.02686	0.02429	0.02572	0.02657	0.02514	0.02457	0.02429	0.02572	0.02429	0.026	0.02514	0.02457	0.02457	0.02572	0.02371	0.02572	0.02514	0.02772	0.02629	0.02285	0.02657	0.02629	0.02457	0.02543	0.02686	0.02686	0.40267	0.62971	0.65945	0.70062	0.82927	0.91188	0.90731	0.8873	0.84985	0.81555	0.78753	0.77152	0.7538	0.73979	0.72892
616.745	61.003	0.02622	0.02278	0.02249	0.02335	0.02536	0.02593	0.02593	0.02421	0.02249	0.02593	0.02564	0.02478	0.02478	0.02478	0.02421	0.02249	0.02478	0.02564	0.02622	0.02593	0.02708	0.02593	0.0265	0.02421	0.02478	0.02564	0.02708	0.02765	0.0265	0.02564	0.02536	0.02564	0.02478	0.39962	0.63227	0.65891	0.71707	0.83623	0.91128	0.91901	0.88636	0.85743	0.80444	0.78754	0.76462	0.75717	0.74686	0.72509
617.51	61.203	0.02575	0.02403	0.02288	0.02461	0.02432	0.02547	0.02317	0.02547	0.02489	0.02461	0.02547	0.02317	0.02346	0.02489	0.02374	0.02604	0.02346	0.02575	0.02346	0.02518	0.02518	0.02432	0.02461	0.02776	0.02547	0.02403	0.02461	0.02575	0.02776	0.02489	0.02575	0.02518	0.02891	0.41096	0.63337	0.66608	0.69736	0.82877	0.91627	0.92114	0.89705	0.86061	0.82274	0.78171	0.76306	0.78143	0.75618	0.73265
618.274	61.403	0.02353	0.02296	0.02238	0.02554	0.02238	0.02324	0.02497	0.02526	0.02353	0.02411	0.02296	0.02353	0.02669	0.02382	0.02497	0.02324	0.02439	0.02468	0.02526	0.02497	0.02669	0.02612	0.02669	0.02468	0.02382	0.02526	0.02382	0.02526	0.02669	0.02497	0.02641	0.02554	0.02669	0.40918	0.62971	0.66277	0.7059	0.82979	0.91402	0.92034	0.90194	0.85452	0.82778	0.80392	0.77144	0.77719	0.74729	0.72286
619.039	61.603	0.02473	0.02445	0.02589	0.02416	0.02416	0.02502	0.02387	0.02762	0.02502	0.02531	0.02704	0.02416	0.02387	0.02416	0.023	0.02531	0.02185	0.02589	0.02329	0.02416	0.023	0.02647	0.02618	0.02531	0.02531	0.0256	0.02906	0.02473	0.02618	0.02647	0.02647	0.02473	0.02416	0.41376	0.6349	0.67036	0.71879	0.82833	0.92864	0.93094	0.90904	0.8658	0.8168	0.78999	0.77904	0.77154	0.75396	0.7358
619.804	61.803	0.02622	0.02276	0.02276	0.02478	0.02449	0.0242	0.02594	0.02536	0.02334	0.02709	0.02536	0.02478	0.02276	0.02536	0.02391	0.02391	0.02391	0.02478	0.02536	0.02363	0.02334	0.02565	0.02449	0.02449	0.0242	0.02449	0.02507	0.02507	0.02622	0.02449	0.02478	0.02536	0.02709	0.40968	0.63716	0.67325	0.71279	0.83604	0.9255	0.93445	0.90905	0.8649	0.82853	0.79448	0.77745	0.7633	0.76446	0.73127
620.568	62.003	0.0251	0.02539	0.02279	0.02684	0.02597	0.02626	0.0251	0.02423	0.02423	0.02337	0.02452	0.02423	0.02684	0.02221	0.02423	0.02452	0.02394	0.02597	0.02539	0.02597	0.02452	0.02452	0.02337	0.02741	0.02394	0.02626	0.0251	0.02337	0.02539	0.0251	0.02684	0.02626	0.02684	0.41919	0.6334	0.6756	0.70653	0.8467	0.91895	0.94178	0.90739	0.86953	0.82474	0.79381	0.76896	0.77098	0.75451	0.73572
621.333	62.203	0.02398	0.02601	0.02456	0.02427	0.0237	0.02312	0.0263	0.02341	0.02485	0.02398	0.02398	0.02283	0.0237	0.02312	0.0237	0.02572	0.02775	0.02485	0.02398	0.02485	0.0263	0.02514	0.02341	0.02398	0.02398	0.02485	0.02572	0.02485	0.02456	0.02717	0.02514	0.02572	0.02688	0.40993	0.62992	0.66957	0.70691	0.84033	0.92714	0.93206	0.91209	0.86348	0.82846	0.80329	0.78303	0.77579	0.7593	0.72601
622.097	62.403	0.02707	0.02649	0.02649	0.02359	0.02475	0.02272	0.02359	0.02417	0.02504	0.02446	0.02417	0.02446	0.02417	0.02359	0.02504	0.02446	0.02156	0.02359	0.02504	0.02475	0.02649	0.02417	0.02562	0.02301	0.02446	0.0262	0.02649	0.02591	0.02678	0.02301	0.02533	0.0262	0.0262	0.41365	0.64503	0.6688	0.71721	0.84274	0.93492	0.93492	0.89868	0.8668	0.83259	0.8065	0.78099	0.77491	0.7665	0.72736
622.861	62.603	0.02445	0.02503	0.02474	0.02387	0.02328	0.02358	0.02416	0.02416	0.02299	0.02154	0.02474	0.02416	0.02503	0.02299	0.02387	0.02503	0.02387	0.02241	0.02183	0.02503	0.02358	0.02328	0.02503	0.02445	0.02445	0.02648	0.02503	0.02619	0.02648	0.02503	0.02474	0.02328	0.02532	0.41354	0.63898	0.67442	0.72206	0.8426	0.9277	0.93351	0.91173	0.87542	0.83999	0.79352	0.78538	0.77202	0.75953	0.73804
623.625	62.803	0.02294	0.02439	0.02236	0.0241	0.02614	0.02556	0.02497	0.02352	0.02352	0.02526	0.02497	0.02526	0.02381	0.02526	0.02497	0.02526	0.02381	0.02439	0.02323	0.02556	0.02526	0.02352	0.02468	0.0241	0.02439	0.02526	0.02614	0.02526	0.02556	0.02614	0.02526	0.02439	0.02846	0.41174	0.63066	0.67747	0.70828	0.84374	0.9321	0.93675	0.90623	0.86728	0.82717	0.79752	0.79142	0.77427	0.7609	0.73706
624.39	63.003	0.02167	0.02429	0.02487	0.024	0.02633	0.02545	0.02283	0.024	0.02254	0.02283	0.02312	0.02312	0.02458	0.02371	0.02341	0.02516	0.02283	0.02371	0.02604	0.02254	0.02574	0.02487	0.024	0.02604	0.02545	0.02458	0.02196	0.02516	0.02371	0.02458	0.02371	0.02662	0.02866	0.41709	0.64766	0.67095	0.71665	0.83657	0.94862	0.94455	0.91457	0.87266	0.82347	0.79931	0.77952	0.76846	0.76264	0.74226
625.154	63.203	0.02483	0.0222	0.02454	0.02483	0.02249	0.02599	0.02454	0.02512	0.02483	0.02366	0.02454	0.02366	0.02366	0.02249	0.02337	0.02249	0.02599	0.02162	0.02337	0.02162	0.02132	0.02541	0.0222	0.02249	0.02599	0.02454	0.0257	0.02541	0.02337	0.02483	0.02366	0.02366	0.02424	0.41472	0.64435	0.67819	0.72604	0.84943	0.92819	0.92673	0.91419	0.8789	0.82785	0.79897	0.78672	0.77388	0.75054	0.73771
625.918	63.403	0.02493	0.02464	0.02493	0.02231	0.02172	0.02318	0.02377	0.02523	0.02289	0.02406	0.02406	0.02347	0.02201	0.02289	0.02289	0.02347	0.02406	0.02464	0.02493	0.0226	0.02581	0.02406	0.02435	0.02581	0.02406	0.02377	0.02435	0.02581	0.02289	0.02231	0.02435	0.02669	0.02581	0.41811	0.64399	0.67813	0.72219	0.84706	0.94071	0.92905	0.9095	0.87857	0.82927	0.80593	0.77266	0.78871	0.76566	0.7429
626.681	63.603	0.02397	0.02251	0.02426	0.02368	0.02338	0.02309	0.02543	0.02251	0.02514	0.02484	0.02543	0.02514	0.0228	0.0228	0.02572	0.02455	0.0228	0.02368	0.02338	0.02397	0.02251	0.02601	0.02426	0.02543	0.02543	0.02397	0.02776	0.0228	0.02397	0.02338	0.02455	0.02514	0.0263	0.41519	0.64608	0.67294	0.71321	0.8495	0.93122	0.94259	0.9102	0.87051	0.83608	0.79697	0.78793	0.78326	0.76458	0.73598
627.445	63.803	0.02401	0.02226	0.02138	0.02197	0.02489	0.02343	0.02255	0.02372	0.0243	0.02197	0.02547	0.02197	0.0243	0.02401	0.0243	0.02576	0.02547	0.02343	0.0243	0.02343	0.02197	0.02576	0.02459	0.02343	0.0243	0.02547	0.02197	0.02693	0.02605	0.02489	0.02284	0.02576	0.02459	0.41538	0.64151	0.67302	0.71532	0.84135	0.93732	0.93966	0.9137	0.87927	0.82297	0.79847	0.77951	0.77776	0.76755	0.73545
628.209	64.003	0.02451	0.02276	0.02568	0.0248	0.02276	0.02539	0.02451	0.02422	0.02364	0.02422	0.02334	0.02218	0.02509	0.02393	0.02422	0.02509	0.02334	0.0248	0.02218	0.02364	0.0216	0.02247	0.02539	0.02509	0.02364	0.02364	0.02393	0.02626	0.0248	0.02218	0.02451	0.02218	0.02714	0.4149	0.64314	0.67491	0.71338	0.84832	0.93691	0.94478	0.91039	0.88038	0.82384	0.80286	0.7845	0.78216	0.75739	0.7469
628.973	64.203	0.02581	0.0226	0.02465	0.02465	0.02231	0.0229	0.02377	0.02435	0.02377	0.0229	0.02465	0.02377	0.02465	0.02114	0.02231	0.02406	0.02173	0.02231	0.02348	0.0229	0.02465	0.02465	0.02348	0.0226	0.02348	0.02581	0.02581	0.02319	0.02435	0.0226	0.02465	0.0226	0.02494	0.413	0.64578	0.67349	0.71287	0.8482	0.94706	0.94065	0.9074	0.87736	0.83566	0.80066	0.7887	0.77354	0.76245	0.73795
629.736	64.403	0.02319	0.02524	0.02407	0.02378	0.02115	0.02465	0.02349	0.02319	0.02349	0.02378	0.02319	0.02319	0.02436	0.02319	0.02378	0.02407	0.02378	0.02349	0.02553	0.02524	0.02582	0.02349	0.02378	0.02407	0.02524	0.0229	0.02232	0.02407	0.02436	0.02378	0.02203	0.02582	0.02816	0.41458	0.65024	0.67623	0.71886	0.85316	0.94045	0.94746	0.91535	0.87681	0.83973	0.81083	0.78981	0.77842	0.76499	0.74397
630.5	64.603	0.02299	0.02299	0.02445	0.02416	0.02474	0.02445	0.02474	0.0227	0.02328	0.0227	0.02591	0.02211	0.02241	0.02153	0.02211	0.02416	0.02387	0.02241	0.02416	0.02387	0.02299	0.02416	0.0262	0.02357	0.02328	0.02445	0.02416	0.02416	0.02387	0.02095	0.02474	0.02299	0.02591	0.41346	0.64004	0.68238	0.72354	0.86337	0.95124	0.93256	0.92876	0.87914	0.83769	0.80528	0.78602	0.78485	0.765	0.74193
631.263	64.803	0.02429	0.0237	0.0237	0.02224	0.02458	0.024	0.02195	0.02283	0.02546	0.02195	0.02195	0.02487	0.02546	0.02137	0.02283	0.02166	0.02254	0.02195	0.024	0.02283	0.0237	0.02458	0.02546	0.02254	0.02224	0.02546	0.02546	0.02487	0.02458	0.02312	0.024	0.0237	0.02429	0.42134	0.64959	0.68286	0.72197	0.85096	0.95076	0.94463	0.92625	0.87547	0.84075	0.80514	0.78968	0.78851	0.76575	0.74123
632.027	65.003	0.02182	0.02416	0.02299	0.02299	0.02328	0.02416	0.02328	0.02474	0.02182	0.02561	0.0227	0.02095	0.02416	0.02357	0.01949	0.02328	0.02386	0.02299	0.02328	0.0227	0.02357	0.02416	0.02153	0.02503	0.02532	0.02299	0.02328	0.0224	0.02357	0.02416	0.02503	0.02416	0.02532	0.41711	0.64811	0.68194	0.72102	0.85837	0.94876	0.95139	0.9161	0.86741	0.84437	0.81959	0.7843	0.78343	0.76651	0.74406
632.79	65.203	0.02125	0.02299	0.02329	0.02416	0.02474	0.02241	0.02445	0.02416	0.02416	0.02416	0.02212	0.02183	0.02416	0.0227	0.02329	0.02299	0.02299	0.02299	0.02183	0.02183	0.02329	0.02474	0.02445	0.02329	0.02329	0.02445	0.02358	0.02562	0.02387	0.02533	0.02474	0.02241	0.02678	0.41882	0.65108	0.67963	0.71256	0.84804	0.9468	0.94505	0.91446	0.88446	0.83697	0.80521	0.78919	0.77928	0.76413	0.7417
633.553	65.403	0.02266	0.02295	0.02441	0.02324	0.02324	0.02208	0.02295	0.0247	0.02382	0.02353	0.02237	0.02324	0.02295	0.02557	0.02615	0.02353	0.02266	0.02149	0.02237	0.02266	0.02324	0.02295	0.02441	0.02412	0.02237	0.02324	0.02266	0.02441	0.02412	0.02499	0.02441	0.0247	0.02528	0.41463	0.63707	0.6723	0.718	0.83706	0.92701	0.94272	0.91537	0.86966	0.84259	0.7966	0.78147	0.77943	0.75352	0.74508
634.316	65.603	0.02153	0.02328	0.02357	0.02182	0.02444	0.02211	0.02415	0.02182	0.0227	0.02357	0.02444	0.02444	0.0227	0.02299	0.02153	0.02095	0.02532	0.02415	0.02007	0.02299	0.02415	0.02474	0.02182	0.02211	0.0227	0.02328	0.0227	0.02357	0.02328	0.02299	0.02299	0.02328	0.02474	0.41179	0.6424	0.67851	0.71257	0.84328	0.9411	0.94517	0.91228	0.88055	0.8264	0.80748	0.78681	0.774	0.76206	0.73353
635.079	65.803	0.02181	0.0221	0.02152	0.02385	0.02356	0.02531	0.0221	0.02385	0.02298	0.02239	0.02181	0.02239	0.02152	0.02268	0.02239	0.02385	0.02356	0.02152	0.02152	0.0221	0.02268	0.02327	0.02268	0.02414	0.02385	0.02443	0.02356	0.02531	0.02327	0.02502	0.02414	0.0221	0.0256	0.41363	0.6446	0.67343	0.71769	0.85106	0.93346	0.9387	0.91657	0.86504	0.83388	0.79515	0.78088	0.78409	0.75526	0.74128
635.842	66.003	0.02265	0.0209	0.02381	0.0209	0.02381	0.02148	0.02294	0.02381	0.02381	0.02323	0.02235	0.02352	0.0241	0.02206	0.02323	0.01973	0.02352	0.02119	0.02352	0.02469	0.02265	0.02235	0.02381	0.02527	0.02323	0.0241	0.0241	0.02294	0.02323	0.02381	0.02381	0.02235	0.02498	0.41494	0.6354	0.6631	0.71005	0.8462	0.94387	0.93133	0.90334	0.87827	0.82521	0.79372	0.77623	0.78294	0.7599	0.73833
636.605	66.203	0.02227	0.0211	0.02402	0.02256	0.02256	0.02315	0.02169	0.02285	0.02169	0.02256	0.02227	0.0211	0.02256	0.02344	0.02139	0.02169	0.02256	0.02198	0.02285	0.02285	0.02285	0.02198	0.02256	0.02431	0.02344	0.02344	0.02402	0.02373	0.0249	0.02519	0.02285	0.02227	0.02636	0.41761	0.63333	0.6777	0.70747	0.84757	0.92257	0.9357	0.91002	0.86712	0.82509	0.79883	0.77694	0.77431	0.75125	0.73462
637.368	66.403	0.02227	0.02168	0.02256	0.02256	0.02168	0.02168	0.02197	0.02197	0.02227	0.02256	0.0208	0.02168	0.02343	0.0246	0.02051	0.02373	0.02139	0.02285	0.02256	0.0211	0.02373	0.02285	0.0208	0.02373	0.02285	0.02197	0.02256	0.02168	0.02314	0.02431	0.02314	0.02256	0.02548	0.41405	0.64685	0.66321	0.70789	0.83493	0.92487	0.94561	0.90151	0.86238	0.81624	0.79025	0.77798	0.78441	0.75929	0.71957
638.131	66.603	0.02096	0.02301	0.02096	0.02359	0.02184	0.02154	0.02213	0.02154	0.02154	0.02242	0.02154	0.02096	0.02359	0.02184	0.02271	0.02476	0.02038	0.0233	0.02096	0.02271	0.02125	0.02301	0.02154	0.02125	0.02096	0.0195	0.02154	0.02301	0.02008	0.02213	0.02242	0.02447	0.02593	0.40819	0.62324	0.66385	0.70534	0.83855	0.92764	0.93027	0.8996	0.8774	0.83095	0.78012	0.77136	0.76289	0.75296	0.73134
638.894	66.803	0.02106	0.02194	0.02164	0.02281	0.02194	0.02281	0.02223	0.02281	0.02164	0.02369	0.02398	0.0234	0.02252	0.02164	0.02252	0.02223	0.02223	0.02135	0.01901	0.02545	0.0193	0.02135	0.02252	0.02194	0.02106	0.02223	0.02252	0.02252	0.0234	0.02106	0.02223	0.02135	0.02428	0.41167	0.63721	0.67172	0.71033	0.83259	0.92705	0.92296	0.88932	0.8592	0.8165	0.79164	0.76883	0.76532	0.75333	0.72642
639.656	67.003	0.02225	0.02137	0.02225	0.02342	0.02137	0.02167	0.02137	0.02313	0.02196	0.02255	0.02137	0.02342	0.02196	0.02137	0.02342	0.02167	0.02079	0.02342	0.02137	0.02284	0.01991	0.02225	0.02225	0.02342	0.02518	0.02225	0.02547	0.02372	0.02342	0.02196	0.02196	0.02225	0.02401	0.4071	0.63345	0.67239	0.70694	0.83195	0.92153	0.92153	0.89547	0.85917	0.81555	0.77837	0.76754	0.76842	0.73914	0.72275
640.419	67.203	0.02114	0.02349	0.02055	0.0229	0.02143	0.02378	0.02055	0.02231	0.02026	0.02349	0.02261	0.02173	0.02114	0.02143	0.02202	0.02085	0.02173	0.02349	0.02143	0.02055	0.02261	0.02173	0.0229	0.02261	0.0229	0.02173	0.02349	0.02173	0.0229	0.02143	0.0232	0.02143	0.0229	0.40333	0.62796	0.65464	0.70566	0.82206	0.91969	0.92291	0.89828	0.84581	0.80916	0.77632	0.76342	0.75316	0.74495	0.72208
641.181	67.403	0.02113	0.02201	0.02348	0.02231	0.0226	0.02231	0.02378	0.01907	0.02201	0.02172	0.02142	0.02142	0.02201	0.02142	0.02113	0.02172	0.02231	0.02113	0.02172	0.01995	0.02172	0.02231	0.02172	0.02319	0.02319	0.02201	0.02348	0.02348	0.02289	0.0226	0.02525	0.02113	0.02466	0.40721	0.63269	0.64563	0.69854	0.81758	0.91133	0.92691	0.88753	0.85373	0.81875	0.78525	0.75703	0.75762	0.73851	0.71941
641.944	67.603	0.02337	0.02131	0.0219	0.02042	0.02072	0.01983	0.02308	0.02042	0.02131	0.02278	0.02337	0.02308	0.02131	0.02337	0.02396	0.02072	0.0219	0.0216	0.02072	0.02042	0.02367	0.0216	0.02425	0.02072	0.0219	0.02337	0.02278	0.02249	0.02337	0.02337	0.02308	0.02101	0.02543	0.40399	0.62283	0.66406	0.69558	0.82633	0.91496	0.91172	0.88286	0.8543	0.81337	0.78186	0.76302	0.74859	0.74859	0.71943
642.706	67.803	0.01988	0.02195	0.01988	0.02165	0.02519	0.02224	0.02224	0.02106	0.02195	0.02431	0.02135	0.02106	0.02076	0.02195	0.02165	0.02106	0.02254	0.02342	0.02135	0.02195	0.01988	0.02254	0.02342	0.02313	0.02283	0.02342	0.02283	0.02254	0.02313	0.02165	0.02195	0.02372	0.02254	0.39922	0.62441	0.65481	0.69524	0.83334	0.90947	0.91507	0.87672	0.84633	0.80531	0.77492	0.76429	0.76016	0.73508	0.71
643.468	68.003	0.021	0.02041	0.02189	0.01893	0.02011	0.02011	0.02218	0.02248	0.02189	0.02159	0.02041	0.02396	0.021	0.02071	0.02248	0.021	0.021	0.01864	0.0213	0.02218	0.01923	0.02248	0.02011	0.021	0.02248	0.02071	0.01982	0.02248	0.02277	0.021	0.02396	0.02277	0.02336	0.39058	0.62007	0.65138	0.69184	0.82384	0.90003	0.91125	0.87847	0.8454	0.79638	0.76419	0.74913	0.74293	0.72521	0.71369
644.23	68.203	0.02104	0.02192	0.02192	0.02074	0.02104	0.02192	0.02074	0.01927	0.01897	0.02163	0.02192	0.02163	0.0231	0.02281	0.01986	0.02133	0.02104	0.02163	0.02222	0.02104	0.02074	0.02222	0.02045	0.02015	0.01986	0.02074	0.02074	0.0231	0.02222	0.02251	0.02192	0.02045	0.02104	0.39983	0.60674	0.65043	0.67787	0.81009	0.89714	0.89419	0.87295	0.83163	0.79829	0.77173	0.74664	0.74162	0.72244	0.70621
644.992	68.403	0.02125	0.02214	0.02214	0.02185	0.02066	0.02066	0.01978	0.02007	0.02037	0.01918	0.02155	0.02214	0.02007	0.02007	0.02096	0.02066	0.02096	0.02125	0.02214	0.02125	0.02096	0.02332	0.02214	0.02362	0.02066	0.02214	0.02185	0.02125	0.02362	0.02007	0.02037	0.02244	0.02273	0.3929	0.60544	0.64121	0.68052	0.79785	0.88355	0.89863	0.87055	0.83391	0.78839	0.76534	0.74347	0.7346	0.72958	0.70682
645.754	68.603	0.02091	0.02416	0.01972	0.01854	0.0215	0.0212	0.02209	0.0215	0.0218	0.02091	0.02002	0.02002	0.02328	0.02061	0.02239	0.02091	0.02268	0.02209	0.01913	0.02002	0.02298	0.02209	0.02032	0.02061	0.02032	0.0215	0.0212	0.02091	0.02446	0.02091	0.02357	0.02268	0.02209	0.38725	0.61121	0.63103	0.67806	0.80378	0.87979	0.88837	0.8721	0.83809	0.79017	0.76385	0.72421	0.73545	0.71918	0.69877
646.516	68.803	0.0212	0.02061	0.02238	0.0215	0.02001	0.01942	0.02209	0.0215	0.02268	0.0209	0.02061	0.02327	0.02031	0.02001	0.0215	0.02179	0.02061	0.02031	0.02061	0.02179	0.02031	0.02061	0.01972	0.02061	0.02209	0.02209	0.02357	0.0212	0.02179	0.0209	0.02238	0.02031	0.02565	0.39014	0.60583	0.63871	0.679	0.79246	0.89169	0.88784	0.86296	0.81556	0.77617	0.74447	0.73025	0.72433	0.71218	0.69145
647.278	69.003	0.02219	0.02457	0.01982	0.02249	0.02012	0.01982	0.02219	0.02101	0.02012	0.01893	0.02101	0.0216	0.02219	0.01982	0.02012	0.01952	0.02071	0.02219	0.01893	0.02249	0.0213	0.01982	0.0219	0.02071	0.0219	0.02338	0.0219	0.02279	0.0213	0.01922	0.0213	0.01922	0.02279	0.38106	0.60037	0.62975	0.66684	0.7971	0.88611	0.88848	0.84605	0.82202	0.7793	0.76476	0.72885	0.73509	0.71253	0.6882
648.04	69.203	0.01958	0.01958	0.02136	0.01987	0.01958	0.02106	0.01987	0.02166	0.01958	0.02017	0.02047	0.02136	0.02047	0.02017	0.01928	0.02136	0.02047	0.01749	0.02106	0.02076	0.01987	0.02195	0.02136	0.02017	0.02047	0.02284	0.02166	0.02017	0.01958	0.01987	0.02017	0.02166	0.02433	0.38279	0.59587	0.63361	0.66302	0.78276	0.87279	0.87784	0.8508	0.80861	0.77474	0.73909	0.73225	0.71859	0.71413	0.68739
648.802	69.403	0.01914	0.02033	0.01855	0.02003	0.02063	0.02122	0.02122	0.01914	0.02003	0.02063	0.01974	0.02093	0.02033	0.02212	0.01855	0.02301	0.02271	0.02033	0.01974	0.02093	0.01884	0.02093	0.02152	0.02093	0.02122	0.02003	0.02063	0.01974	0.02241	0.02241	0.02122	0.02122	0.0242	0.38476	0.60219	0.62836	0.66108	0.78122	0.86419	0.86656	0.83742	0.80531	0.77438	0.75475	0.72621	0.71461	0.70271	0.68963
649.563	69.603	0.01929	0.02019	0.02019	0.02257	0.01959	0.02048	0.02108	0.02048	0.01929	0.01929	0.01929	0.02048	0.02108	0.01959	0.02078	0.02078	0.02048	0.02138	0.02048	0.02048	0.01959	0.02019	0.02168	0.02019	0.0181	0.02287	0.02108	0.02138	0.01899	0.02197	0.02138	0.02078	0.02227	0.37893	0.58925	0.62321	0.66372	0.7775	0.85792	0.87727	0.83439	0.80758	0.7638	0.7361	0.72091	0.71227	0.69023	0.6807
650.325	69.803	0.01883	0.02062	0.01883	0.01794	0.02003	0.02003	0.01943	0.01913	0.02122	0.02182	0.02033	0.02241	0.01913	0.01943	0.02092	0.01973	0.01973	0.01913	0.01824	0.02033	0.02182	0.02033	0.01973	0.01883	0.02122	0.02182	0.02152	0.02122	0.02152	0.02033	0.02122	0.02092	0.02182	0.38133	0.58835	0.61877	0.6483	0.77536	0.85796	0.8517	0.82486	0.79325	0.75985	0.72794	0.70795	0.70944	0.69364	0.67037
	70.003
	70.203
	70.403
	70.603
	70.803
	71.003
	71.203
	71.403
	71.603
	71.803
	72.003
	72.203
	72.403
	72.603
	72.803
	73.003
	73.203
	73.403
	73.603
	73.803
	74.003
	74.203
	74.403
	74.603
	74.803
	75.003
	75.203
	75.403
	75.603
	75.803
	76.003
	76.203
	76.403
	76.603
	76.803
	77.003
	77.203
	77.403
	77.603
	77.803
	78.003
	78.203
	78.403
	78.603
	78.803
	79.003
	79.203
	79.403
	79.603
	79.803
	80.003
	80.203
	80.403
	80.603
	80.803
	81.003
	81.203
	81.403
	81.603
	81.803
	82.003
	82.203
	82.403
	82.603
	82.803
	83.003
	83.203
	83.403
	83.603
	83.803
	84.003
	84.203
	84.403
	84.603
	84.803
	85.003
	85.203
	85.403
	85.603
	85.803
	86.003
	86.203
	86.403
	86.603
	86.803
	87.003
	87.203
	87.403
	87.603
	87.803
	88.003
	88.203
	88.403
	88.603
	88.803
	89.003
	89.203
	89.403
	89.603
	89.803
	90.003
	90.203
	90.403
	90.603
	90.803
	91.003
	91.203
	91.403
	91.603
	91.803
	92.003
	92.203
	92.403
	92.603
	92.803
	93.003
	93.203
	93.403
	93.603
	93.803
	94.003
	94.203
	94.403
	94.603
	94.803
	95.003
	95.203
	95.403
	95.603
	95.803
	96.003
	96.203
	96.403
	96.603
	96.803
	97.003
	97.203
	97.403
	97.603
	97.803
	98.003
	98.203
	98.403
	98.603
	98.803
	99.003
	99.203
	99.403
	99.603
	99.803
	100.003
	100.203
	100.403
	100.603
	100.803
	101.003
	101.203
	101.403
	101.603
	101.803
	102.003
	102.203
	102.403
	102.603
	102.803
	103.003
	103.203
	103.403
	103.603
	103.803
	104.003
	104.203
	104.403
	104.603
	104.803
	105.003
	105.203
	105.403
	105.603
	105.803
	106.003
	106.203
	106.403
	106.603
	106.803
	107.003
	107.203
	107.403
	107.603
	107.803
	108.003
	108.203
	108.403
	108.603
	108.803
	109.003
	109.203
	109.403
	109.603
	109.803
	110.003
	110.203
	110.403
	110.603
	110.803
	111.003
	111.203
	111.403
	111.603
	111.803
	112.003
	112.203
	112.403
	112.603
	112.803
	113.003
	113.203
	113.403
	113.603
	113.803
	114.003
	114.203
	114.403
	114.603
	114.803
	115.003
	115.203
	115.403
	115.603
	115.803
	116.003
	116.203
	116.403
	116.603
	116.803
	117.003
	117.203
	117.403
	117.603
	117.803
	118.003
	118.203
	118.403
	118.603
	118.803
	119.003
	119.203
	119.403
	119.603
	119.803
	120.003
	120.203
	120.403
	120.603
	120.803
	121.003
	121.203
	121.403
	121.603
	121.803
	122.003
	122.203
	122.403
	122.603
	122.803
	123.003
	123.203
	123.403
	123.603
	123.803
	124.003
	124.203
	124.403
	124.603
	124.803
	125.003
	125.203
	125.403
	125.603
	125.803
	126.003
	126.203
	126.403
	126.603
	126.803
	127.003
	127.203
	127.403
	127.603
	127.803
	128.003
	128.203
	128.403
	128.603
	128.803
	129.003
	129.203
	129.403
	129.603
	129.803
	130.003
	130.203
	130.403
	130.603
	130.803
	131.003
	131.203
	131.403
	131.603
	131.803
	132.003
	132.203
	132.403
	132.603
	132.803
	133.003
	133.203
	133.403
	133.603
	133.803
	134.003
	134.203
	134.403
	134.603
	134.803
	135.003
	135.203
	135.403
	135.603
	135.803
	136.003
	136.203
	136.403
	136.603
	136.803
	137.003
	137.203
	137.403
	137.603
	137.803
	138.003
	138.203
	138.403
	138.603
	138.803
	139.003
	139.203
	139.403
	139.603
	139.803
	140.003
	140.203
	140.403
	140.603
	140.803
	141.003
	141.203
	141.403
	141.603
	141.803
	142.003
	142.203
	142.403
	142.603
	142.803
	143.003
	143.203
	143.403
	143.603
	143.803
	144.003
	144.203
	144.403
	144.603
	144.803
	145.003
	145.203
	145.403
	145.603
	145.803
	146.003
	146.203
	146.403
	146.603
	146.803
	147.003
	147.203
	147.403
	147.603
	147.803
	148.003
	148.203
	148.403
	148.603
	148.803
	149.003
	149.203
	149.403
	149.603
	149.803
	150.003
	150.203
	150.403
	150.603
	150.803
	151.003
	151.203
	151.403
	151.603
	151.803
	152.003
	152.203
	152.403
	152.603
	152.803
	153.003
	153.203
	153.403
	153.603
	153.803
	154.003
	154.203
	154.403
	154.603
	154.803
	155.003
	155.203
	155.403
	155.603
	155.803
	156.003
	156.203
	156.403
	156.603
	156.803
	157.003
	157.203
	157.403
	157.603
	157.803
	158.003
	158.203
	158.403
	158.603
	158.803
	159.003
	159.203
	159.403
	159.603
	159.803
	160.003
	160.203
	160.403
	160.603
	160.803
	161.003
	161.203
	161.403
	161.603
	161.803
	162.003
	162.203
	162.403
	162.603
	162.803
	163.003
	163.203
	163.403
	163.603
	163.803
	164.003
	164.203
	164.403
	164.603
	164.803
	165.003
	165.203
	165.403
	165.603
	165.803
	166.003
	166.203
	166.403
	166.603
	166.803
	167.003
	167.203
	167.403
	167.603
	167.803
	168.003
	168.203
	168.403
	168.603
	168.803
	169.003
	169.203
	169.403
	169.603
	169.803
	170.003
	170.203
	170.403
	170.603
	170.803
	171.003
	171.203
	171.403
	171.603
	171.803
	172.003
	172.203
	172.403
	172.603
	172.803
	173.003
	173.203
	173.403
	173.603
	173.803
	174.003
	174.203
	174.403
	174.603
	174.803
	175.003
	175.203
	175.403
	175.603
	175.803
	176.003
	176.203
	176.403
	176.603
	176.803
	177.003
	177.203
	177.403
	177.603
	177.803
	178.003
	178.203
	178.403
	178.603
	178.803
	179.003
	179.203
	179.403
	179.603
	179.803
	180.003
	180.203
	180.403
	180.603
	180.803
	181.003
	181.203
	181.403
	181.603
	181.803
	182.003
	182.203
	182.403
	182.603
	182.803
	183.003
	183.203
	183.403
	183.603
	183.803
	184.003
	186.901
	187.101
	187.301
	187.501
	187.701
	187.901
	188.101
	188.301
	188.501
	188.701
	188.901
	189.101
	189.301
	189.501
	189.701
	189.901
	190.101
	190.301
	190.501
	190.701
	190.901
	191.101
	191.301
	191.501
	191.701
	191.901
	192.101
	192.301
	192.501
	192.701
	192.901
	193.101
	193.301
	193.501
	193.701
	193.901
	194.101
	194.301
	194.501
	194.701
	194.901
	195.101
	195.301
	195.501
	195.701
	195.901
	196.101
	196.301
	196.501
	196.701
	196.901
	197.101
	197.301
	197.501
	197.701
	197.901
	198.101
	198.301
	198.501
	198.701
	198.901
	199.101
	199.301
	199.501
	199.701
	199.901
	200.101
	200.301
	200.501
	200.701
	200.901
	201.101
	201.301
	201.501
	201.701
	201.901
	202.101
	202.301
	202.501
	202.701
	202.901
	203.101
	203.301
	203.501
	203.701
	203.901
	204.101
	204.301
	204.501
	204.701
	204.901
	205.101
	205.301
	205.501
	205.701
	205.901
	206.101
	206.301
	206.501
	206.701
	206.901
	207.101
	207.301
	207.501
	207.701
	207.901
	208.101
	208.301
	208.501
	208.701
	208.901
	209.101
	209.301
	209.501
	209.701
	209.901
	210.101
	210.301
	210.501
	210.701
	210.901
	211.101
	211.301
	211.501
	211.701
	211.901
	212.101
	212.301
	212.501
	212.701
	212.901
	213.101
	213.301
	213.501
	213.701
	213.901
	214.101
	214.301
	214.501
	214.701
	214.901
	215.101
	215.301
	215.501
	215.701
	215.901
	216.101
	216.301
	216.501
	216.701
	216.901
	217.101
	217.301
	217.501
	217.701
	217.901
	218.101
	218.301
	218.501
	218.701
	218.901
	219.101
	219.301
	219.501
	219.701
	219.901
	220.101
	220.301
	220.501
	220.701
	220.901
	221.101
	221.301
	221.501
	221.701
	221.901
	222.101
	222.301
	222.501
	222.701
	222.901
	223.101
	223.301
	223.501
	223.701
	223.901
	224.101
	224.301
	224.501
	224.701
	224.901
	225.101
	225.301
	225.501
	225.701
	225.901
	226.101
	226.301
	226.501
	226.701
	226.901
	227.101
	227.301
	227.501
	227.701
	227.901
	228.101
	228.301
	228.501
	228.701
	228.901
	229.101
	229.301
	229.501
	229.701
	229.901
	230.101
	230.301
	230.501
	230.701
	230.901
	231.101
	231.301
	231.501
	231.701
	231.901
	232.101
	232.301
	232.501
	232.701
	232.901
	233.101
	233.301
	233.501
	233.701
	233.901
	234.101
	234.301
	234.501
	234.701
	234.901
	235.101
	235.301
	235.501
	235.701
	235.901
	236.101
	236.301
	236.502
	236.702
	236.902
	237.102
	237.302
	237.502
	237.702
	237.902
	238.102
	238.302
	238.502
	238.702
	238.902
	239.102
	239.302
	239.502
	239.702
	239.902
	240.102
	240.302
	240.502
	240.702
	240.902
	241.102
	241.302
	241.502
	241.702
	241.902
	242.102
	242.302
	242.502
	242.702
	242.902
	243.102
	243.302
	243.502
	243.702
	243.902
	244.102
	244.302
	244.502
	244.702
	244.902
	245.102
	245.302
	245.502
	245.702
	245.902
	246.102
	246.302
	246.502
	246.702
	246.902
	247.102
	247.302
	247.502
	247.702
	247.902
	248.102
	248.302
	248.502
	248.702
	248.902
	249.102
	249.302
	249.502
	249.702
	249.902
	250.102
	250.302
	250.502
	250.702
	250.902
	251.102
	251.302
	251.502
	251.702
	251.902
	252.102
	252.302
	252.502
	252.702
	252.902
	253.102
	253.302
	253.502
	253.702
	253.902
	254.102
	254.302
	254.502
	254.702
	254.902
	255.102
	255.302
	255.502
	255.702
	255.902
	256.102
	256.302
	256.502
	256.702
	256.902
	257.102
	257.302
	257.502
	257.702
	257.902
	258.102
	258.302
	258.502
	258.702
	258.902
	259.102
	259.302
	259.502
	259.702
	259.902
	260.102
	260.302
	260.502
	260.702
	260.902
	261.102
	261.302
	261.502
	261.702
	261.902
	262.102
	262.302
	262.502
	262.702
	262.902
	263.102
	263.302
	263.502
	263.702
	263.902
	264.102
	264.302
	264.502
	264.702
	264.902
	265.102
	265.302
	265.502
	265.702
	265.902
	266.102
	266.302
	266.502
	266.702
	266.902
	267.102
	267.302
	267.502
	267.702
	267.902
	268.102
	268.302
	268.502
	268.702
	268.902
	269.102
	269.302
	269.502
	269.702
	269.902
	270.102
	270.302
	270.502
	270.702
	270.902
	271.102
	271.302
	271.502
	271.702
	271.902
	272.102
	272.302
	272.502
	272.702
	272.902
	273.102
	273.302
	273.502
	273.702
	273.902
	274.102
	274.302
	274.502
	274.702
	274.902
	275.102
	275.302
	275.502
	275.702
	275.902
	276.102
	276.302
	276.502
	276.702
	276.902
	277.102
	277.302
	277.502
	277.702
	277.902
	278.102
	278.302
	278.502
	278.702
	278.902
	279.102
	279.302
	279.502
	279.702
	279.902
	280.102
	280.302
	280.502
	280.702
	280.902
	281.102
	281.302
	281.502
	281.702
	281.902
	282.102
	282.302
	282.502
	282.702
	282.902
	283.102
	283.302
	283.502
	283.702
	283.902
	284.102
	284.302
	284.502
	284.702
	284.902
	285.102
	285.302
	285.502
	285.702
	285.902
	286.102
	286.302
	286.502
	286.702
	286.902
	287.102
	287.302
	287.502
	287.702
	287.902
	288.102
	288.302
	288.502
	288.702
	288.902
	289.102
	289.302
	289.502
	289.702
	289.902
	290.102
	290.302
	290.502
	290.702
	290.902
	291.102
	291.302
	291.502
	291.702
	291.902
	292.102
	292.302
	292.502
	292.702
	292.902
	293.102
	293.302
	293.502
	293.702
	293.902
	294.102
	294.302
	294.502
	294.702
	294.902
	295.102
[truncated: 1,415 more columns]

## Sheet: Figure 2c
Wavelength/nm	PL intensity
	Dry (initial)	Immersion	Light-up	Dry (final)
375.305	0.01359	0.01638	0.05777	0.01403
376.092	0.01297	0.01587	0.06074	0.01326
376.88	0.01233	0.01636	0.061	0.01293
377.667	0.01229	0.01704	0.06365	0.01245
378.454	0.01121	0.01732	0.06563	0.01206
379.241	0.01177	0.01758	0.06822	0.01188
380.028	0.01133	0.01821	0.07204	0.01167
380.815	0.01154	0.01833	0.07582	0.01172
381.602	0.01193	0.0193	0.0811	0.01217
382.389	0.01192	0.01982	0.09084	0.01161
383.176	0.01164	0.02135	0.10236	0.01218
383.963	0.01188	0.02223	0.11649	0.01178
384.749	0.01192	0.02408	0.1352	0.01267
385.536	0.01173	0.02519	0.16014	0.01254
386.323	0.01149	0.02669	0.19345	0.01141
387.109	0.01171	0.02821	0.23711	0.01125
387.895	0.01184	0.02979	0.29416	0.0122
388.682	0.01124	0.03162	0.36472	0.01205
389.468	0.01126	0.03432	0.44814	0.01255
390.254	0.01243	0.03745	0.5393	0.01249
391.04	0.0124	0.04245	0.63991	0.0133
391.826	0.01304	0.04816	0.73624	0.01367
392.612	0.01336	0.05515	0.81692	0.0139
393.398	0.01368	0.06257	0.8808	0.01489
394.184	0.01464	0.06915	0.92134	0.01483
394.97	0.01541	0.07659	0.94381	0.01564
395.755	0.01562	0.0819	0.94623	0.01632
396.541	0.01605	0.08573	0.93841	0.01813
397.326	0.01707	0.0891	0.92462	0.01774
398.112	0.01688	0.09051	0.89864	0.01808
398.897	0.01727	0.09124	0.87087	0.01816
399.683	0.01716	0.09101	0.83621	0.0187
400.468	0.0177	0.0909	0.80133	0.01844
401.253	0.0185	0.09055	0.7655	0.01894
402.038	0.01828	0.08931	0.72811	0.01896
402.823	0.01825	0.08792	0.69363	0.01952
403.608	0.01888	0.08644	0.66069	0.01924
404.393	0.01874	0.08456	0.62966	0.01994
405.178	0.01872	0.08267	0.60357	0.0195
405.963	0.01903	0.08114	0.58441	0.01984
406.747	0.01871	0.07905	0.57057	0.0194
407.532	0.01791	0.07706	0.56496	0.01893
408.317	0.01826	0.07612	0.56849	0.01942
409.101	0.01823	0.07517	0.58187	0.01946
409.886	0.01778	0.07454	0.60552	0.01928
410.67	0.01834	0.07424	0.63703	0.01916
411.454	0.0183	0.07442	0.68131	0.01839
412.238	0.01805	0.07551	0.72829	0.01921
413.023	0.01846	0.07727	0.78025	0.01965
413.807	0.01881	0.07916	0.83208	0.01957
414.591	0.01866	0.08205	0.88054	0.01942
415.375	0.01852	0.08538	0.92407	0.01972
416.158	0.02	0.08909	0.95816	0.02018
416.942	0.01985	0.09273	0.98346	0.0212
417.726	0.02044	0.09689	0.99663	0.02148
418.51	0.02115	0.09994	1	0.02174
419.293	0.02105	0.10323	0.99577	0.02256
420.077	0.02219	0.10558	0.97961	0.02314
420.86	0.02316	0.10814	0.9602	0.0239
421.643	0.02282	0.10955	0.93479	0.02463
422.427	0.0234	0.11035	0.90714	0.02515
423.21	0.02439	0.11063	0.87318	0.02522
423.993	0.02369	0.11	0.83755	0.02536
424.776	0.02393	0.10884	0.79835	0.02519
425.559	0.02378	0.10763	0.75949	0.02521
426.342	0.02366	0.10597	0.71993	0.02467
427.125	0.02363	0.10346	0.68063	0.02502
427.908	0.02352	0.10111	0.64412	0.02469
428.69	0.02277	0.09832	0.60812	0.02436
429.473	0.02273	0.09588	0.57394	0.02348
430.256	0.02218	0.09332	0.5471	0.02292
431.038	0.02144	0.09056	0.52049	0.02297
431.821	0.02171	0.0884	0.50065	0.02221
432.603	0.02091	0.08598	0.48133	0.02218
433.385	0.02085	0.084	0.46728	0.0213
434.168	0.02039	0.08218	0.45944	0.02089
434.95	0.01992	0.08114	0.45623	0.02125
435.732	0.01951	0.0802	0.45474	0.01957
436.514	0.01967	0.07921	0.45845	0.02021
437.296	0.01976	0.07805	0.46275	0.01999
438.078	0.0195	0.07822	0.46927	0.02019
438.86	0.01966	0.07806	0.47754	0.01964
439.641	0.01909	0.078	0.48667	0.01978
440.423	0.01925	0.07898	0.49417	0.01995
441.205	0.01977	0.07978	0.50173	0.02057
441.986	0.01946	0.08025	0.50613	0.02037
442.767	0.01971	0.08133	0.50949	0.02011
443.549	0.01973	0.08227	0.5094	0.02068
444.33	0.01996	0.08288	0.50566	0.02086
445.111	0.02009	0.08394	0.50026	0.02047
445.893	0.02038	0.08425	0.4906	0.02102
446.674	0.02017	0.08418	0.47883	0.02103
447.455	0.02039	0.08403	0.46399	0.02091
448.236	0.02029	0.08357	0.44873	0.0213
449.017	0.01953	0.08302	0.42962	0.02052
449.797	0.01968	0.08216	0.41228	0.02066
450.578	0.01997	0.08143	0.39452	0.02031
451.359	0.01933	0.08016	0.3752	0.02024
452.139	0.01912	0.07884	0.35701	0.02005
452.92	0.0191	0.07782	0.33791	0.02032
453.7	0.01915	0.07648	0.32148	0.01992
454.481	0.01932	0.07517	0.30479	0.01981
455.261	0.01875	0.07391	0.28958	0.01961
456.041	0.01881	0.07263	0.27547	0.01937
456.821	0.0185	0.07123	0.26212	0.01921
457.602	0.01855	0.0702	0.25045	0.01873
458.382	0.01836	0.06915	0.23878	0.01843
459.162	0.01799	0.06752	0.22924	0.01809
459.941	0.0182	0.06701	0.22181	0.01895
460.721	0.01785	0.06636	0.21392	0.0181
461.501	0.01797	0.06553	0.20826	0.01798
462.281	0.01787	0.06489	0.20274	0.01832
463.06	0.01739	0.06451	0.19908	0.01778
463.84	0.01743	0.06395	0.19657	0.01778
464.619	0.01768	0.06356	0.19344	0.0181
465.399	0.01736	0.06322	0.19174	0.01801
466.178	0.01778	0.06302	0.19008	0.01764
466.957	0.01761	0.06241	0.18837	0.0183
467.736	0.01684	0.06216	0.18682	0.01767
468.515	0.01733	0.062	0.1861	0.01786
469.294	0.01747	0.06165	0.1845	0.0181
470.073	0.01719	0.06122	0.18222	0.01797
470.852	0.01706	0.06097	0.18072	0.01769
471.631	0.01701	0.06068	0.17875	0.0179
472.41	0.01662	0.05991	0.17517	0.01759
473.188	0.01741	0.05955	0.17162	0.01755
473.967	0.01695	0.05945	0.16805	0.01739
474.746	0.01714	0.05903	0.16507	0.01751
475.524	0.01728	0.05863	0.15996	0.01718
476.302	0.01698	0.05802	0.15617	0.0176
477.081	0.01684	0.05727	0.15199	0.01711
477.859	0.01686	0.0568	0.14616	0.01707
478.637	0.01624	0.0562	0.14088	0.01708
479.415	0.01666	0.05572	0.13688	0.01706
480.193	0.01631	0.05508	0.13208	0.01688
480.971	0.01634	0.05455	0.12699	0.01688
481.749	0.01649	0.05427	0.12291	0.01685
482.527	0.01655	0.0541	0.11828	0.01701
483.305	0.0172	0.05362	0.11443	0.01687
484.082	0.01656	0.05334	0.11063	0.01697
484.86	0.01676	0.05241	0.10659	0.0167
485.637	0.01676	0.05224	0.10285	0.01687
486.415	0.0164	0.05218	0.09922	0.01685
487.192	0.01673	0.05125	0.09564	0.017
487.969	0.01648	0.05084	0.09281	0.01631
488.747	0.01641	0.05061	0.09017	0.01673
489.524	0.01667	0.05039	0.08766	0.01717
490.301	0.0169	0.05006	0.08519	0.01665
491.078	0.01629	0.04952	0.08222	0.01683
491.855	0.01661	0.04936	0.07997	0.017
492.632	0.01666	0.04852	0.07789	0.01697
493.408	0.01683	0.04825	0.07624	0.0167
494.185	0.0168	0.048	0.07416	0.01709
494.962	0.0165	0.04767	0.07277	0.01693
495.738	0.01666	0.04758	0.07118	0.01688
496.515	0.01622	0.04658	0.06939	0.01679
497.291	0.0166	0.04605	0.06784	0.01662
498.068	0.01652	0.0459	0.06697	0.01645
498.844	0.01634	0.04554	0.06624	0.01623
499.62	0.01619	0.04513	0.06456	0.01666
500.396	0.01619	0.04444	0.0639	0.01666
501.172	0.01659	0.04412	0.06232	0.01686
501.948	0.01651	0.04404	0.06122	0.01681
502.724	0.01632	0.04367	0.06077	0.01613
503.5	0.01636	0.04315	0.05982	0.01636
504.276	0.0162	0.04297	0.05841	0.01665
505.051	0.01651	0.04265	0.05751	0.01675
505.827	0.01661	0.04237	0.05687	0.01658
506.603	0.01593	0.04217	0.05548	0.0164
507.378	0.01636	0.04174	0.05507	0.01648
508.153	0.01658	0.04165	0.05363	0.01651
508.929	0.01628	0.04098	0.05284	0.01639
509.704	0.0166	0.04065	0.05203	0.01627
510.479	0.01667	0.04057	0.05097	0.01688
511.254	0.01657	0.04038	0.05013	0.0173
512.029	0.01651	0.04022	0.04921	0.01641
512.804	0.01658	0.03967	0.04774	0.01673
513.579	0.01688	0.03917	0.04709	0.01612
514.354	0.01673	0.03918	0.04617	0.0173
515.129	0.01691	0.03874	0.04486	0.01683
515.903	0.01671	0.03866	0.0437	0.01721
516.678	0.01658	0.03815	0.04261	0.0166
517.453	0.01669	0.03777	0.04179	0.01671
518.227	0.01695	0.0374	0.04097	0.01676
519.001	0.01661	0.03723	0.04008	0.01672
519.776	0.01695	0.03676	0.03904	0.01665
520.55	0.01662	0.03668	0.03829	0.0167
521.324	0.01688	0.03611	0.0372	0.01678
522.098	0.01691	0.03596	0.03651	0.01701
522.872	0.0167	0.03567	0.03572	0.01696
523.646	0.01701	0.03548	0.03516	0.01717
524.42	0.017	0.03506	0.03443	0.0174
525.194	0.01717	0.03489	0.0338	0.01687
525.968	0.01663	0.03448	0.03274	0.01699
526.741	0.01717	0.03414	0.03231	0.01728
527.515	0.01716	0.03395	0.0317	0.01747
528.288	0.01723	0.03363	0.03142	0.0171
529.062	0.01713	0.03349	0.03076	0.01708
529.835	0.01686	0.03313	0.03018	0.01726
530.608	0.01663	0.03291	0.03011	0.01698
531.382	0.01758	0.03281	0.02975	0.01748
532.155	0.01769	0.03233	0.02886	0.01747
532.928	0.01767	0.03213	0.02868	0.01768
533.701	0.01752	0.03211	0.02839	0.01782
534.474	0.0176	0.0317	0.02783	0.01759
535.246	0.01805	0.03182	0.02787	0.01784
536.019	0.01777	0.03163	0.02736	0.01829
536.792	0.01744	0.03108	0.02706	0.01773
537.565	0.0179	0.03114	0.02672	0.018
538.337	0.01768	0.03115	0.02652	0.01806
539.11	0.01825	0.03096	0.02632	0.01822
539.882	0.0188	0.03095	0.0264	0.01825
540.654	0.01876	0.03079	0.02585	0.01874
541.426	0.01856	0.03079	0.0256	0.01872
542.199	0.01899	0.03086	0.02556	0.01912
542.971	0.01883	0.03082	0.02569	0.01927
543.743	0.0195	0.03061	0.02487	0.01921
544.515	0.01983	0.03063	0.02523	0.01941
545.287	0.01995	0.0309	0.02528	0.0194
546.058	0.01993	0.03047	0.02465	0.01959
546.83	0.01957	0.03069	0.02469	0.02
547.602	0.01989	0.03058	0.02459	0.02002
548.373	0.02065	0.03052	0.02425	0.02015
549.145	0.0208	0.03062	0.02397	0.02072
549.916	0.02175	0.03086	0.02452	0.02094
550.688	0.02152	0.031	0.02404	0.02152
551.459	0.02175	0.03092	0.02401	0.02152
552.23	0.02227	0.03102	0.02391	0.02153
553.001	0.02234	0.0311	0.02406	0.02195
553.772	0.02261	0.03103	0.02407	0.02215
554.543	0.0225	0.03103	0.02389	0.02259
555.314	0.02259	0.03091	0.02359	0.02287
556.085	0.02275	0.03122	0.02365	0.02317
556.856	0.02299	0.03135	0.02365	0.02294
557.627	0.02351	0.03135	0.02372	0.02341
558.397	0.02382	0.03118	0.02327	0.02332
559.168	0.02379	0.03141	0.02315	0.02332
559.938	0.02454	0.03144	0.02352	0.02422
560.709	0.02451	0.03129	0.02318	0.02393
561.479	0.02428	0.03128	0.02308	0.02373
562.249	0.02513	0.03143	0.02309	0.02529
563.019	0.02479	0.03134	0.02273	0.02465
563.789	0.02545	0.03138	0.02268	0.02472
564.559	0.02495	0.03139	0.02274	0.02498
565.329	0.02545	0.03144	0.02254	0.02533
566.099	0.02556	0.03119	0.0224	0.02507
566.869	0.02592	0.03133	0.02233	0.02567
567.639	0.02557	0.03118	0.02215	0.0259
568.408	0.02611	0.03105	0.02192	0.02576
569.178	0.02623	0.03105	0.02205	0.02573
569.947	0.02604	0.03102	0.02221	0.02622
570.717	0.0266	0.03095	0.02202	0.02623
571.486	0.02678	0.03115	0.02182	0.02638
572.255	0.02703	0.03095	0.0219	0.02673
573.025	0.0273	0.031	0.02182	0.02691
573.794	0.02747	0.03101	0.02175	0.02688
574.563	0.02728	0.03097	0.02154	0.02707
575.332	0.0278	0.03111	0.02178	0.02723
576.101	0.02797	0.03092	0.02161	0.02711
576.87	0.02787	0.03092	0.02152	0.02783
577.638	0.02776	0.03072	0.02144	0.02751
578.407	0.02854	0.03098	0.02152	0.02804
579.176	0.02881	0.03088	0.02157	0.02799
579.944	0.02873	0.03076	0.02122	0.02748
580.713	0.02839	0.03103	0.02135	0.02807
581.481	0.02871	0.03087	0.02139	0.02824
582.249	0.02867	0.03115	0.02148	0.02846
583.017	0.02864	0.0311	0.02137	0.02883
583.786	0.02921	0.03127	0.02138	0.02899
584.554	0.02958	0.03131	0.02089	0.0291
585.322	0.02962	0.03151	0.02132	0.02924
586.09	0.02969	0.03136	0.02155	0.02917
586.857	0.0303	0.03135	0.0213	0.02965
587.625	0.0304	0.03131	0.02126	0.02972
588.393	0.03066	0.0314	0.02147	0.02981
589.161	0.03034	0.03131	0.02123	0.02991
589.928	0.03056	0.03129	0.02094	0.02997
590.696	0.03086	0.03135	0.02102	0.03066
591.463	0.03052	0.03135	0.02126	0.03073
592.23	0.03084	0.03151	0.02138	0.03033
592.998	0.03131	0.03143	0.02137	0.03028
593.765	0.03106	0.03143	0.0211	0.03092
594.532	0.0311	0.03133	0.02092	0.03113
595.299	0.03125	0.03142	0.02131	0.03084
596.066	0.03141	0.03161	0.02126	0.03087
596.833	0.03118	0.03128	0.02098	0.03097
597.599	0.03194	0.03131	0.021	0.0308
598.366	0.03193	0.03129	0.02117	0.03155
599.133	0.03186	0.0313	0.02072	0.03145
599.899	0.03171	0.0311	0.02078	0.03159
600.666	0.03146	0.03095	0.02087	0.03088
601.432	0.03178	0.03122	0.02082	0.03203
602.199	0.03178	0.03137	0.0211	0.03164
602.965	0.03233	0.03119	0.0207	0.03164
603.731	0.0324	0.03104	0.02041	0.03119
604.497	0.03198	0.03085	0.02035	0.03171
605.263	0.03193	0.031	0.02055	0.03108
606.029	0.03225	0.03098	0.02087	0.03174
606.795	0.03194	0.03093	0.02022	0.03143
607.561	0.03246	0.03083	0.02022	0.03239
608.327	0.03287	0.0309	0.02059	0.03216
609.092	0.03227	0.03082	0.0203	0.032
609.858	0.03252	0.03079	0.02015	0.03193
610.623	0.03233	0.03081	0.02025	0.03242
611.389	0.03224	0.03045	0.02027	0.03138
612.154	0.03249	0.03055	0.02024	0.03196
612.919	0.03242	0.03044	0.0201	0.03193
613.685	0.03179	0.03021	0.01999	0.03173
614.45	0.03168	0.02993	0.01969	0.03183
615.215	0.03235	0.03006	0.01987	0.03201
615.98	0.0323	0.02984	0.01989	0.03169
616.745	0.03239	0.02983	0.01946	0.03168
617.51	0.03196	0.02969	0.0193	0.03132
618.274	0.03166	0.02959	0.01941	0.03113
619.039	0.03228	0.02946	0.01929	0.03178
619.804	0.03167	0.02948	0.01968	0.03135
620.568	0.03208	0.02937	0.01902	0.03127
621.333	0.03171	0.02918	0.01905	0.03103
622.097	0.03182	0.02886	0.01891	0.03113
622.861	0.03119	0.02887	0.01907	0.03086
623.625	0.03175	0.02867	0.01868	0.03134
624.39	0.031	0.02837	0.0186	0.03058
625.154	0.03075	0.02851	0.01876	0.03019
625.918	0.03073	0.02808	0.01853	0.0309
626.681	0.0311	0.02802	0.01812	0.03027
627.445	0.03076	0.028	0.01848	0.03021
628.209	0.03088	0.02751	0.01788	0.03016
628.973	0.03047	0.02753	0.01785	0.03003
629.736	0.03062	0.02753	0.01804	0.03056
630.5	0.0304	0.02725	0.01797	0.03005
631.263	0.03031	0.02688	0.01751	0.02963
632.027	0.03001	0.02707	0.01767	0.03021
632.79	0.03027	0.02684	0.01748	0.02976
633.553	0.0302	0.02677	0.01771	0.0297
634.316	0.02959	0.02668	0.01692	0.02964
635.079	0.02969	0.02632	0.01716	0.02882
635.842	0.02966	0.02627	0.017	0.02887
636.605	0.02932	0.02598	0.01712	0.02886
637.368	0.02883	0.0261	0.01731	0.02858
638.131	0.02819	0.02567	0.0168	0.02867
638.894	0.02852	0.02548	0.01666	0.02862
639.656	0.02884	0.02555	0.01653	0.0282
640.419	0.0284	0.02509	0.01627	0.02785
641.181	0.0285	0.02493	0.01618	0.02748
641.944	0.02848	0.02481	0.01587	0.02754
642.706	0.02842	0.02484	0.01622	0.02759
643.468	0.02737	0.02428	0.01546	0.02717
644.23	0.02742	0.02428	0.01581	0.02745
644.992	0.02736	0.02424	0.0156	0.02691
645.754	0.0275	0.02394	0.01564	0.02665
646.516	0.02733	0.02372	0.01523	0.02671
647.278	0.0272	0.02348	0.01503	0.02644
648.04	0.02629	0.02348	0.01511	0.0263
648.802	0.02653	0.02335	0.01503	0.02617
649.563	0.02635	0.02312	0.01504	0.026
650.325	0.02602	0.02286	0.01503	0.02626
651.086	0.02636	0.02281	0.01452	0.02616
651.848	0.02585	0.02272	0.01444	0.02558
652.609	0.0258	0.02269	0.01447	0.0252
653.37	0.02562	0.02244	0.01433	0.02524
654.131	0.0256	0.0225	0.01471	0.02506
654.892	0.02525	0.02223	0.01417	0.02476
655.653	0.0254	0.02199	0.01404	0.02467
656.414	0.02562	0.02221	0.01439	0.02522
657.175	0.02545	0.02173	0.01397	0.0243
657.936	0.02501	0.02166	0.01418	0.02446
658.697	0.02464	0.02164	0.01411	0.02418
659.457	0.02457	0.0215	0.01395	0.02419
660.218	0.02453	0.02137	0.01379	0.02415
660.978	0.02465	0.02137	0.01378	0.0247
661.739	0.02465	0.0211	0.01379	0.02386
662.499	0.02421	0.02097	0.01345	0.02378
663.259	0.02429	0.02081	0.01367	0.02354
664.019	0.02395	0.02063	0.01343	0.02366
664.779	0.02407	0.02069	0.01326	0.0234
665.539	0.02367	0.02018	0.01281	0.02308
666.299	0.02245	0.02014	0.01288	0.02278
667.059	0.02288	0.0198	0.0129	0.02323
667.819	0.02286	0.01982	0.01282	0.02262
668.578	0.02276	0.01969	0.01278	0.02237
669.338	0.02267	0.01962	0.01273	0.02221
670.098	0.02275	0.01958	0.01262	0.02209
670.857	0.0224	0.01918	0.01249	0.02182
671.616	0.02236	0.01938	0.01243	0.02169
672.376	0.02143	0.01879	0.01202	0.02209
673.135	0.02171	0.01913	0.01245	0.02167
673.894	0.02182	0.01857	0.01201	0.02138
674.653	0.02166	0.01841	0.0119	0.02101
675.412	0.0214	0.01844	0.01204	0.02093
676.171	0.02182	0.01841	0.01191	0.02147
676.93	0.02125	0.018	0.01188	0.02111
677.689	0.02094	0.01783	0.01133	0.02017
678.447	0.02064	0.018	0.01158	0.02042
679.206	0.02059	0.01762	0.01116	0.02054
679.964	0.02045	0.0176	0.01144	0.02002
680.723	0.02084	0.01732	0.01119	0.01979
681.481	0.01986	0.01704	0.01087	0.01982
682.239	0.02026	0.01696	0.01088	0.01972
682.998	0.01986	0.01703	0.01082	0.01976
683.756	0.01932	0.01686	0.01073	0.01899
684.514	0.01961	0.01642	0.01027	0.01895
685.272	0.01931	0.01653	0.01052	0.01916
686.03	0.01859	0.01634	0.01069	0.01889
686.787	0.01868	0.01603	0.01018	0.01838
687.545	0.01816	0.01588	0.0103	0.01857
688.303	0.01882	0.01584	0.01043	0.01808
689.06	0.01803	0.01552	0.01022	0.01796
689.818	0.01836	0.01537	0.00982	0.01798
690.575	0.01785	0.01537	0.00991	0.01773
691.333	0.01766	0.0152	0.01005	0.01813
692.09	0.01776	0.01512	0.00965	0.01723
692.847	0.01741	0.01505	0.00966	0.01718
693.604	0.01698	0.01485	0.00945	0.01727
694.361	0.01711	0.01468	0.00913	0.01721
695.118	0.0173	0.01463	0.00926	0.01696
695.875	0.01655	0.0144	0.00904	0.0167
696.632	0.01669	0.01414	0.0091	0.01687
697.389	0.01598	0.01419	0.00888	0.01632
698.145	0.01638	0.01414	0.00905	0.01623
698.902	0.01638	0.01377	0.0089	0.01555
699.658	0.01564	0.01361	0.00894	0.01588
700.415	0.01599	0.01381	0.00885	0.01611
701.171	0.01563	0.01351	0.00896	0.0155
701.927	0.01568	0.01338	0.00857	0.01546
702.683	0.01575	0.01311	0.00844	0.01541
703.44	0.01565	0.01326	0.00836	0.01574
704.196	0.01481	0.01286	0.00808	0.01467
704.951	0.01505	0.01279	0.00804	0.01451
705.707	0.01445	0.01238	0.0078	0.01421
706.463	0.01454	0.01239	0.00794	0.01455
707.219	0.01474	0.01248	0.00801	0.01447
707.974	0.0145	0.01236	0.00789	0.01464
708.73	0.01486	0.01251	0.00794	0.01455
709.485	0.01388	0.01209	0.00764	0.01419
710.241	0.01466	0.01205	0.00757	0.01421
710.996	0.01444	0.01202	0.00765	0.01406
711.751	0.01378	0.01165	0.00743	0.01391
712.507	0.01361	0.01162	0.00688	0.01363
713.262	0.01345	0.01155	0.00728	0.01377
714.017	0.01357	0.01159	0.00758	0.01298
714.771	0.01359	0.01149	0.00733	0.01316
715.526	0.01329	0.01119	0.00688	0.01327
716.281	0.0128	0.01117	0.00733	0.01288
717.036	0.01241	0.01111	0.00694	0.01269
717.79	0.01285	0.01084	0.00687	0.01251
718.545	0.01237	0.0108	0.00719	0.01215
719.299	0.01226	0.0104	0.00647	0.01189
720.054	0.01233	0.01052	0.00689	0.01247
720.808	0.01265	0.0104	0.00671	0.01223
721.562	0.01234	0.01056	0.00655	0.01184
722.316	0.012	0.01012	0.00634	0.01172
723.07	0.01176	0.0099	0.00639	0.01186
723.824	0.01259	0.01022	0.00662	0.01202
724.578	0.01171	0.00995	0.00654	0.01152
725.332	0.0118	0.00963	0.00618	0.0107
726.086	0.01152	0.00946	0.00611	0.01157
726.839	0.01134	0.00962	0.00608	0.01146
727.593	0.01083	0.00933	0.00601	0.01061
728.346	0.0112	0.00927	0.00609	0.01076
729.1	0.01126	0.00927	0.00611	0.01074
729.853	0.01108	0.00912	0.00587	0.01063
730.606	0.01062	0.00883	0.00554	0.01016
731.36	0.01057	0.00872	0.00567	0.01049
732.113	0.01046	0.00867	0.00546	0.00995
732.866	0.01053	0.00868	0.0055	0.01025
733.619	0.0103	0.00875	0.00532	0.00979
734.371	0.00997	0.00836	0.00519	0.00975
735.124	0.01065	0.00859	0.00562	0.00996
735.877	0.0103	0.00861	0.00558	0.00978
736.629	0.00961	0.0083	0.00525	0.00961
737.382	0.00998	0.00828	0.00521	0.00953
738.134	0.00928	0.00796	0.00515	0.00968
738.887	0.00934	0.00804	0.00485	0.00906
739.639	0.00948	0.00799	0.00482	0.00938
740.391	0.00964	0.00796	0.00533	0.00932
741.144	0.00874	0.00755	0.00466	0.0092
741.896	0.00906	0.00773	0.00479	0.00914
742.648	0.00892	0.00761	0.00471	0.00838
743.399	0.00891	0.00734	0.00468	0.00839
744.151	0.00897	0.00745	0.00486	0.00867
744.903	0.00836	0.00729	0.00451	0.0085
745.655	0.0083	0.00694	0.00416	0.00862
746.406	0.00857	0.00713	0.00454	0.0085
747.158	0.00887	0.00722	0.00467	0.00789
747.909	0.00806	0.00698	0.00433	0.00773
748.661	0.00789	0.00684	0.00439	0.00766
749.412	0.00791	0.00695	0.00448	0.008
750.163	0.00792	0.00652	0.00414	0.00779
750.914	0.00798	0.00639	0.00385	0.00746
751.665	0.00774	0.00654	0.00401	0.00752
752.416	0.00779	0.00631	0.00383	0.00754
753.167	0.00766	0.00643	0.00407	0.00771
753.918	0.00738	0.00623	0.00395	0.00747
754.668	0.00741	0.00625	0.00396	0.00765
755.419	0.00721	0.00604	0.00397	0.00742
756.17	0.00695	0.00605	0.00399	0.00715
756.92	0.00695	0.00574	0.00393	0.0072
757.67	0.00682	0.00582	0.00361	0.0068
758.421	0.0071	0.00579	0.00353	0.00669
759.171	0.00744	0.00597	0.00384	0.00696
759.921	0.00683	0.00572	0.00346	0.00651
760.671	0.00623	0.00543	0.00337	0.00642
761.421	0.00667	0.00573	0.00389	0.00649
762.171	0.00686	0.00552	0.00353	0.0066
762.921	0.00675	0.00547	0.00346	0.00663
763.671	0.00654	0.00519	0.00318	0.00616
764.42	0.0065	0.00542	0.0034	0.00627
765.17	0.0064	0.00545	0.00373	0.00652
765.919	0.00626	0.00499	0.00319	0.00581
766.669	0.00611	0.00506	0.00323	0.00618
767.418	0.00597	0.00521	0.00321	0.00592
768.167	0.00596	0.00507	0.0031	0.00634
768.916	0.00648	0.00533	0.00322	0.00578
769.666	0.00599	0.00511	0.00313	0.00583
770.415	0.00594	0.00493	0.0028	0.00548
771.163	0.00601	0.00491	0.00338	0.0061
771.912	0.00604	0.00502	0.0033	0.00622
772.661	0.00583	0.00494	0.00311	0.00581
773.41	0.00593	0.00482	0.00324	0.006
774.158	0.00564	0.00448	0.00282	0.0053
774.907	0.00565	0.00438	0.0027	0.00514
775.655	0.00542	0.00452	0.003	0.00589
776.404	0.00566	0.00473	0.00332	0.00551
777.152	0.00566	0.00442	0.00283	0.00542
777.9	0.00579	0.00453	0.00274	0.00541
778.648	0.00526	0.00441	0.00276	0.00508
779.396	0.00573	0.00437	0.0029	0.00569
780.144	0.00507	0.00432	0.00278	0.0046
780.892	0.00515	0.00442	0.00253	0.00504
781.64	0.0049	0.00442	0.00268	0.00493
782.388	0.00551	0.00403	0.0026	0.00546
783.135	0.00486	0.00416	0.00265	0.00535
783.883	0.0047	0.00422	0.00269	0.00523
784.631	0.00479	0.00409	0.00287	0.00502
785.378	0.00547	0.00435	0.00263	0.00477
786.125	0.0049	0.00394	0.00286	0.00454
786.873	0.00485	0.00387	0.00262	0.00495
787.62	0.00453	0.00392	0.00254	0.00484
788.367	0.00452	0.00408	0.00275	0.00516
789.114	0.00485	0.00411	0.00275	0.0053
789.861	0.00474	0.004	0.00253	0.00462
790.607	0.00484	0.00374	0.00247	0.00437
791.354	0.00485	0.00352	0.00206	0.00391
792.101	0.00434	0.00352	0.00204	0.00428
792.848	0.00489	0.00365	0.00221	0.0042
793.594	0.00408	0.00357	0.00244	0.00467
794.34	0.00402	0.00349	0.00199	0.0041
795.087	0.00364	0.00342	0.00192	0.00441
795.833	0.00436	0.00352	0.00219	0.0044
796.579	0.00441	0.00344	0.00226	0.00429
797.325	0.00398	0.00333	0.00238	0.00452
798.071	0.00426	0.00353	0.00227	0.00432
798.817	0.00431	0.0035	0.0024	0.00463
799.563	0.0041	0.00344	0.00237	0.00436
800.309	0.00382	0.00327	0.00192	0.00362

## Sheet: Figure 2d
Cycle		Norm. intensity
Light-up	0.5	1
Dry	1	0.00657
Light-up	1.5	1.18279
Dry	2	0.00444
Light-up	2.5	1.10692
Dry	3	0.00398
Light-up	3.5	1.23268
Dry	4	0.00447
Light-up	4.5	1.1563
Dry	5	0.00433
Light-up	5.5	1.0773
Dry	6	0.00404
Light-up	6.5	1.27077
Dry	7	0.00511

## Sheet: Figure 2e
5 mL/cm2		12.5 mL/cm2		25 mL/cm2		29 mL/cm2		37.5 mL/cm2		50 mL/cm2
Time/s	PL	Time/s	PL	Time/s	PL	Time/s	PL	Time/s	PL	Time/s	PL
0.006	0.02519	3.007	0.02447	5.006	0.02661	-3.993	0.03258	-1.993	0.0267	-4.987	0.02556
0.523	0.02678	3.524	0.02279	5.523	0.02969	-3.476	0.02711	-1.476	0.0247	-4.47	0.02729
1.036	0.02524	4.037	0.02469	6.036	0.02611	-2.963	0.02996	-0.963	0.02373	-3.956	0.02352
1.549	0.02266	4.55	0.02461	6.548	0.02717	-2.45	0.02994	-0.45	0.02397	-3.443	0.02728
2.063	0.02341	5.063	0.0263	7.061	0.02584	-1.937	0.02689	0.064	0.02552	-2.93	0.02724
2.576	0.0248	5.576	0.0255	7.574	0.02685	-1.424	0.02941	0.577	0.02596	-2.417	0.02429
3.09	0.02272	6.09	0.02281	8.087	0.02551	-0.911	0.02802	1.09	0.02604	-1.904	0.02454
3.603	0.02619	6.603	0.02401	8.599	0.02838	-0.398	0.02861	1.603	0.02566	-1.391	0.0266
4.116	0.02235	7.116	0.02317	9.112	0.02894	0.115	0.0282	2.117	0.02513	-0.878	0.02654
4.629	0.02289	7.629	0.02516	9.624	0.02861	0.628	0.02834	2.63	0.02461	-0.364	0.02564
5.142	0.02465	8.142	0.02426	10.138	0.0284	1.141	0.0266	3.143	0.02339	0.149	0.02548
5.655	0.02466	8.655	0.02534	10.65	0.02673	1.654	0.02985	3.657	0.02597	0.662	0.02738
6.168	0.02596	9.168	0.02668	11.163	0.02818	2.167	0.02784	4.17	0.02544	1.175	0.02604
6.681	0.02496	9.681	0.02453	11.676	0.02949	2.68	0.02926	4.683	0.02696	1.688	0.02567
7.194	0.02286	10.194	0.02396	12.189	0.02829	3.193	0.03117	5.196	0.02417	2.201	0.0257
7.707	0.02425	10.707	0.02438	12.702	0.02631	3.706	0.02625	5.71	0.02602	2.714	0.02747
8.22	0.02414	11.22	0.0381	13.215	0.0277	4.219	0.02816	6.223	0.02453	3.227	0.02445
8.733	0.0263	11.734	0.05574	13.728	0.02742	4.732	0.03044	6.736	0.02448	3.74	0.02638
9.247	0.02691	12.247	0.05286	14.242	0.02655	5.245	0.02975	7.248	0.02408	4.253	0.0275
9.761	0.02427	12.76	0.05563	14.755	0.02594	5.758	0.02906	7.761	0.02493	4.767	0.02584
10.274	0.02468	13.273	0.06063	15.268	0.02662	6.271	0.02729	8.274	0.02751	5.28	0.02561
10.787	0.02289	13.786	0.08095	15.781	0.02977	6.785	0.02981	8.787	0.04081	5.794	0.02463
11.3	0.02558	14.3	0.05699	16.294	0.02507	7.299	0.02944	9.3	0.05041	6.307	0.02805
11.813	0.02434	14.813	0.09164	16.807	0.03178	7.812	0.02927	9.814	0.05538	6.82	0.02796
12.326	0.02863	15.326	0.12531	17.32	0.03977	8.325	0.02745	10.327	0.05796	7.333	0.02774
12.839	0.03016	15.839	0.12586	17.833	0.03738	8.838	0.0275	10.841	0.0657	7.846	0.03266
13.352	0.03885	16.352	0.1359	18.345	0.03159	9.351	0.02869	11.354	0.06431	8.359	0.03129
13.865	0.03936	16.865	0.12139	18.858	0.04019	9.864	0.03051	11.867	0.05664	8.873	0.04533
14.378	0.07339	17.379	0.10145	19.37	0.05117	10.377	0.02752	12.38	0.05557	9.386	0.05006
14.891	0.0859	17.892	0.09692	19.882	0.04583	10.89	0.03957	12.893	0.06317	9.899	0.05883
15.405	0.08175	18.406	0.08503	20.395	0.03336	11.403	0.04705	13.407	0.08627	10.412	0.07367
15.918	0.10818	18.919	0.08558	20.908	0.03149	11.917	0.0543	13.92	0.09865	10.925	0.08156
16.431	0.08934	19.433	0.06702	21.421	0.03012	12.43	0.05609	14.433	0.09138	11.438	0.084
16.944	0.08063	19.946	0.02525	21.934	0.0308	12.943	0.06834	14.946	0.06874	11.951	0.08201
17.457	0.08107	20.46	0.02118	22.447	0.02923	13.456	0.0635	15.459	0.06068	12.464	0.06051
17.97	0.09524	20.973	0.02129	22.96	0.02671	13.97	0.07574	15.973	0.0796	12.977	0.06036
18.483	0.07707	21.486	0.02306	23.473	0.02737	14.484	0.09014	16.486	0.07447	13.49	0.07934
18.996	0.0984	21.999	0.02097	23.986	0.03229	14.997	0.0876	16.999	0.07545	14.003	0.07439
19.509	0.06891	22.512	0.02326	24.499	0.02857	15.51	0.10863	17.513	0.08805	14.516	0.0726
20.022	0.03039	23.025	0.02245	25.012	0.02842	16.023	0.10711	18.026	0.09498	15.029	0.07898
20.535	0.0246	23.539	0.02163	25.525	0.02846	16.536	0.08946	18.539	0.09858	15.542	0.08005
21.048	0.02535	24.052	0.02266	26.038	0.03016	17.049	0.12375	19.052	0.09977	16.055	0.06684
21.561	0.02582	24.565	0.02121	26.552	0.0292	17.563	0.13404	19.565	0.10096	16.568	0.07137
22.075	0.0237	25.078	0.02346	27.065	0.033	18.076	0.11215	20.078	0.03996	17.081	0.0777
22.588	0.02425	25.591	0.02361	27.578	0.03051	18.589	0.1044	20.591	0.02444	17.594	0.07022
23.101	0.02221	26.104	0.02286	28.091	0.03081	19.102	0.08893	21.104	0.02684	18.107	0.07764
23.614	0.025	26.617	0.02406	28.605	0.02982	19.615	0.03897	21.617	0.02477	18.62	0.0747
24.127	0.0226	27.13	0.02267	29.119	0.03023	20.128	0.03424	22.13	0.02669	19.133	0.07463
24.64	0.02207	27.643	0.0269	29.632	0.03126	20.641	0.03275	22.643	0.02774	19.646	0.06012
25.153	0.02539	28.156	0.02251	30.145	0.03003	21.154	0.03264	23.156	0.02754	20.159	0.04231
25.666	0.02267	28.669	0.02404	30.658	0.03056	21.667	0.0346	23.67	0.0277	20.673	0.03212
26.179	0.02534	29.182	0.02535	31.172	0.02941	22.18	0.03534	24.183	0.02746	21.186	0.03188
26.692	0.02271	29.695	0.02378	31.687	0.03109	22.693	0.03539	24.696	0.02663	21.699	0.02995
27.206	0.02686	30.208	0.02555	32.2	0.03022	23.206	0.03375	25.209	0.02669	22.213	0.03049
27.719	0.02396	30.721	0.02801	32.713	0.02894	23.719	0.03584	25.722	0.02886	22.726	0.02869
28.232	0.02308	31.235	0.02574	33.226	0.0312	24.232	0.03286	26.235	0.02868	23.239	0.02831
28.745	0.02547	31.749	0.0238	33.739	0.03145	24.745	0.03403	26.748	0.02739	23.752	0.02729
29.259	0.02233	32.261	0.02556	34.252	0.03352	25.258	0.03329	27.261	0.03109	24.265	0.02911
29.772	0.02314	32.774	0.02451	34.765	0.02927	25.772	0.03438	27.774	0.02786	24.778	0.03235
30.285	0.02363	33.287	0.02433	35.278	0.0308	26.285	0.03607	28.287	0.02571	25.291	0.03067
30.798	0.02608	33.8	0.02444	35.791	0.03108	26.798	0.03477	28.8	0.02714	25.804	0.0297
31.312	0.02354	34.313	0.02505	36.304	0.02868	27.311	0.03505	29.313	0.02535	26.318	0.02939
31.825	0.02654	34.827	0.02445	36.817	0.02906	27.824	0.03461	29.826	0.02882	26.831	0.02928
32.338	0.02667	35.34	0.02638	37.33	0.032	28.337	0.03589	30.339	0.02661	27.344	0.0315
32.851	0.0213	35.853	0.02363	37.843	0.0312	28.85	0.03564	30.852	0.02901	27.857	0.03299
33.364	0.02478	36.366	0.02432	38.356	0.03126	29.363	0.03392	31.365	0.02911	28.37	0.02656
33.877	0.02603	36.879	0.02477	38.87	0.03292	29.875	0.03607	31.878	0.0259	28.883	0.02751
34.39	0.02261	37.393	0.02437	39.383	0.03351	30.389	0.0349	32.391	0.02709	29.396	0.02864
34.903	0.02556	37.906	0.02569	39.896	0.03042	30.902	0.03726	32.904	0.02534	29.909	0.03132
35.416	0.02377	38.419	0.02462	40.409	0.03224	31.415	0.03584	33.418	0.02801	30.422	0.0296
35.93	0.02538	38.933	0.02624	40.922	0.03235	31.929	0.03714	33.931	0.02932	30.935	0.03069
36.443	0.02406	39.446	0.02254	41.435	0.03029	32.442	0.03428	34.444	0.02693	31.448	0.03305
36.956	0.02512	39.959	0.02639	41.948	0.03206	32.955	0.03156	34.958	0.02851	31.961	0.03338
37.469	0.02506	40.472	0.02263	42.461	0.03165	33.468	0.03506	35.471	0.02864	32.474	0.0309
37.982	0.02597	40.985	0.02539	42.974	0.02864	33.982	0.03772	35.984	0.02821	32.987	0.03068
38.495	0.02386	41.498	0.02136	43.487	0.03246	34.495	0.03655	36.497	0.02678	33.5	0.03047
39.008	0.02372	42.011	0.02476	44	0.03342	35.008	0.0369	37.01	0.02852	34.013	0.03056
39.521	0.02503	42.524	0.02629	44.513	0.03163	35.521	0.0363	37.523	0.02829	34.526	0.03137
40.034	0.0261	43.037	0.02507	45.026	0.03274	36.034	0.03815	38.036	0.02764	35.039	0.03068
40.547	0.02452	43.551	0.0255	45.539	0.0328	36.548	0.03344	38.549	0.02852	35.552	0.0301
41.06	0.02751	44.064	0.02403	46.052	0.03324	37.061	0.03523	39.062	0.02641	36.065	0.03013
41.573	0.0274	44.577	0.0253	46.565	0.03304	37.574	0.03581	39.575	0.03128	36.578	0.03257
42.086	0.02397	45.09	0.02524	47.078	0.03339	38.087	0.03703	40.088	0.02667	37.091	0.03247
42.599	0.0266	45.603	0.02381	47.591	0.03281	38.6	0.03836	40.601	0.03002	37.604	0.0302
43.112	0.02818	46.116	0.02291	48.105	0.03529	39.113	0.03874	41.114	0.02929	38.117	0.03035
43.625	0.02658	46.629	0.02536	48.618	0.03211	39.626	0.03773	41.627	0.02829	38.63	0.03179
44.139	0.02973	47.142	0.02137	49.132	0.03198	40.139	0.03698	42.14	0.0298	39.144	0.0298
44.654	0.02739	47.655	0.02415	49.645	0.03347	40.652	0.03602	42.653	0.02816	39.658	0.03014
45.167	0.02932	48.168	0.02361	50.159	0.03536	41.165	0.03636	43.166	0.02617	40.171	0.03326
45.68	0.02796	48.681	0.02621	50.672	0.03255	41.678	0.03508	43.68	0.02757	40.684	0.02929
46.194	0.02842	49.195	0.02465	51.185	0.03155	42.191	0.03753	44.193	0.02985	41.197	0.03211
46.707	0.03057	49.708	0.02642	51.698	0.03271	42.705	0.03855	44.706	0.02796	41.71	0.0291
47.22	0.032	50.221	0.0272	52.211	0.03356	43.218	0.03862	45.219	0.03288	42.223	0.03209
47.733	0.03027	50.734	0.0264	52.724	0.03218	43.731	0.03675	45.732	0.03003	42.736	0.0313
48.246	0.03166	51.247	0.02429	53.237	0.03312	44.244	0.03604	46.245	0.0274	43.249	0.02743
48.759	0.03225	51.76	0.02621	53.75	0.03435	44.758	0.03615	46.759	0.02849	43.762	0.03135
49.272	0.03212	52.273	0.02537	54.263	0.03311	45.271	0.03772	47.272	0.02937	44.275	0.03035
49.785	0.03282	52.786	0.02578	54.776	0.0311	45.785	0.0402	47.785	0.02952	44.788	0.03125
50.298	0.03249	53.299	0.02549	55.289	0.03168	46.298	0.03785	48.298	0.02908	45.301	0.03389
50.811	0.03546	53.812	0.02624	55.803	0.03592	46.811	0.03857	48.811	0.03071	45.814	0.03007
51.325	0.03657	54.325	0.02494	56.316	0.03254	47.324	0.036	49.324	0.0312	46.327	0.03324
51.838	0.03956	54.838	0.02734	56.829	0.03203	47.837	0.03412	49.837	0.02805	46.84	0.02958
52.351	0.04238	55.351	0.02445	57.342	0.03342	48.35	0.03783	50.35	0.02767	47.353	0.03154
52.864	0.05075	55.864	0.02493	57.855	0.03406	48.863	0.03568	50.863	0.0311	47.866	0.03251
53.377	0.05799	56.377	0.02751	58.368	0.0325	49.377	0.04133	51.376	0.02956	48.379	0.03057
53.89	0.0766	56.89	0.02351	58.881	0.03389	49.89	0.03678	51.889	0.03072	48.892	0.03264
54.403	0.09499	57.403	0.02427	59.395	0.03337	50.403	0.03588	52.403	0.02782	49.405	0.03214
54.916	0.10363	57.916	0.02602	59.908	0.03386	50.916	0.03685	52.917	0.03018	49.918	0.03759
55.429	0.08733	58.429	0.02414	60.421	0.03471	51.43	0.0371	53.43	0.02825	50.431	0.03063
55.942	0.05859	58.942	0.0275	60.934	0.03277	51.943	0.03566	53.943	0.02804	50.944	0.03149
56.455	0.04052	59.455	0.02621	61.447	0.03432	52.456	0.03676	54.456	0.03152	51.457	0.0325
56.968	0.03183	59.968	0.02731	61.96	0.03274	52.969	0.03892	54.969	0.02905	51.97	0.03331
57.481	0.03008	60.481	0.02732	62.473	0.03387	53.482	0.03621	55.482	0.03003	52.484	0.03199
57.994	0.02745	60.994	0.02399	62.986	0.03229	53.995	0.03995	55.995	0.02708	52.997	0.0327
58.507	0.0271	61.508	0.02554	63.499	0.03199	54.508	0.0367	56.509	0.02971	53.51	0.03131
59.02	0.02722	62.021	0.02796	64.012	0.03298	55.021	0.03445	57.022	0.03313	54.023	0.03022
59.533	0.02877	62.534	0.02753	64.526	0.03141	55.534	0.037	57.535	0.02778	54.537	0.03215
60.047	0.02867	63.047	0.02685	65.039	0.03292	56.047	0.03618	58.048	0.03045	55.05	0.03328
60.56	0.02703	63.56	0.02675	65.552	0.03306	56.56	0.03742	58.561	0.02734	55.563	0.03407
61.073	0.02857	64.073	0.02851	66.065	0.03262	57.073	0.0375	59.074	0.03009	56.076	0.03337
61.586	0.02625	64.586	0.02774	66.579	0.03572	57.586	0.03566	59.588	0.02964	56.589	0.0294
62.1	0.02479	65.099	0.02543	67.092	0.03281	58.099	0.0375	60.101	0.03051	57.102	0.03132
62.613	0.02752	65.612	0.02359	67.605	0.03553	58.612	0.03631	60.614	0.03249	57.616	0.03202
63.126	0.02649	66.125	0.02821	68.118	0.03116	59.125	0.03752	61.127	0.02995	58.129	0.03319
63.639	0.02808	66.638	0.02603	68.632	0.03478	59.638	0.0364	61.64	0.02886	58.642	0.03553
64.152	0.02603	67.152	0.02577	69.145	0.0334	60.151	0.04061	62.153	0.0265	59.155	0.03276
64.665	0.02587	67.665	0.02713	69.658	0.03291	60.664	0.03849	62.666	0.03076	59.668	0.03132
65.179	0.02532	68.178	0.02668	70.172	0.03484	61.177	0.03782	63.179	0.02989	60.181	0.03324
65.692	0.02969	68.692	0.02326	70.685	0.03383	61.69	0.03772	63.692	0.02884	60.694	0.03227
66.205	0.02446	69.205	0.02726	71.198	0.03385	62.203	0.03568	64.205	0.03126	61.207	0.03278
66.718	0.02435	69.718	0.0243	71.712	0.03255	62.716	0.03968	64.719	0.02891	61.72	0.03226
67.231	0.02725	70.231	0.02438	72.225	0.03143	63.229	0.03838	65.232	0.02739	62.233	0.03272
67.744	0.02803	70.744	0.02373	72.738	0.03508	63.743	0.03727	65.745	0.03111	62.746	0.03194
68.258	0.02593	71.257	0.02751	73.251	0.03452	64.256	0.03567	66.258	0.03136	63.259	0.03356
68.771	0.02779	71.77	0.02926	73.764	0.03431	64.769	0.0386	66.771	0.03151	63.772	0.02912
69.284	0.02618	72.283	0.02442	74.277	0.0321	65.282	0.03762	67.284	0.03185	64.285	0.03279
69.797	0.02852	72.796	0.0224	74.79	0.03355	65.795	0.03847	67.797	0.03006	64.798	0.03197
70.31	0.02428	73.309	0.02977	75.304	0.0356	66.308	0.03779	68.31	0.03266	65.311	0.03202
70.823	0.02544	73.823	0.0265	75.817	0.03343	66.822	0.0381	68.823	0.02931	65.824	0.03179
71.336	0.02528	74.337	0.02494	76.33	0.03359	67.335	0.0385	69.336	0.02941	66.337	0.03335
71.849	0.02754	74.85	0.0253	76.843	0.03299	67.848	0.03639	69.85	0.0331	66.85	0.03448
72.362	0.02415	75.363	0.02701	77.356	0.03152	68.361	0.03881	70.364	0.03078	67.363	0.0333
72.876	0.02507	75.876	0.02495	77.869	0.03202	68.874	0.03874	70.877	0.03025	67.876	0.03091
73.389	0.02727	76.389	0.02599	78.382	0.03355	69.387	0.0381	71.39	0.02782	68.389	0.03336
73.902	0.02784	76.902	0.02652	78.895	0.03463	69.9	0.03815	71.903	0.02727	68.902	0.03413
74.415	0.02657	77.415	0.02832	79.409	0.03386	70.413	0.03651	72.416	0.02932	69.415	0.0315
74.928	0.02918	77.928	0.02703	79.922	0.0337	70.926	0.0358	72.929	0.03199	69.928	0.03091
75.441	0.02757	78.441	0.02579	80.435	0.03424	71.44	0.03982	73.442	0.02907	70.441	0.03221
75.954	0.0256	78.954	0.02719	80.948	0.03512	71.953	0.03844	73.955	0.03114	70.954	0.02936
76.467	0.02627	79.467	0.02727	81.461	0.03512	72.466	0.03922	74.468	0.03007	71.467	0.0308
76.981	0.02522	79.98	0.02538	81.974	0.03399	72.979	0.03797	74.981	0.029	71.98	0.0346
77.494	0.02936	80.493	0.02629	82.487	0.03584	73.492	0.03859	75.494	0.03162	72.493	0.03379
78.007	0.02605	81.006	0.02764	83	0.0367	74.005	0.03905	76.007	0.03197	73.006	0.03511
78.52	0.02492	81.52	0.02761	83.513	0.03717	74.518	0.03957	76.52	0.02986	73.519	0.03181
79.033	0.02625	82.033	0.02839	84.027	0.03362	75.031	0.03838	77.033	0.02894	74.032	0.03441
79.547	0.02673	82.546	0.02613	84.541	0.03444	75.544	0.04011	77.546	0.03255	74.545	0.03318
80.06	0.02649	83.059	0.02776	85.054	0.03644	76.057	0.03831	78.059	0.0322	75.059	0.03324
80.573	0.02593	83.572	0.02899	85.568	0.0347	76.57	0.03579	78.572	0.02965	75.572	0.03191
81.087	0.02891	84.085	0.02928	86.081	0.03347	77.083	0.03814	79.085	0.03033	76.085	0.03351
81.6	0.02829	84.599	0.02688	86.594	0.03361	77.596	0.0389	79.598	0.03015	76.598	0.03338
82.113	0.02679	85.112	0.02991	87.107	0.03341	78.109	0.03845	80.111	0.03097	77.111	0.03503
82.626	0.02378	85.625	0.0277	87.621	0.03298	78.622	0.03727	80.624	0.02976	77.624	0.03254
83.139	0.0279	86.138	0.02756	88.134	0.03451	79.135	0.03781	81.137	0.03358	78.137	0.03387
83.652	0.02871	86.652	0.03182	88.647	0.03223	79.648	0.03736	81.65	0.03028	78.65	0.03283
84.165	0.02701	87.165	0.02571	89.161	0.0351	80.161	0.03695	82.163	0.03016	79.163	0.03399
84.678	0.02817	87.678	0.02999	89.674	0.03707	80.674	0.03777	82.676	0.0303	79.676	0.03265
85.192	0.02695	88.191	0.02995	90.187	0.03544	81.187	0.03995	83.189	0.02885	80.189	0.03437
85.705	0.02412	88.704	0.0288	90.7	0.03539	81.701	0.03712	83.702	0.0308	80.702	0.03492
86.218	0.02531	89.217	0.02939	91.213	0.03578	82.214	0.03785	84.215	0.03054	81.215	0.03251
86.731	0.02882	89.731	0.03099	91.726	0.03699	82.727	0.04177	84.728	0.02959	81.728	0.03302
87.244	0.0287	90.244	0.02835	92.239	0.03452	83.24	0.03928	85.241	0.02969	82.241	0.03216
87.757	0.02426	90.757	0.03039	92.752	0.03683	83.753	0.03981	85.754	0.03012	82.753	0.03244
88.27	0.02715	91.27	0.03121	93.265	0.03727	84.267	0.03834	86.267	0.0301	83.265	0.0336
88.783	0.02743	91.783	0.02927	93.778	0.03366	84.78	0.03711	86.78	0.03195	83.777	0.03298
89.296	0.02591	92.296	0.03041	94.291	0.0368	85.293	0.0377	87.294	0.03149	84.29	0.0318
89.809	0.02737	92.809	0.03166	94.804	0.03444	85.806	0.03825	87.807	0.03224	84.803	0.03403
90.322	0.02749	93.322	0.02826	95.317	0.03827	86.319	0.03823	88.32	0.02988	85.316	0.03333
90.835	0.02684	93.835	0.02989	95.83	0.03344	86.832	0.03991	88.833	0.03071	85.829	0.03381
91.348	0.02742	94.348	0.03173	96.343	0.03416	87.346	0.03966	89.346	0.0326	86.342	0.03274
91.861	0.02563	94.862	0.03226	96.856	0.03627	87.859	0.03907	89.859	0.02971	86.855	0.03369
92.375	0.02608	95.375	0.03076	97.369	0.03584	88.372	0.03778	90.372	0.03284	87.368	0.03485
92.888	0.02683	95.889	0.03393	97.882	0.0326	88.886	0.03712	90.885	0.03458	87.881	0.03438
93.401	0.02622	96.402	0.02956	98.395	0.03702	89.399	0.0376	91.398	0.03349	88.394	0.03504
93.914	0.02777	96.915	0.03211	98.908	0.03432	89.912	0.04082	91.911	0.03227	88.907	0.03602
94.427	0.02497	97.429	0.03266	99.42	0.03737	90.425	0.0389	92.424	0.03165	89.42	0.03326
94.94	0.02487	97.942	0.03289	99.933	0.03658	90.938	0.04008	92.937	0.03266	89.933	0.03663
95.453	0.02499	98.455	0.0334	100.446	0.03646	91.45	0.03939	93.45	0.03443	90.446	0.03479
95.966	0.02311	98.968	0.03528	100.958	0.03561	91.963	0.04008	93.963	0.033	90.96	0.03359
96.479	0.02624	99.481	0.03431	101.472	0.03688	92.476	0.03961	94.476	0.03039	91.473	0.03618
96.993	0.0252	99.994	0.03567	101.986	0.03491	92.989	0.03805	94.989	0.03059	91.985	0.03225
97.506	0.02424	100.507	0.03483	102.499	0.03702	93.502	0.03964	95.502	0.03246	92.499	0.03545
98.02	0.02589	101.02	0.03404	103.012	0.03626	94.015	0.03881	96.015	0.03198	93.013	0.03546
98.533	0.02665	101.533	0.03632	103.525	0.03693	94.528	0.03769	96.528	0.03184	93.527	0.03428
99.046	0.02774	102.047	0.03387	104.038	0.03447	95.041	0.03797	97.041	0.03296	94.04	0.03821
99.559	0.02505	102.56	0.03703	104.551	0.03512	95.555	0.04031	97.554	0.03404	94.553	0.03756
100.073	0.02887	103.073	0.03631	105.064	0.03508	96.068	0.04134	98.067	0.03344	95.066	0.03443
100.586	0.02587	103.586	0.0384	105.577	0.03739	96.581	0.04037	98.58	0.03	95.579	0.03378
101.099	0.02712	104.1	0.03853	106.09	0.0363	97.094	0.04227	99.093	0.03275	96.093	0.03465
101.612	0.02794	104.613	0.03825	106.603	0.03784	97.607	0.03947	99.606	0.03308	96.607	0.03471
102.125	0.02591	105.126	0.03787	107.116	0.0367	98.12	0.03967	100.119	0.03009	97.121	0.03561
102.638	0.02758	105.64	0.03698	107.628	0.03605	98.634	0.03839	100.632	0.035	97.634	0.03529
103.151	0.02574	106.153	0.03815	108.14	0.03967	99.147	0.03958	101.145	0.03382	98.147	0.03348
103.664	0.02699	106.666	0.04166	108.652	0.03729	99.66	0.03863	101.658	0.03102	98.661	0.03757
104.177	0.02399	107.18	0.0412	109.164	0.03646	100.173	0.03858	102.171	0.03185	99.174	0.03412
104.69	0.02715	107.693	0.04132	109.676	0.03761	100.686	0.04024	102.684	0.03273	99.687	0.03458
105.203	0.02589	108.207	0.04266	110.188	0.04123	101.199	0.03934	103.197	0.03419	100.2	0.03417
105.716	0.02632	108.719	0.04376	110.701	0.03925	101.713	0.04053	103.71	0.03355	100.713	0.03498
106.23	0.02774	109.232	0.04236	111.214	0.03804	102.226	0.03902	104.223	0.03111	101.226	0.03568
106.743	0.02478	109.745	0.04377	111.728	0.03884	102.739	0.03948	104.737	0.03339	101.739	0.03546
107.256	0.02699	110.258	0.04813	112.241	0.03673	103.252	0.04134	105.25	0.03147	102.252	0.03401
107.769	0.02613	110.771	0.04909	112.755	0.03794	103.765	0.03751	105.763	0.03327	102.765	0.03635
108.282	0.02669	111.284	0.05384	113.268	0.03866	104.279	0.04139	106.276	0.03192	103.278	0.0353
108.796	0.02656	111.797	0.05237	113.781	0.03839	104.792	0.03592	106.789	0.03002	103.791	0.03496
109.31	0.02785	112.31	0.05335	114.294	0.0377	105.305	0.03747	107.302	0.03416	104.304	0.03601
109.823	0.02595	112.823	0.0606	114.807	0.03889	105.818	0.04081	107.815	0.03253	104.817	0.035
110.336	0.02573	113.336	0.06164	115.32	0.03846	106.331	0.03998	108.328	0.03282	105.33	0.03447
110.849	0.02547	113.849	0.06527	115.833	0.03748	106.844	0.04049	108.841	0.03453	105.843	0.03525
111.362	0.02491	114.362	0.06799	116.346	0.03739	107.357	0.0387	109.354	0.03574	106.356	0.03433
111.875	0.02762	114.875	0.07704	116.859	0.03801	107.87	0.04051	109.867	0.03333	106.869	0.03673
112.388	0.02363	115.389	0.08439	117.372	0.03704	108.383	0.04263	110.38	0.03438	107.382	0.035
112.901	0.02678	115.902	0.09646	117.885	0.03759	108.896	0.04252	110.893	0.03261	107.895	0.03634
113.414	0.02607	116.415	0.11447	118.398	0.03671	109.409	0.04129	111.406	0.03457	108.408	0.03535
113.928	0.02666	116.928	0.13735	118.911	0.03755	109.922	0.03922	111.919	0.0352	108.921	0.03698
114.442	0.02683	117.441	0.16903	119.425	0.03732	110.435	0.03868	112.432	0.03382	109.441	0.03612
114.955	0.025	117.954	0.20434	119.938	0.0393	110.948	0.03928	112.945	0.03195	109.955	0.03668
115.468	0.02324	118.467	0.24027	120.451	0.04038	111.461	0.0396	113.458	0.03445	110.468	0.03756
115.981	0.02719	118.98	0.26903	120.964	0.03737	111.974	0.04113	113.971	0.03439	110.981	0.03467
116.494	0.02431	119.494	0.2778	121.478	0.03599	112.487	0.04091	114.484	0.03351	111.495	0.03255
117.007	0.02636	120.007	0.27633	121.991	0.03718	113	0.04105	114.997	0.03507	112.007	0.03682
117.52	0.0265	120.52	0.26372	122.504	0.03949	113.513	0.03826	115.51	0.03422	112.52	0.03648
118.033	0.02641	121.033	0.24941	123.017	0.03904	114.026	0.04035	116.023	0.03365	113.034	0.03513
118.546	0.02538	121.546	0.22602	123.531	0.04104	114.539	0.04081	116.536	0.03579	113.574	0.03481
119.06	0.02397	122.059	0.20042	124.044	0.03906	115.052	0.04008	117.049	0.03358	114.089	0.03657
119.573	0.02673	122.572	0.17255	124.557	0.03865	115.565	0.04062	117.562	0.03412	114.603	0.03471
120.086	0.0249	123.086	0.13874	125.07	0.03674	116.078	0.042	118.075	0.03338	115.117	0.0335
120.599	0.02588	123.599	0.11497	125.583	0.03905	116.591	0.04088	118.588	0.03449	115.63	0.03522
121.112	0.02318	124.112	0.08768	126.096	0.04104	117.104	0.0403	119.101	0.03298	116.143	0.03453
121.625	0.02546	124.625	0.06622	126.61	0.03958	117.617	0.03602	119.614	0.03255	116.655	0.03534
122.138	0.02588	125.138	0.04774	127.123	0.04181	118.13	0.03981	120.127	0.0356	117.169	0.03652
122.65	0.02724	125.652	0.03586	127.636	0.0385	118.643	0.04072	120.64	0.03455	117.682	0.03819
123.164	0.02534	126.164	0.03011	128.149	0.04131	119.157	0.04121	121.153	0.03203	118.195	0.03852
123.677	0.02606	126.676	0.02894	128.662	0.03877	119.67	0.04088	121.666	0.03326	118.708	0.03817
124.19	0.02458	127.188	0.02731	129.175	0.04143	120.184	0.03931	122.18	0.03309	119.241	0.03381
124.703	0.02599	127.7	0.02672	129.688	0.03982	120.697	0.04144	122.693	0.03469	119.754	0.03542
125.216	0.02544	128.212	0.02759	130.201	0.04112	121.21	0.0391	123.206	0.03497	120.267	0.03577
125.729	0.02366	128.724	0.02613	130.714	0.04132	121.723	0.04021	123.719	0.03153	120.78	0.03619
126.242	0.02391	129.237	0.0272	131.227	0.04042	122.236	0.04061	124.232	0.03272	121.293	0.03704
126.755	0.02759	129.75	0.02541	131.74	0.03783	122.749	0.04085	124.745	0.03412	121.806	0.03574
127.268	0.02697	130.263	0.02843	132.253	0.04221	123.263	0.04174	125.258	0.03243	122.32	0.0369
127.781	0.02772	130.776	0.02694	132.766	0.04149	123.776	0.03977	125.771	0.03636	122.832	0.03327
128.294	0.02581	131.289	0.02458	133.279	0.03837	124.289	0.04224	126.284	0.03274	123.346	0.03582
128.807	0.02666	131.802	0.02468	133.792	0.03987	124.803	0.04154	126.797	0.03431	123.86	0.03662
129.32	0.02699	132.315	0.02508	134.305	0.03939	125.316	0.04333	127.31	0.03671	124.374	0.03606
129.833	0.02389	132.829	0.02823	134.819	0.03983	125.829	0.03988	127.823	0.03231	124.887	0.03926
		133.342	0.02726	135.332	0.039	126.342	0.03968	128.336	0.0355	125.4	0.03649
		133.855	0.02769	135.845	0.04031	126.855	0.03844	128.849	0.03319	125.913	0.03375
		134.368	0.02492	136.358	0.03854	127.369	0.03963	129.362	0.03536	126.426	0.0373
		134.881	0.0245	136.873	0.03912	127.882	0.04077	129.875	0.03509	126.94	0.03509
		135.394	0.02842	137.386	0.04246	128.395	0.0417	130.388	0.03469	127.454	0.03559
		135.907	0.02524	137.899	0.04022	128.908	0.0432	130.901	0.03191	127.967	0.03307
		136.42	0.02538	138.412	0.03893	129.421	0.04059	131.414	0.03519	128.48	0.03604
		136.934	0.02716	138.925	0.04026	129.934	0.04335	131.927	0.03524	128.993	0.03598
		137.447	0.02582	139.438	0.04275	130.447	0.0403	132.44	0.03328	129.505	0.03914
		137.96	0.02684	139.951	0.03947	130.96	0.04313	132.953	0.03513	130.018	0.03525
		138.473	0.02621	140.464	0.04004	131.473	0.04136	133.466	0.03459	130.53	0.03655
		138.986	0.02767	140.977	0.04132	131.986	0.04	133.979	0.03411	131.044	0.03578
		139.499	0.02388	141.491	0.03963	132.499	0.03995	134.492	0.03266	131.556	0.0353
		140.012	0.02764	142.004	0.04015	133.012	0.0428	135.005	0.03506	132.069	0.03526
		140.525	0.02756	142.518	0.04207	133.525	0.04524	135.518	0.03475	132.583	0.03541
		141.038	0.02516	143.031	0.03928	134.038	0.04032	136.031	0.03577	133.096	0.03529
		141.551	0.02566	143.544	0.04128	134.551	0.04355	136.544	0.03344	133.608	0.03737
		142.064	0.0264	144.057	0.04179	135.064	0.04096	137.057	0.03629	134.121	0.03634
		142.577	0.02322	144.57	0.04125	135.577	0.04122	137.57	0.03678	134.633	0.03788
		143.09	0.02546	145.083	0.04184	136.09	0.04228	138.083	0.03677	135.147	0.03495
		143.603	0.02303	145.596	0.03982	136.605	0.04328	138.596	0.03599	135.661	0.03776
		144.116	0.02661	146.109	0.04171	137.118	0.04127	139.109	0.03508	136.174	0.03847
		144.629	0.02824	146.622	0.04233	137.631	0.04432	139.622	0.03536	136.687	0.03656
		145.142	0.02779	147.135	0.04003	138.144	0.0442	140.136	0.03888	137.2	0.03673
		145.655	0.02685	147.649	0.03792	138.657	0.04104	140.649	0.03576	137.713	0.03554
		146.169	0.02706	148.162	0.04151	139.17	0.0415	141.162	0.03521	138.226	0.03506
		146.682	0.02738	148.675	0.04016	139.683	0.04291	141.675	0.03294	138.74	0.03664
		147.195	0.02705	149.188	0.04033	140.196	0.03832	142.188	0.03241	139.253	0.03803
		147.708	0.02797	149.701	0.03976	140.71	0.03854	142.701	0.03561	139.766	0.03664
		148.221	0.02588	150.215	0.0405	141.223	0.04165	143.214	0.03657	140.279	0.03688
		148.734	0.02639	150.728	0.04134	141.736	0.04322	143.727	0.03488	140.792	0.04041
		149.247	0.02536	151.241	0.04184	142.249	0.04596	144.24	0.03513	141.305	0.03881
		149.76	0.02794	151.754	0.04053	142.763	0.04296	144.753	0.03706	141.823	0.03662
		150.273	0.02431	152.267	0.0432	143.277	0.03949	145.266	0.03491	142.337	0.03657
		150.786	0.02696	152.78	0.04224	143.79	0.04296	145.779	0.03736	142.85	0.03724
		151.299	0.02454	153.293	0.04101	144.303	0.04127	146.292	0.03697	143.364	0.03811
		151.812	0.02744	153.807	0.04291	144.816	0.04344	146.805	0.03627	143.876	0.0391
		152.325	0.02578	154.321	0.0426	145.329	0.04286	147.318	0.03584	144.39	0.03447
		152.838	0.02482	154.834	0.04088	145.842	0.04285	147.831	0.03678	144.904	0.03748
		153.351	0.02719	155.347	0.044	146.355	0.04379	148.344	0.03752	145.417	0.03627
		153.864	0.02688	155.86	0.04279	146.868	0.03945	148.857	0.03626	145.929	0.03808
		154.378	0.02638	156.374	0.04477	147.381	0.03867	149.37	0.034	146.443	0.03625
		154.891	0.02389	156.887	0.04074	147.894	0.04428	149.883	0.03595	146.957	0.03787
		155.404	0.02496	157.4	0.04158	148.407	0.03863	150.396	0.03533	147.471	0.03707
		155.917	0.02742	157.913	0.04312	148.92	0.04046	150.909	0.03499	147.984	0.03936
		156.43	0.02704	158.426	0.04358	149.433	0.04253	151.422	0.03593	148.498	0.03799
		156.943	0.02738	158.939	0.0436	149.946	0.04021	151.935	0.03737	149.011	0.03621
		157.456	0.02773	159.452	0.043	150.459	0.04214	152.448	0.03624	149.524	0.0381
		157.969	0.0267	159.965	0.0431	150.972	0.04248	152.961	0.03803	150.037	0.03784
		158.482	0.02675	160.479	0.04339	151.485	0.04215	153.474	0.0401	150.55	0.03688
		158.995	0.02702	160.993	0.04446	151.998	0.04117	153.987	0.03485	151.063	0.03581
		159.508	0.02494	161.506	0.04377	152.512	0.04042	154.5	0.03902	151.576	0.0399
		160.021	0.02837	162.019	0.04521	153.025	0.03853	155.014	0.03586	152.089	0.03714
		160.534	0.02857	162.532	0.04312	153.538	0.04011	155.527	0.03705	152.602	0.03561
		161.048	0.02647	163.045	0.04515	154.052	0.04266	156.04	0.03401	153.115	0.03663
		161.561	0.02815	163.558	0.04534	154.565	0.04405	156.553	0.03856	153.628	0.03984
		162.074	0.02763	164.071	0.04368	155.078	0.04037	157.066	0.03882	154.141	0.03768
		162.587	0.02418	164.584	0.04233	155.592	0.04174	157.581	0.03802	154.653	0.03884
		163.1	0.02794	165.097	0.046	156.105	0.04201	158.094	0.03794	155.165	0.03743
		163.613	0.02548	165.61	0.0419	156.618	0.0414	158.607	0.03732	155.678	0.03888
		164.127	0.02564	166.123	0.04454	157.131	0.04134	159.12	0.03741	156.191	0.0345
		164.64	0.02801	166.636	0.04591	157.644	0.04198	159.634	0.03439	156.704	0.03742
		165.153	0.02536	167.149	0.04615	158.157	0.04132	160.147	0.03769	157.217	0.03933
		165.666	0.02711	167.663	0.04737	158.671	0.04083	160.661	0.0365	157.731	0.03532
		166.178	0.02459	168.176	0.04647	159.184	0.04189	161.174	0.03932	158.245	0.03759
		166.69	0.02581	168.689	0.04597	159.697	0.04395	161.687	0.03818	158.758	0.03989
		167.202	0.02604	169.203	0.04792	160.211	0.04077	162.2	0.03909	159.271	0.03937
		167.715	0.02225	169.717	0.04641	160.724	0.04102	162.713	0.03764	159.784	0.03989
		168.228	0.02357	170.23	0.04713	161.237	0.0414	163.226	0.0385	160.297	0.03729
		168.741	0.02667	170.743	0.04759	161.75	0.04322	163.739	0.03901	160.81	0.03931
		169.254	0.02416	171.256	0.04824	162.263	0.04157	164.252	0.03735	161.323	0.0402
		169.767	0.02675	171.77	0.04818	162.776	0.04171	164.766	0.03821	161.836	0.04102
		170.28	0.02646	172.284	0.0475	163.289	0.04407	165.279	0.041	162.351	0.03866
		170.793	0.02548	172.797	0.05077	163.802	0.04064	165.792	0.03626	162.864	0.04115
		171.306	0.02792	173.31	0.05094	164.315	0.04476	166.305	0.0377	163.377	0.03811
		171.82	0.02409	173.823	0.05088	164.828	0.04206	166.818	0.03812	163.89	0.03604
		172.333	0.02557	174.336	0.05019	165.341	0.04068	167.331	0.03854	164.403	0.04122
		172.846	0.026	174.849	0.0539	165.854	0.04041	167.844	0.03606	164.916	0.04013
		173.359	0.02534	175.362	0.05309	166.367	0.04403	168.357	0.03912	165.429	0.04096
		173.872	0.02595	175.875	0.05157	166.88	0.04173	168.871	0.03988	165.942	0.0366
		174.385	0.02667	176.388	0.05469	167.393	0.03996	169.384	0.0369	166.455	0.03866
		174.898	0.02588	176.901	0.05578	167.907	0.0398	169.897	0.03768	166.968	0.04022
		175.411	0.02509	177.414	0.05508	168.42	0.04098	170.41	0.04003	167.482	0.03839
		175.924	0.02805	177.927	0.05684	168.933	0.04244	170.922	0.04196	167.995	0.03973
		176.437	0.02548	178.44	0.05517	169.446	0.04082	171.435	0.04023	168.509	0.03889
		176.95	0.02754	178.953	0.05501	169.959	0.04095	171.948	0.03727	169.022	0.04162
		177.463	0.02488	179.467	0.05525	170.472	0.04167	172.461	0.03849	169.535	0.03861
		177.976	0.0262	179.979	0.05409	170.985	0.04053	172.974	0.03685	170.048	0.03729
		178.489	0.02641	180.493	0.05496	171.499	0.04288	173.488	0.04128	170.563	0.0382
		179.003	0.02589	181.006	0.05898	172.012	0.04269	174.001	0.041	171.076	0.03923
		179.516	0.02652	181.519	0.05903	172.525	0.04177	174.514	0.03932	171.589	0.03968
		180.029	0.02722	182.032	0.05832	173.038	0.03992	175.028	0.03648	172.106	0.03889
		180.542	0.0259	182.544	0.05895	173.551	0.04024	175.541	0.03838	172.619	0.03704
		181.055	0.02484	183.056	0.05877	174.064	0.04171	176.054	0.03777	173.132	0.04099
		181.568	0.02447	183.568	0.05765	174.577	0.04369	176.567	0.03987	173.645	0.03858
		182.081	0.0256	184.08	0.06096	175.09	0.04387	177.081	0.03893	174.158	0.04133
		182.594	0.02698	184.592	0.05675	175.603	0.04025	177.594	0.04118	174.671	0.03911
		183.106	0.02659	185.105	0.06095	176.116	0.04355	178.108	0.03516	175.184	0.03972
		183.619	0.02503	185.617	0.05906	176.63	0.04285	178.621	0.03795	175.697	0.04054
		184.132	0.02654	186.13	0.06381	177.143	0.0434	179.134	0.03733	176.21	0.03976
		184.645	0.0264	186.643	0.06268	177.656	0.04227	179.647	0.04075	176.724	0.03939
		185.158	0.0249	187.156	0.06733	178.169	0.04085	180.16	0.03973	177.237	0.04181
		185.671	0.02506	187.67	0.06471	178.682	0.0422	180.673	0.03916	177.75	0.03962
		186.184	0.02493	188.183	0.06627	179.195	0.04153	181.186	0.03996	178.263	0.03749
		186.697	0.02676	188.696	0.07139	179.708	0.0447	181.699	0.04018	178.775	0.04055
		187.21	0.02372	189.21	0.07084	180.221	0.04133	182.212	0.03922	179.289	0.04191
		187.723	0.0257	189.723	0.07504	180.734	0.04368	182.725	0.04106	179.803	0.04334
		188.236	0.02681	190.236	0.07684	181.247	0.04361	183.238	0.04096	180.316	0.03765
		188.75	0.0247	190.749	0.08036	181.76	0.04481	183.751	0.03744	180.829	0.04063
		189.264	0.02454	191.262	0.08311	182.273	0.04466	184.265	0.03854	181.341	0.04102
		189.777	0.02687	191.775	0.08304	182.787	0.04597	184.778	0.03972	181.854	0.04159
		190.291	0.02524	192.288	0.08724	183.3	0.04621	185.291	0.0419	182.367	0.03867
		190.804	0.02662	192.801	0.09123	183.813	0.04671	185.804	0.03903	182.88	0.03943
		191.317	0.02561	193.314	0.09287	184.326	0.04593	186.317	0.04247	183.393	0.04366
		191.829	0.02497	193.827	0.10072	184.839	0.04602	186.83	0.03907	183.931	0.03978
		192.341	0.02462	194.34	0.10052	185.352	0.04522	187.343	0.03971	184.444	0.04252
		192.853	0.02582	194.853	0.10747	185.865	0.04259	187.856	0.04022	184.957	0.04023
		193.365	0.02576	195.366	0.10881	186.378	0.04764	188.369	0.03856	185.47	0.03997
		193.878	0.02881	195.879	0.11604	186.891	0.04533	188.882	0.03934	185.983	0.03846
		194.39	0.02389	196.392	0.12257	187.404	0.04651	189.395	0.04039	186.496	0.03986
		194.902	0.02654	196.905	0.13149	187.917	0.05109	189.908	0.04247	187.009	0.04054
		195.415	0.02863	197.418	0.14901	188.43	0.0461	190.421	0.04148	187.522	0.04195
		195.928	0.02598	197.931	0.16641	188.944	0.04651	190.935	0.04024	188.035	0.03849
		196.441	0.02447	198.444	0.19015	189.457	0.04876	191.448	0.03938	188.548	0.04033
		196.954	0.02784	198.957	0.21494	189.971	0.04953	191.961	0.0419	189.061	0.04239
		197.467	0.02715	199.47	0.24024	190.484	0.04766	192.475	0.04173	189.574	0.04102
		197.98	0.02648	199.983	0.27121	190.997	0.04772	192.988	0.04185	190.087	0.04194
		198.493	0.02509	200.496	0.31421	191.51	0.04828	193.501	0.04043	190.6	0.03867
		199.006	0.02843	201.009	0.35957	192.023	0.04804	194.014	0.04061	191.113	0.04214
		199.519	0.02424	201.522	0.40024	192.536	0.0479	194.528	0.04227	191.626	0.04119
		200.033	0.02614	202.035	0.43813	193.049	0.05032	195.041	0.04186	192.139	0.04
		200.546	0.02821	202.548	0.46606	193.562	0.04797	195.554	0.04317	192.652	0.04151
		201.059	0.0265	203.061	0.47478	194.075	0.04921	196.067	0.03966	193.166	0.04137
		201.572	0.02541	203.574	0.479	194.588	0.04941	196.58	0.0384	193.679	0.04309
		202.085	0.02699	204.088	0.47671	195.101	0.05271	197.094	0.04263	194.192	0.04268
		202.598	0.02495	204.601	0.46681	195.614	0.05112	197.607	0.03894	194.705	0.04277
		203.111	0.02425	205.114	0.45558	196.127	0.0551	198.12	0.03861	195.218	0.04204
		203.624	0.02566	205.627	0.43674	196.64	0.05143	198.633	0.04083	195.732	0.04002
		204.138	0.02501	206.14	0.41965	197.153	0.05671	199.146	0.04128	196.245	0.04228
		204.651	0.02535	206.654	0.40538	197.666	0.05342	199.659	0.04241	196.758	0.04288
		205.164	0.02688	207.168	0.3883	198.179	0.05453	200.172	0.04302	197.272	0.04223
		205.677	0.02453	207.681	0.37115	198.692	0.0566	200.685	0.04205	197.785	0.04114
		206.19	0.02511	208.195	0.34871	199.205	0.05447	201.198	0.04067	198.298	0.0398
		206.704	0.02742	208.708	0.33026	199.718	0.05528	201.711	0.03971	198.811	0.04109
		207.218	0.02504	209.221	0.30665	200.232	0.06052	202.224	0.04029	199.324	0.04356
		207.732	0.02671	209.734	0.2873	200.745	0.05999	202.737	0.04108	199.837	0.04092
		208.245	0.02511	210.247	0.26668	201.259	0.05705	203.25	0.0442	200.35	0.04074
		208.759	0.02945	210.76	0.24571	201.772	0.05879	203.763	0.04046	200.863	0.04242
		209.272	0.02515	211.273	0.22523	202.285	0.06308	204.277	0.04227	201.376	0.04208
		209.785	0.02689	211.786	0.20166	202.798	0.06457	204.79	0.04022	201.889	0.04114
		210.298	0.0242	212.299	0.17782	203.311	0.06297	205.303	0.04138	202.402	0.04011
		210.811	0.02389	212.812	0.15274	203.824	0.06546	205.817	0.03973	202.915	0.04196
		211.324	0.02467	213.325	0.12891	204.337	0.06646	206.33	0.04329	203.428	0.04045
		211.837	0.02709	213.838	0.10858	204.85	0.06857	206.843	0.04177	203.941	0.04232
		212.35	0.02654	214.351	0.08901	205.363	0.06991	207.356	0.04312	204.455	0.04366
		212.862	0.02695	214.864	0.07017	205.876	0.06952	207.869	0.0435	204.968	0.04321
		213.375	0.02595	215.377	0.052	206.39	0.07054	208.382	0.04293	205.481	0.04403
		213.888	0.0271	215.89	0.03958	206.903	0.07342	208.895	0.04149	205.994	0.04394
		214.401	0.02603	216.403	0.03097	207.416	0.07417	209.408	0.04154	206.507	0.04465
		214.914	0.02585	216.916	0.03188	207.929	0.08075	209.922	0.04178	207.02	0.04061
		215.427	0.02677	217.43	0.03041	208.442	0.07817	210.435	0.03841	207.533	0.04004
		215.94	0.02519	217.943	0.03095	208.955	0.07794	210.948	0.04206	208.046	0.04285
		216.453	0.02587	218.457	0.0314	209.469	0.08562	211.461	0.04352	208.558	0.04271
		216.966	0.02606	218.97	0.02993	209.982	0.08241	211.974	0.04246	209.074	0.04396
		217.479	0.02457	219.483	0.031	210.495	0.08571	212.487	0.04362	209.587	0.042
		217.992	0.02572	219.996	0.02978	211.008	0.08616	213	0.04589	210.1	0.04386
		218.505	0.02505	220.509	0.03089	211.521	0.09176	213.513	0.04362	210.613	0.0424
		219.018	0.02387	221.022	0.03158	212.034	0.09177	214.026	0.04484	211.126	0.04214
		219.532	0.02562	221.535	0.03216	212.547	0.09646	214.539	0.04166	211.639	0.04134
		220.045	0.02424	222.048	0.02965	213.061	0.09886	215.052	0.04327	212.152	0.04461
		220.558	0.02452	222.561	0.03266	213.574	0.10115	215.565	0.04158	212.665	0.04288
		221.071	0.02563	223.074	0.02974	214.087	0.10649	216.078	0.04684	213.178	0.04177
		221.584	0.02491	223.587	0.03255	214.6	0.10981	216.592	0.04546	213.69	0.04075
		222.097	0.02448	224.102	0.03221	215.114	0.11531	217.105	0.04726	214.203	0.03991
		222.61	0.0279	224.615	0.0298	215.627	0.12275	217.618	0.04514	214.718	0.04273
		223.124	0.02568	225.128	0.02956	216.14	0.12984	218.131	0.04487	215.23	0.04203
		223.637	0.02577	225.641	0.02972	216.653	0.13525	218.644	0.04828	215.743	0.04235
		224.151	0.02658	226.155	0.03081	217.166	0.14647	219.157	0.04681	216.256	0.04382
		224.664	0.02712	226.668	0.03122	217.679	0.15863	219.67	0.04823	216.769	0.04284
		225.177	0.02582	227.181	0.03069	218.192	0.16961	220.183	0.04683	217.282	0.04294
		225.69	0.02535	227.694	0.03027	218.705	0.17801	220.696	0.04618	217.795	0.04504
		226.203	0.02641	228.207	0.02961	219.218	0.19647	221.209	0.04701	218.309	0.04085
		226.716	0.02575	228.72	0.03198	219.732	0.20918	221.722	0.04525	218.824	0.04329
		227.229	0.02643	229.233	0.03004	220.245	0.22749	222.235	0.04577	219.337	0.04511
		227.741	0.0263	229.746	0.03099	220.758	0.2519	222.748	0.0471	219.85	0.04212
		228.255	0.02222	230.259	0.02983	221.271	0.27652	223.261	0.04856	220.364	0.04338
		228.768	0.02351	230.772	0.03109	221.785	0.29812	223.774	0.04742	220.877	0.04474
		229.28	0.02562	231.285	0.03025	222.298	0.32898	224.287	0.0495	221.39	0.04489
		229.793	0.02562	231.798	0.0313	222.811	0.36228	224.8	0.0485	221.904	0.04329
		230.306	0.02363	232.311	0.03398	223.324	0.40035	225.313	0.04771	222.417	0.04641
		230.819	0.02813	232.824	0.03185	223.838	0.43513	225.826	0.05127	222.93	0.0433
		231.333	0.02517	233.337	0.02999	224.351	0.46641	226.339	0.05083	223.443	0.04294
		231.846	0.02582	233.85	0.03227	224.864	0.49561	226.852	0.04836	223.956	0.0445
		232.359	0.02428	234.363	0.03093	225.377	0.52091	227.366	0.0517	224.469	0.04222
		232.872	0.02561	234.875	0.02967	225.89	0.52651	227.879	0.0509	224.982	0.04249
		233.385	0.02375	235.389	0.02876	226.403	0.52997	228.392	0.05301	225.498	0.04315
		233.898	0.02655	235.902	0.03159	226.916	0.53126	228.905	0.05461	226.012	0.0427
		234.411	0.02554	236.414	0.03307	227.429	0.52005	229.418	0.05181	226.526	0.04489
		234.924	0.02524	236.927	0.03079	227.942	0.51102	229.932	0.05348	227.039	0.0439
		235.437	0.02592	237.441	0.02979	228.455	0.50249	230.445	0.05761	227.552	0.04464
		235.951	0.02435	237.954	0.03129	228.968	0.48327	230.958	0.05719	228.064	0.04413
		236.463	0.02571	238.467	0.03196	229.481	0.46927	231.471	0.05814	228.577	0.04226
		236.975	0.02686	238.98	0.03055	229.994	0.45009	231.984	0.057	229.091	0.04427
		237.487	0.02513	239.493	0.02965	230.507	0.43225	232.497	0.05874	229.604	0.04648
		237.999	0.02577	240.006	0.02925	231.02	0.41818	233.01	0.06367	230.117	0.0467
		238.512	0.02486	240.519	0.03035	231.533	0.39743	233.523	0.06353	230.63	0.04637
		239.024	0.02555	241.032	0.02862	232.046	0.37946	234.036	0.06582	231.142	0.0455
		239.536	0.02506	241.546	0.02973	232.559	0.36593	234.549	0.06363	231.656	0.04462
				242.059	0.02671	233.072	0.34681	235.063	0.06839	232.171	0.04515
				242.572	0.03158	233.585	0.32935	235.576	0.06984	232.684	0.04758
				243.085	0.02918	234.098	0.3077	236.089	0.06947	233.198	0.04529
				243.598	0.03118	234.611	0.28837	236.603	0.07026	233.711	0.04578
				244.11	0.02961	235.124	0.27338	237.116	0.06911	234.225	0.04629
				244.622	0.03069	235.637	0.25473	237.629	0.07501	234.738	0.04614
				245.134	0.02839	236.15	0.23269	238.142	0.07516	235.251	0.04545
				245.646	0.02967	236.663	0.20951	238.655	0.07612	235.764	0.04631
				246.158	0.02779	237.176	0.18746	239.168	0.07637	236.277	0.04451
				246.671	0.03019	237.689	0.16371	239.681	0.07861	236.79	0.04797
				247.184	0.02921	238.202	0.14007	240.194	0.07771	237.302	0.04768
				247.697	0.02994	238.715	0.1153	240.707	0.07916	237.815	0.04652
				248.21	0.03077	239.229	0.09535	241.22	0.08126	238.328	0.04485
				248.723	0.02971	239.742	0.07483	241.733	0.08057	238.841	0.04578
				249.236	0.02834	240.255	0.05895	242.246	0.08132	239.354	0.04736
				249.749	0.02831	240.768	0.0471	242.759	0.08439	239.867	0.0481
				250.262	0.02998	241.282	0.04062	243.272	0.08776	240.381	0.04663
				250.776	0.02865	241.795	0.03683	243.785	0.09138	240.894	0.04574
				251.289	0.02858	242.308	0.03179	244.298	0.09002	241.407	0.04876
				251.802	0.03004	242.822	0.0303	244.812	0.09339	241.921	0.04386
				252.315	0.03051	243.335	0.03468	245.325	0.09372	242.434	0.04655
				252.828	0.03031	243.848	0.03286	245.838	0.09967	242.948	0.04789
				253.341	0.03073	244.361	0.03071	246.351	0.10155	243.461	0.04712
				253.855	0.03033	244.874	0.03545	246.864	0.10382	243.974	0.04703
				254.368	0.03227	245.387	0.03327	247.378	0.10643	244.487	0.04475
				254.881	0.02899	245.9	0.03292	247.89	0.11013	245.056	0.04727
				255.394	0.03031	246.413	0.03005	248.403	0.11297	245.569	0.04787
				255.908	0.02834	246.927	0.03186	248.916	0.1178	246.082	0.04638
				256.421	0.0296	247.44	0.03373	249.429	0.1223	246.595	0.04974
				256.934	0.02795	247.953	0.03187	249.942	0.12821	247.108	0.04843
				257.447	0.02827	248.466	0.03135	250.455	0.13544	247.621	0.04362
				257.96	0.02886	248.979	0.03189	250.968	0.14441	248.177	0.04698
				258.473	0.02988	249.492	0.03508	251.481	0.15374	248.692	0.04818
				258.987	0.0304	250.005	0.03241	251.994	0.16838	249.205	0.04569
				259.5	0.02768	250.519	0.03094	252.507	0.18305	249.719	0.04921
				260.013	0.02847	251.032	0.03223	253.02	0.20257	250.232	0.0467
				260.527	0.03013	251.545	0.02903	253.533	0.22347	250.745	0.04813
				261.04	0.02903	252.058	0.03559	254.046	0.24374	251.258	0.0453
				261.553	0.02705	252.571	0.03262	254.559	0.2671	251.771	0.04705
				262.066	0.02707	253.084	0.03004	255.072	0.29089	252.284	0.04896
				262.579	0.03087	253.597	0.02941	255.585	0.32797	252.798	0.04736
				263.092	0.02799	254.11	0.03051	256.098	0.3596	253.337	0.04817
				263.605	0.02979	254.623	0.03125	256.611	0.39991	253.85	0.04795
				264.119	0.02949	255.136	0.03207	257.125	0.44391	254.363	0.04573
				264.632	0.02782	255.649	0.03263	257.638	0.49095	254.876	0.04768
				265.145	0.02896	256.162	0.03311	258.151	0.53841	255.39	0.0473
				265.658	0.03034	256.675	0.03471	258.664	0.58966	255.903	0.0477
				266.171	0.02864	257.188	0.03155	259.177	0.62415	256.416	0.04927
				266.684	0.02861	257.701	0.03077	259.69	0.65169	256.929	0.04858
				267.197	0.02832	258.215	0.03221	260.203	0.6831	257.442	0.04649
				267.71	0.0288	258.729	0.03053	260.716	0.69485	257.955	0.0477
				268.223	0.02806	259.243	0.03118	261.229	0.6953	258.468	0.04935
				268.736	0.03058	259.756	0.03038	261.742	0.6941	258.981	0.04655
				269.25	0.03128	260.269	0.03275	262.256	0.68328	259.495	0.0482
				269.763	0.02814	260.782	0.03155	262.769	0.67831	260.008	0.04677
				270.276	0.02911	261.295	0.02843	263.282	0.65651	260.521	0.04674
				270.789	0.02818	261.808	0.0324	263.795	0.64333	261.034	0.05056
				271.302	0.03242	262.321	0.02937	264.308	0.62638	261.547	0.04923
				271.815	0.02793	262.834	0.03214	264.821	0.60672	262.06	0.04838
				272.328	0.02968	263.347	0.03372	265.334	0.58197	262.573	0.049
				272.841	0.02836	263.86	0.03157	265.847	0.56527	263.086	0.04636
				273.354	0.02994	264.373	0.03373	266.36	0.53729	263.599	0.05072
				273.867	0.02809	264.886	0.0333	266.873	0.51808	264.112	0.0465
				274.38	0.02821	265.399	0.03147	267.387	0.49516	264.626	0.04906
				274.893	0.02981	265.912	0.03309	267.9	0.46716	265.139	0.05048
				275.406	0.02826	266.426	0.03113	268.413	0.44021	265.652	0.04838
				275.919	0.02861	266.939	0.02911	268.926	0.41364	266.165	0.04624
				276.433	0.0293	267.452	0.03213	269.439	0.38782	266.678	0.0481
				276.946	0.02844	267.965	0.03135	269.952	0.36199	267.192	0.04796
				277.459	0.02821	268.478	0.02776	270.465	0.33699	267.705	0.04977
				277.972	0.02756	268.992	0.03075	270.979	0.31448	268.218	0.04957
				278.485	0.02986	269.505	0.03248	271.492	0.28565	268.731	0.05129
				278.998	0.0283	270.018	0.03179	272.005	0.26234	269.244	0.04921
				279.511	0.0288	270.531	0.03131	272.519	0.23602	269.757	0.05133
				280.024	0.02849	271.044	0.02936	273.032	0.2095	270.27	0.0511
				280.537	0.02968	271.557	0.033	273.545	0.18372	270.783	0.04629
				281.05	0.0304	272.07	0.03075	274.058	0.15509	271.296	0.05017
						272.583	0.03162	274.571	0.12767	271.809	0.05235
						273.096	0.02907	275.084	0.09724	272.322	0.05244
						273.609	0.02997	275.597	0.06832	272.835	0.04784
						274.122	0.03216	276.111	0.04832	273.349	0.05273
						274.635	0.02874	276.625	0.03129	273.862	0.05035
						275.148	0.02885	277.138	0.03079	274.375	0.05157
						275.661	0.03028	277.652	0.02825	274.888	0.04967
						276.174	0.03073	278.165	0.03079	275.401	0.04918
						276.689	0.0326	278.678	0.02978	275.914	0.04979
						277.202	0.02936	279.191	0.02932	276.427	0.04789
						277.715	0.03327	279.706	0.02786	276.94	0.05119
						278.228	0.02969	280.219	0.03024	277.453	0.05143
						278.742	0.03005	280.732	0.0276	277.966	0.05133
						279.255	0.03101	281.245	0.02804	278.479	0.05153
						279.768	0.03127	281.758	0.0285	278.992	0.05156
						280.281	0.03173	282.271	0.02949	279.505	0.05152
						280.794	0.0327	282.784	0.03022	280.018	0.05202
						281.307	0.03122	283.297	0.03007	280.531	0.04834
						281.82	0.02886	283.81	0.0273	281.044	0.0517
						282.333	0.03054	284.323	0.0267	281.557	0.05184
						282.846	0.03199	284.836	0.02917	282.07	0.05107
						283.359	0.03259	285.349	0.02803	282.583	0.05305
						283.872	0.03194	285.863	0.02918	283.096	0.05181
						284.385	0.0302	286.376	0.03207	283.609	0.05291
						284.898	0.03125	286.889	0.03075	284.122	0.05271
						285.411	0.03007	287.403	0.02388	284.637	0.05138
						285.924	0.03114	287.916	0.02983	285.15	0.05175
						286.437	0.0305	288.43	0.03127	285.663	0.0545
						286.95	0.03035	288.943	0.03041	286.177	0.05281
						287.463	0.03283	289.456	0.02787	286.69	0.05312
						287.976	0.03109	289.969	0.03105	287.204	0.05132
						288.489	0.02983	290.482	0.02748	287.716	0.05259
						289.002	0.02985	290.996	0.02882	288.229	0.05149
						289.515	0.03228	291.509	0.03004	288.742	0.05244
						290.029	0.03087	292.022	0.02893	289.255	0.05165
						290.542	0.03187	292.536	0.02862	289.768	0.05431
						291.055	0.02999	293.049	0.02934	290.281	0.05267
						291.568	0.02943	293.562	0.02747	290.795	0.05579
						292.081	0.03107	294.075	0.02665	291.308	0.04965
						292.594	0.02999	294.588	0.03009	291.822	0.05341
						293.107	0.03209	295.102	0.02765	292.335	0.0544
						293.621	0.03028	295.616	0.02768	292.848	0.05436
						294.135	0.03069	296.13	0.02947	293.361	0.05421
						294.648	0.03341	296.643	0.02708	293.874	0.05315
						295.161	0.03096	297.157	0.02736	294.387	0.05378
						295.674	0.03078	297.67	0.03056	294.9	0.05102
						296.187	0.03139	298.183	0.02982	295.413	0.05215
						296.7	0.03093	298.696	0.02878	295.926	0.0542
						297.213	0.02937	299.209	0.02742	296.439	0.05521
						297.726	0.03011	299.722	0.02345	296.952	0.05457
						298.24	0.03017	300.235	0.02812	297.465	0.0553
						298.753	0.03033	300.749	0.02852	297.978	0.057
						299.266	0.03142	301.263	0.03055	298.491	0.05256
						299.779	0.03129	301.78	0.03008	299.004	0.05479
						300.292	0.02814	302.294	0.02846	299.517	0.057
						300.805	0.02912	302.808	0.02604	300.03	0.05621
						301.318	0.02893	303.322	0.02847	300.543	0.05489
						301.833	0.03095	303.835	0.03023	301.056	0.05408
						302.347	0.03017	304.348	0.02743	301.569	0.05401
						302.86	0.03092	304.861	0.03023	302.083	0.05635
						303.373	0.03203	305.375	0.02735	302.596	0.05385
						303.887	0.0303	305.889	0.02917	303.109	0.05779
						304.4	0.03061	306.402	0.0282	303.622	0.05468
						304.914	0.03174	306.916	0.02935	304.135	0.05607
						305.427	0.03122	307.429	0.02784	304.649	0.05553
						305.94	0.02958	307.943	0.02863	305.162	0.0564
						306.453	0.02979	308.456	0.02779	305.675	0.05282
						306.966	0.02858	308.969	0.02634	306.188	0.0542
						307.479	0.02872	309.483	0.02726	306.701	0.0596
						307.992	0.0307	309.996	0.02891	307.214	0.05437
						308.505	0.03112	310.51	0.02955	307.727	0.05691
						309.018	0.03151	311.023	0.02859	308.241	0.05633
						309.531	0.03141	311.536	0.02806	308.754	0.05619
						310.045	0.03081	312.05	0.03022	309.267	0.05595
						310.558	0.02898	312.563	0.02713	309.78	0.05954
						311.072	0.03042	313.076	0.02717	310.293	0.0548
						311.586	0.02975	313.589	0.02795	310.806	0.05579
						312.099	0.03127	314.103	0.0309	311.319	0.05663
						312.613	0.02948	314.617	0.02708	311.832	0.06089
						313.126	0.03128	315.13	0.02771	312.345	0.05689
						313.639	0.03043	315.643	0.02904	312.858	0.05747
						314.152	0.02883	316.156	0.02726	313.371	0.05853
						314.665	0.02912	316.669	0.02655	313.884	0.05525
						315.178	0.03213	317.183	0.02945	314.397	0.0567
						315.691	0.03056	317.696	0.02697	314.91	0.05793
						316.204	0.03138	318.209	0.0281	315.424	0.05717
						316.717	0.03028	318.722	0.02634	315.937	0.05719
						317.23	0.02893	319.235	0.02862	316.45	0.05969
						317.744	0.02941	319.748	0.02878	316.963	0.06012
						318.257	0.02999	320.261	0.02624	317.476	0.05662
						318.771	0.03012	320.774	0.02627	317.99	0.05889
						319.284	0.03047	321.287	0.02852	318.503	0.05592
						319.797	0.0281	321.8	0.02743	319.016	0.06135
						320.31	0.0311	322.314	0.02779	319.53	0.05955
						320.824	0.03091	322.827	0.02941	320.043	0.05913
						321.337	0.02956	323.341	0.02988	320.556	0.06109
						321.85	0.03017	323.854	0.02635	321.069	0.05777
						322.363	0.03046	324.367	0.02789	321.582	0.05779
						322.876	0.03239	324.881	0.02876	322.096	0.05841
						323.389	0.03007	325.394	0.02867	322.609	0.05918
						323.902	0.03156	325.908	0.02849	323.122	0.05748
						324.415	0.02949	326.422	0.02878	323.636	0.06022
						324.928	0.02895	326.935	0.02905	324.149	0.06109
						325.441	0.03015	327.448	0.02663	324.662	0.05961
						325.954	0.03171	327.961	0.02785	325.175	0.05952
						326.467	0.03123	328.475	0.02789	325.688	0.05906
						326.98	0.02914	328.988	0.02733	326.201	0.06068
						327.493	0.03313	329.501	0.02981	326.714	0.05975
						328.006	0.02888	330.014	0.02937	327.228	0.06317
						328.519	0.03135	330.527	0.02724	327.741	0.05564
						329.033	0.03336	331.04	0.02587	328.254	0.05917
						329.546	0.02946	331.554	0.02825	328.767	0.06142
						330.059	0.03268	332.068	0.02948	329.28	0.06114
						330.573	0.03087	332.581	0.02916	329.793	0.05921
						331.086	0.03125	333.094	0.02685	330.306	0.06314
						331.599	0.0308	333.607	0.02625	330.82	0.05954
						332.112	0.02952	334.12	0.02824	331.333	0.06139
						332.625	0.03085	334.633	0.02752	331.846	0.06083
						333.138	0.02954	335.146	0.02781	332.36	0.06059
						333.651	0.02906	335.659	0.02929	332.873	0.06108
						334.164	0.02936	336.172	0.02953	333.386	0.06189
						334.677	0.02922	336.685	0.02722	333.899	0.06175
						335.19	0.03098	337.198	0.03061	334.412	0.06194
						335.703	0.03189	337.711	0.02761	334.926	0.06206
						336.216	0.03016	338.225	0.02408	335.44	0.06468
						336.729	0.03121	338.738	0.02752	335.953	0.05987
						337.242	0.02845	339.251	0.03034	336.466	0.06036
						337.755	0.03094	339.764	0.02994	336.98	0.0636
						338.268	0.02995	340.277	0.02958	337.493	0.06017
						338.781	0.03057	340.79	0.02819	338.006	0.06191
						339.294	0.0288	341.303	0.02723	338.519	0.06201
						339.807	0.02978	341.817	0.02756	339.032	0.06037
						340.32	0.03031	342.33	0.02731	339.544	0.06088
						340.833	0.03136	342.843	0.02397	340.057	0.06194
						341.346	0.03145	343.356	0.02855	340.57	0.06239
						341.859	0.03096	343.869	0.0267	341.083	0.06068
						342.372	0.03006	344.382	0.02533	341.596	0.0624
						342.885	0.02768	344.895	0.0284	342.109	0.06141
						343.399	0.02791	345.408	0.02891	342.622	0.06067
						343.912	0.03068	345.921	0.02723	343.136	0.05966
						344.425	0.03073	346.434	0.02926	343.649	0.05959
						344.938	0.02841	346.947	0.02778	344.162	0.06079
						345.452	0.02975	347.46	0.02773	344.675	0.06105
						345.965	0.02542	347.973	0.02597	345.188	0.05929
						346.479	0.03126			345.702	0.05854
						346.992	0.02872			346.216	0.06007
						347.505	0.02969			346.729	0.06229
						348.018	0.03119			347.242	0.06029
						348.531	0.03176			347.755	0.05942
						349.044	0.02779			348.269	0.06082
						349.557	0.02836			348.782	0.06032
						350.07	0.03036			349.296	0.06163
						350.583	0.02975			349.809	0.06124
						351.096	0.02845			350.323	0.06257
						351.609	0.03142			350.836	0.06503
						352.122	0.032			351.349	0.06244
						352.635	0.02953			351.862	0.06257
						353.149	0.02945			352.375	0.06159
						353.663	0.03109			352.889	0.0621
						354.176	0.03036			353.402	0.06409
						354.689	0.028			353.915	0.06317
						355.202	0.0293			354.429	0.06586
						355.715	0.02951			354.942	0.06604
						356.228	0.02734			355.455	0.06371
						356.741	0.02899			355.969	0.06584
						357.254	0.03003			356.482	0.06406
						357.767	0.02991			356.995	0.06601
						358.28	0.02885			357.508	0.06513
						358.793	0.02825			358.021	0.0659
						359.306	0.0289			358.534	0.06436
						359.819	0.03094			359.048	0.06514
						360.332	0.02941			359.561	0.06677
						360.845	0.02762			360.074	0.06802
						361.358	0.03083			360.587	0.06497
						361.871	0.03078			361.1	0.06798
						362.384	0.02936			361.614	0.06828
						362.897	0.02851			362.127	0.06916
						363.41	0.02802			362.64	0.07179
						363.924	0.02802			363.153	0.07103
						364.437	0.02845			363.666	0.07318
						364.95	0.0262			364.179	0.07334
						365.463	0.03266			364.692	0.07575
						365.976	0.02773			365.205	0.07464
						366.489	0.03012			365.719	0.07665
						367.002	0.0297			366.233	0.07584
						367.515	0.02933			366.746	0.07597
						368.028	0.03037			367.259	0.07631
						368.541	0.02811			367.772	0.07837
						369.054	0.02899			368.285	0.07894
						369.567	0.0327			368.798	0.07935
						370.08	0.0299			369.311	0.08262
						370.593	0.02963			369.824	0.08587
						371.106	0.0289			370.337	0.08159
						371.619	0.02986			370.85	0.08108
						372.132	0.02924			371.364	0.08511
						372.645	0.03049			371.878	0.08596
						373.157	0.02995			372.391	0.08538
						373.67	0.03023			372.904	0.08736
						374.183	0.03027			373.418	0.08502
						374.696	0.02916			373.931	0.08899
						375.209	0.03083			374.445	0.08605
						375.722	0.02968			374.958	0.09132
						376.235	0.03123			375.471	0.0917
						376.748	0.02917			375.985	0.09431
						377.261	0.02996			376.498	0.09615
						377.774	0.03159			377.011	0.09749
						378.287	0.02989			377.524	0.09987
						378.8	0.02728			378.038	0.09968
						379.313	0.02839			378.552	0.10582
						379.826	0.03081			379.066	0.106
						380.339	0.0297			379.579	0.10742
						380.852	0.03092			380.092	0.10895
						381.366	0.02932			380.606	0.11404
						381.879	0.02945			381.119	0.11601
						382.392	0.02882			381.632	0.11822
						382.905	0.02733			382.146	0.12313
						383.418	0.02927			382.659	0.12393
						383.931	0.02949			383.173	0.12998
						384.444	0.02967			383.686	0.12923
						384.957	0.02842			384.199	0.13364
						385.47	0.02877			384.712	0.13801
						385.983	0.02936			385.225	0.14368
						386.496	0.02946			385.738	0.14864
						387.009	0.02939			386.251	0.14968
						387.522	0.02785			386.764	0.15584
						388.035	0.02854			387.278	0.16203
						388.548	0.03165			387.791	0.16044
										388.305	0.16842
										388.818	0.17387
										389.332	0.17949
										389.845	0.18746
										390.358	0.19576
										390.871	0.20961
										391.385	0.22391
										391.898	0.24124
										392.411	0.25589
										392.924	0.26931
										393.437	0.29212
										393.95	0.30983
										394.463	0.32777
										394.977	0.34392
										395.49	0.35905
										396.003	0.37985
										396.516	0.39557
										397.029	0.41585
										397.542	0.43668
										398.055	0.45915
										398.567	0.48861
										399.08	0.5181
										399.593	0.55825
										400.106	0.60231
										400.619	0.64635
										401.132	0.68998
										401.645	0.72203
										402.158	0.75998
										402.671	0.7918
										403.184	0.82232
										403.698	0.84832
										404.212	0.87996
										404.725	0.90403
										405.238	0.93168
										405.751	0.95369
										406.264	0.96789
										406.777	0.97994
										407.291	0.9881
										407.805	0.99704
										408.318	0.99749
										408.832	1
										409.346	0.98603
										409.859	0.98118
										410.372	0.97591
										410.885	0.96475
										411.398	0.95235
										411.911	0.9412
										412.424	0.928
										412.938	0.91165
										413.451	0.90009
										413.965	0.88323
										414.478	0.86464
										414.991	0.8457
										415.504	0.82989
										416.017	0.81181
										416.53	0.79032
										417.043	0.77428
										417.556	0.75136
										418.068	0.73371
										418.581	0.71184
										419.094	0.69503
										419.607	0.66822
										420.121	0.65551
										420.634	0.6242
										421.147	0.60661
										421.66	0.5834
										422.173	0.55506
										422.687	0.53293
										423.2	0.50405
										423.713	0.47699
										424.226	0.44511
										424.74	0.41538
										425.253	0.38823
										425.766	0.35954
										426.279	0.33009
										426.792	0.29913
										427.305	0.26801
										427.818	0.23693
										428.332	0.20085
										428.845	0.17153
										429.358	0.14342
										429.871	0.11375
										430.385	0.08561
										430.898	0.06212
										431.412	0.04578
										431.925	0.03599
										432.438	0.03369
										432.951	0.03154
										433.464	0.03283
										433.977	0.03174
										434.49	0.03215
										435.004	0.03394
										435.518	0.03298
										436.031	0.03172
										436.545	0.03104
										437.058	0.0334
										437.571	0.03076
										438.084	0.0321
										438.597	0.03079
										439.11	0.03118
										439.623	0.03113
										440.137	0.03356
										440.65	0.02949
										441.163	0.03253
										441.676	0.03252
										442.191	0.03313
										442.704	0.03158
										443.218	0.03188
										443.731	0.03189
										444.244	0.03201
										444.757	0.03122
										445.27	0.03176
										445.783	0.03169
										446.296	0.02899
										446.81	0.03316
										447.323	0.03162
										447.837	0.02972
										448.35	0.03122
										448.863	0.0289
										449.376	0.03271
										449.889	0.03
										450.402	0.03167
										450.916	0.03126
										451.429	0.03259
										451.942	0.0322
										452.455	0.03076
										452.968	0.03089
										453.481	0.031
										453.994	0.02975
										454.507	0.03303
										455.02	0.03059
										455.534	0.03035
										456.048	0.02849
										456.561	0.03005
										457.074	0.02966
										457.587	0.03002
										458.1	0.03149
										458.613	0.02819
										459.127	0.03081
										459.641	0.02912
										460.154	0.03196
										460.667	0.03047
										461.18	0.02962
										461.694	0.0284
										462.207	0.03095
										462.72	0.03162
										463.233	0.03269
										463.746	0.0277
										464.26	0.03074
										464.773	0.03007
										465.286	0.03222
										465.8	0.02892
										466.314	0.03028
										466.827	0.02788
										467.34	0.03041
										467.853	0.03017
										468.367	0.03163
										468.88	0.0309
										469.393	0.03073
										469.906	0.02766
										470.42	0.03021
										470.934	0.03023
										471.448	0.02935
										471.961	0.02707
										472.474	0.03021
										472.987	0.03188
										473.501	0.03041
										474.014	0.0295
										474.527	0.02928
										475.04	0.02921
										475.553	0.0314
										476.066	0.0307
										476.579	0.02829
										477.093	0.02729
										477.606	0.02944
										478.119	0.03082
										478.633	0.02855
										479.146	0.0306
										479.659	0.02967
										480.173	0.02868
										480.686	0.02915
										481.199	0.02863
										481.712	0.0296
										482.225	0.02803
										482.738	0.02931
										483.252	0.02918
										483.765	0.02873
										484.278	0.03266
										484.791	0.02987
										485.304	0.03042
										485.817	0.03042
										486.33	0.02827
										486.843	0.03236
										487.356	0.03133
										487.87	0.02983
										488.383	0.03033
										488.896	0.02709
										489.41	0.03068
										489.924	0.02939
										490.437	0.03014
										490.95	0.02841
										491.463	0.03201
										491.977	0.02998
										492.49	0.02979
										493.004	0.02782
										493.517	0.02969
										494.03	0.03135
										494.544	0.03091
										495.057	0.03227
										495.57	0.0318

## Sheet: Figure 2f
Methanol		Isopropanal
Time/s	PL	Time/s	PL
0.007	0.04279	0.007	0.04031
0.523	0.0451	0.523	0.04457
1.036	0.04257	1.036	0.04685
1.549	0.04205	1.549	0.04462
2.062	0.04382	2.062	0.04381
2.575	0.04172	2.575	0.04655
3.088	0.04329	3.088	0.04533
3.601	0.04679	3.601	0.04382
4.114	0.04171	4.114	0.04442
4.627	0.04621	4.627	0.04562
5.14	0.04461	5.141	0.04108
5.653	0.04643	5.654	0.04503
6.166	0.04479	6.167	0.04541
6.679	0.04252	6.68	0.04101
7.192	0.04213	7.193	0.04141
7.705	0.04697	7.706	0.04732
8.218	0.04379	8.219	0.04147
8.731	0.04402	8.732	0.0435
9.244	0.04148	9.245	0.04428
9.757	0.04538	9.758	0.0448
10.27	0.04327	10.271	0.04288
10.784	0.04426	10.784	0.04594
11.297	0.04169	11.297	0.05512
11.811	0.04497	11.81	0.065
12.325	0.04323	12.323	0.06192
12.838	0.04216	12.836	0.06681
13.351	0.04492	13.349	0.07794
13.864	0.04219	13.862	0.08146
14.377	0.05693	14.375	0.08925
14.89	0.08673	14.888	0.08464
15.403	0.08468	15.401	0.09714
15.916	0.07631	15.914	0.09319
16.429	0.10232	16.428	0.07317
16.942	0.10648	16.942	0.08026
17.455	0.10114	17.455	0.10751
17.968	0.14881	17.968	0.072
18.481	0.16241	18.482	0.05866
18.994	0.14615	18.995	0.05781
19.507	0.1043	19.508	0.05368
20.02	0.09278	20.021	0.05195
20.533	0.09522	20.535	0.04876
21.046	0.09463	21.048	0.05109
21.559	0.10092	21.561	0.05033
22.072	0.10309	22.074	0.04934
22.585	0.10354	22.587	0.05021
23.099	0.10457	23.1	0.0511
23.612	0.10921	23.613	0.04836
24.125	0.11157	24.126	0.04568
24.638	0.11199	24.639	0.04998
25.151	0.11443	25.152	0.04854
25.664	0.11333	25.665	0.04949
26.177	0.11685	26.178	0.04768
26.69	0.1164	26.691	0.04983
27.203	0.11571	27.204	0.04689
27.716	0.11263	27.718	0.04938
28.229	0.11708	28.231	0.05174
28.742	0.11904	28.744	0.04941
29.255	0.1185	29.258	0.04754
29.769	0.12042	29.771	0.04847
30.283	0.12143	30.284	0.04704
30.796	0.11938	30.797	0.05153
31.31	0.12109	31.31	0.04947
31.823	0.12434	31.823	0.04877
32.336	0.12293	32.336	0.04931
32.849	0.12405	32.849	0.04671
33.362	0.12537	33.362	0.04895
33.876	0.127	33.876	0.04632
34.389	0.12362	34.389	0.04848
34.902	0.12551	34.902	0.04631
35.415	0.1261	35.416	0.04882
35.928	0.12762	35.93	0.04823
36.441	0.12719	36.443	0.0468
36.954	0.12742	36.957	0.04562
37.467	0.12893	37.47	0.04679
37.98	0.12732	37.983	0.04649
38.493	0.12774	38.497	0.04717
39.006	0.12557	39.01	0.04866
39.519	0.12937	39.523	0.04862
40.032	0.13082	40.036	0.04655
40.545	0.1318	40.549	0.04779
41.058	0.13002	41.062	0.04607
41.571	0.12987	41.575	0.04868
42.084	0.13149	42.088	0.04781
42.597	0.13218	42.601	0.04626
43.11	0.13058	43.114	0.04863
43.623	0.12951	43.627	0.04725
44.136	0.13154	44.14	0.04498
44.649	0.13434	44.653	0.04797
45.162	0.13172	45.166	0.04664
45.675	0.12915	45.679	0.04763
46.188	0.13032	46.192	0.04541
46.701	0.13386	46.705	0.04818
47.215	0.12885	47.218	0.04503
47.728	0.12804	47.731	0.04685
48.241	0.13599	48.244	0.04773
48.754	0.13169	48.757	0.04901
49.267	0.13319	49.27	0.04414
49.781	0.13192	49.783	0.04577
50.294	0.131	50.296	0.0471
50.807	0.13545	50.809	0.04559
51.32	0.13395	51.323	0.04775
51.833	0.13085	51.836	0.04539
52.346	0.13091	52.349	0.04896
52.859	0.13106	52.863	0.04577
53.372	0.13332	53.376	0.04976
53.885	0.12703	53.889	0.04315
54.398	0.13091	54.402	0.04893
54.911	0.12872	54.915	0.04509
55.424	0.13308	55.428	0.0479
55.937	0.1304	55.941	0.04715
56.45	0.13357	56.454	0.04774
56.963	0.12801	56.967	0.04633
57.476	0.12921	57.481	0.04844
57.989	0.1317	57.994	0.04566
58.502	0.1316	58.507	0.04799
59.015	0.12772	59.02	0.04809
59.528	0.13354	59.533	0.04812
60.041	0.12721	60.046	0.04728
60.553	0.13008	60.558	0.04709
61.066	0.13008	61.072	0.04798
61.58	0.1272	61.585	0.04735
62.093	0.12787	62.098	0.04793
62.606	0.12622	62.611	0.0475
63.119	0.12659	63.124	0.04638
63.632	0.12151	63.637	0.0467
64.145	0.12149	64.15	0.04704
64.659	0.11698	64.663	0.04712
65.173	0.12083	65.176	0.04572
65.686	0.11689	65.689	0.04417
66.199	0.11603	66.202	0.04896
66.712	0.11839	66.715	0.0487
67.225	0.11957	67.228	0.04843
67.738	0.12298	67.741	0.04321
68.251	0.11698	68.254	0.05121
68.764	0.12273	68.768	0.04861
69.277	0.12172	69.281	0.04912
69.79	0.1183	69.794	0.04797
70.303	0.12232	70.307	0.04777
70.816	0.11458	70.82	0.05164
71.329	0.12107	71.333	0.04871
71.842	0.11975	71.846	0.04926
72.355	0.12389	72.359	0.04477
72.868	0.12408	72.873	0.04817
73.382	0.12015	73.386	0.04504
73.895	0.12367	73.899	0.04721
74.408	0.12653	74.413	0.04731
74.921	0.12583	74.926	0.04753
75.434	0.12678	75.439	0.04715
75.947	0.12307	75.952	0.04447
76.46	0.12408	76.465	0.04756
76.973	0.12485	76.978	0.05008
77.486	0.12654	77.491	0.04678
77.999	0.12991	78.004	0.04685
78.512	0.12974	78.517	0.05151
79.025	0.13159	79.031	0.04715
79.538	0.12896	79.544	0.0467
80.051	0.12838	80.057	0.04798
80.564	0.12994	80.57	0.0487
81.077	0.12984	81.083	0.04944
81.59	0.13413	81.596	0.04702
82.104	0.13427	82.109	0.04741
82.617	0.13221	82.622	0.04846
83.13	0.13532	83.135	0.04658
83.643	0.13865	83.648	0.04732
84.156	0.14022	84.161	0.04615
84.669	0.14284	84.674	0.04982
85.183	0.1458	85.187	0.04734
85.696	0.1458	85.7	0.04452
86.209	0.14756	86.214	0.04561
86.722	0.1495	86.727	0.05086
87.235	0.15426	87.24	0.04945
87.748	0.15307	87.753	0.04731
88.261	0.15696	88.266	0.04543
88.774	0.16229	88.779	0.04387
89.287	0.1699	89.292	0.04843
89.801	0.17082	89.805	0.04715
90.314	0.18043	90.318	0.04094
90.827	0.18949	90.831	0.04758
91.341	0.19346	91.344	0.04652
91.854	0.20529	91.858	0.04766
92.368	0.21157	92.371	0.04855
92.881	0.21817	92.884	0.04967
93.394	0.22419	93.397	0.048
93.907	0.23143	93.91	0.0521
94.42	0.243	94.423	0.04839
94.933	0.24883	94.936	0.04857
95.446	0.26504	95.449	0.05033
95.959	0.28378	95.963	0.04662
96.472	0.30618	96.476	0.04664
96.985	0.32499	96.989	0.04541
97.498	0.3444	97.503	0.04999
98.011	0.36733	98.016	0.04627
98.524	0.39241	98.529	0.04639
99.037	0.41006	99.042	0.04844
99.551	0.43346	99.555	0.04746
100.064	0.46364	100.068	0.04622
100.577	0.51211	100.581	0.04837
101.09	0.56069	101.095	0.04843
101.603	0.59425	101.608	0.05219
102.116	0.62128	102.121	0.04952
102.629	0.63681	102.634	0.04767
103.142	0.64843	103.147	0.04718
103.655	0.67086	103.661	0.04491
104.168	0.69836	104.174	0.04732
104.681	0.71809	104.687	0.04878
105.194	0.73992	105.2	0.04599
105.707	0.77318	105.713	0.0511
106.22	0.80869	106.226	0.05173
106.733	0.84788	106.739	0.04899
107.247	0.88023	107.252	0.04766
107.76	0.91031	107.765	0.05058
108.273	0.93804	108.278	0.05019
108.787	0.95887	108.791	0.04464
109.3	0.96586	109.304	0.0491
109.813	0.97429	109.817	0.04473
110.326	0.98835	110.33	0.04607
110.839	0.99249	110.843	0.04807
111.352	0.99876	111.356	0.04828
111.865	1	111.869	0.04973
112.378	0.99576	112.382	0.04886
112.891	0.99296	112.895	0.04596
113.404	0.98676	113.408	0.04449
113.918	0.98334	113.921	0.0502
114.431	0.98693	114.434	0.0506
114.944	0.97723	114.947	0.04872
115.457	0.97024	115.46	0.048
115.97	0.96386	115.973	0.04747
116.483	0.95782	116.486	0.04936
116.997	0.94625	116.999	0.04882
117.51	0.93416	117.512	0.04851
118.023	0.92467	118.025	0.0489
118.536	0.91233	118.538	0.04803
119.049	0.90323	119.05	0.05004
119.562	0.88735	119.563	0.05167
120.075	0.88019	120.076	0.05176
120.587	0.87014	120.589	0.0517
121.101	0.85828	121.103	0.04979
121.615	0.84446	121.616	0.04783
122.128	0.82926	122.129	0.048
122.641	0.81541	122.642	0.05033
123.154	0.80048	123.155	0.04773
123.668	0.78594	123.668	0.04877
124.181	0.77239	124.181	0.04922
124.695	0.75653	124.694	0.05081
125.208	0.74583	125.207	0.04814
125.721	0.73176	125.72	0.05052
126.234	0.71205	126.233	0.04897
126.747	0.69963	126.746	0.04928
127.26	0.68183	127.259	0.04903
127.773	0.65974	127.772	0.05084
128.287	0.64035	128.285	0.04937
128.8	0.62178	128.798	0.04777
129.313	0.60273	129.311	0.0477
129.826	0.58473	129.824	0.05042
130.339	0.56449	130.337	0.04861
130.852	0.54661	130.85	0.05294
131.365	0.52094	131.363	0.05189
131.878	0.50347	131.876	0.04499
132.391	0.48385	132.389	0.04729
132.904	0.45811	132.902	0.04698
133.417	0.43423	133.415	0.04841
133.93	0.41647	133.928	0.05112
134.444	0.39642	134.441	0.04982
134.957	0.37123	134.954	0.05004
135.47	0.3468	135.467	0.04442
135.983	0.3259	135.98	0.0485
136.496	0.30443	136.493	0.05058
137.009	0.28075	137.006	0.05027
137.522	0.26415	137.52	0.04925
138.035	0.23955	138.033	0.04926
138.548	0.21739	138.547	0.05034
139.061	0.19374	139.06	0.0457
139.574	0.17034	139.573	0.04943
140.087	0.15348	140.086	0.05109
140.6	0.13483	140.599	0.05081
141.113	0.11831	141.112	0.0483
141.626	0.10645	141.625	0.04823
142.139	0.09035	142.138	0.04953
142.652	0.08529	142.651	0.05164
143.165	0.07935	143.164	0.04831
143.678	0.07495	143.677	0.05269
144.192	0.08043	144.19	0.05221
144.705	0.07623	144.703	0.04814
145.218	0.07769	145.216	0.04926
145.731	0.07638	145.729	0.05234
146.244	0.07761	146.242	0.05359
146.757	0.07608	146.755	0.05028
147.27	0.07469	147.268	0.04598
147.783	0.07513	147.781	0.04869
148.296	0.07654	148.294	0.05353
148.809	0.07319	148.807	0.05061
149.322	0.07093	149.32	0.05022
149.835	0.07313	149.833	0.05203
150.348	0.07437	150.346	0.04837
150.861	0.07413	150.859	0.04904
151.374	0.07444	151.372	0.04907
151.888	0.07304	151.885	0.04907
152.401	0.07261	152.398	0.05135
152.914	0.07173	152.911	0.05113
153.427	0.07215	153.424	0.0487
153.94	0.07218	153.937	0.04865
154.453	0.0704	154.45	0.04845
154.966	0.07292	154.963	0.04954
155.479	0.0701	155.476	0.05003
155.992	0.0719	155.99	0.05002
156.505	0.0706	156.503	0.04896
157.018	0.07108	157.016	0.05148
157.531	0.07246	157.529	0.0477
158.044	0.07487	158.042	0.04857
158.557	0.07305	158.555	0.05291
159.07	0.07261	159.068	0.0523
159.583	0.06946	159.581	0.05019
160.097	0.06842	160.095	0.04754
160.61	0.06743	160.608	0.04799
161.123	0.07211	161.121	0.05001
161.636	0.0688	161.634	0.05091
162.149	0.06981	162.147	0.05016
162.663	0.06899	162.66	0.04703
163.176	0.06925	163.174	0.05159
163.689	0.06649	163.687	0.05121
164.202	0.0703	164.2	0.0485
164.715	0.0702	164.713	0.04881
165.228	0.06875	165.226	0.04755
165.741	0.07029	165.739	0.05059
166.254	0.06889	166.252	0.0507
166.767	0.06556	166.765	0.04945
167.28	0.06857	167.278	0.05582
167.793	0.06906	167.791	0.05561
168.306	0.07076	168.304	0.04865
168.819	0.06796	168.817	0.05104
169.334	0.07057	169.33	0.05094
169.847	0.0691	169.843	0.049
170.36	0.06673	170.356	0.05374
170.873	0.06533	170.869	0.05261
171.386	0.06912	171.382	0.05291
171.9	0.06761	171.895	0.04923
172.413	0.06956	172.408	0.05172
172.926	0.06795	172.921	0.04852
173.439	0.064	173.435	0.0544
173.952	0.06871	173.948	0.05179
174.465	0.06441	174.461	0.05339
174.978	0.06962	174.974	0.05069
175.491	0.06574	175.487	0.0514
176.004	0.06676	176	0.04966
176.517	0.06772	176.513	0.04954
177.03	0.06727	177.026	0.04865
177.543	0.06726	177.539	0.0507
178.056	0.06567	178.052	0.05219
178.569	0.0655	178.565	0.05216
179.082	0.06474	179.077	0.05073
179.595	0.06578	179.59	0.04736
180.108	0.06416	180.103	0.05089
180.621	0.06843	180.616	0.05125
181.134	0.06623	181.129	0.04508
181.647	0.06505	181.642	0.05012
182.161	0.06742	182.155	0.05123
182.674	0.06678	182.668	0.04864
183.187	0.06618	183.181	0.05034
183.7	0.06654	183.694	0.05037
184.213	0.06703	184.207	0.04635
184.726	0.06677	184.721	0.04854
185.239	0.06552	185.234	0.04826
185.752	0.0664	185.747	0.04931
186.266	0.0654	186.26	0.0491
186.779	0.06782	186.774	0.04874
187.293	0.06694	187.287	0.04926
187.807	0.06628	187.8	0.04863
188.32	0.06516	188.313	0.05129
188.834	0.06656	188.826	0.05175
189.347	0.06432	189.339	0.04748
189.86	0.06633	189.852	0.04912
190.373	0.06534	190.365	0.04861
190.886	0.06768	190.879	0.05036
191.4	0.06729	191.392	0.05116
191.913	0.06519	191.905	0.04595
192.426	0.06697	192.419	0.0498
192.938	0.06277	192.932	0.04688
193.451	0.066	193.445	0.04933
193.965	0.06304	193.958	0.04681
194.478	0.06789	194.472	0.04848
194.991	0.06577	194.985	0.0489
195.504	0.06364	195.498	0.04833
196.017	0.06486	196.011	0.04755
196.53	0.06467	196.524	0.04985
197.043	0.06284	197.037	0.04919
197.556	0.06336	197.55	0.04731
198.069	0.06162	198.063	0.05032
198.582	0.06382	198.577	0.04336
199.095	0.06367	199.09	0.04925
199.608	0.06415	199.603	0.04996
200.121	0.06264	200.116	0.05052
200.634	0.06264	200.629	0.04743
201.148	0.06489	201.143	0.0499
201.661	0.06501	201.656	0.04701
202.174	0.06373	202.169	0.04713
202.687	0.06126	202.682	0.04609
203.2	0.06196	203.195	0.05077
203.714	0.06562	203.708	0.04805
204.227	0.06287	204.221	0.04812
204.741	0.06359	204.734	0.04667
205.254	0.06163	205.247	0.04925
205.767	0.0662	205.76	0.04828
206.28	0.0635	206.273	0.04853
206.793	0.05972	206.786	0.0457
207.306	0.06508	207.299	0.05082
207.819	0.06344	207.813	0.04642
208.332	0.06253	208.327	0.04608
208.845	0.06277	208.84	0.04622
209.358	0.06013	209.354	0.04789
209.872	0.06187	209.868	0.04883
210.385	0.06219	210.381	0.04547
210.898	0.06358	210.894	0.04871
211.411	0.06406	211.407	0.04691
211.924	0.06243	211.92	0.04504
212.437	0.06413	212.433	0.0464
212.95	0.06266	212.946	0.04769
213.463	0.06228	213.459	0.04729
213.976	0.06357	213.972	0.04868
214.489	0.0619	214.485	0.045
215.002	0.06148	214.998	0.04822
215.515	0.06252	215.511	0.0453
216.028	0.06334	216.025	0.04741
216.541	0.06169	216.538	0.04753
217.054	0.06233	217.051	0.04565
217.567	0.06167	217.564	0.0477
218.08	0.06435	218.077	0.04472
218.593	0.06203	218.59	0.04438
219.106	0.06207	219.103	0.04903
219.619	0.0632	219.616	0.04858
220.132	0.05746	220.13	0.04766
220.645	0.06211	220.643	0.04787
221.158	0.06345	221.156	0.04593
221.672	0.06129	221.669	0.04534
222.186	0.06163	222.182	0.04766
222.699	0.0622	222.695	0.04672
223.212	0.06186	223.208	0.04843
223.725	0.06159	223.721	0.0461
224.238	0.06091	224.234	0.04506
224.751	0.06315	224.747	0.04912
225.264	0.05822	225.26	0.04825
225.777	0.06108	225.774	0.04575
226.291	0.05978	226.287	0.04619
226.804	0.06194	226.8	0.04825
227.317	0.06256	227.313	0.04612
227.83	0.05908	227.826	0.04911
228.343	0.06143	228.339	0.04414
228.856	0.06055	228.852	0.0483
229.369	0.06242	229.365	0.04719
229.883	0.0611	229.879	0.04792
230.396	0.06313	230.392	0.04395
230.909	0.06125	230.905	0.04592
231.422	0.06247	231.418	0.04649
231.935	0.05877	231.931	0.04729
232.448	0.06132	232.444	0.04442
232.961	0.06279	232.957	0.04442
233.474	0.06349	233.47	0.04698
233.987	0.056	233.983	0.04856
234.5	0.06053	234.496	0.04457
235.013	0.05852	235.009	0.04353
235.526	0.06024	235.523	0.04471
236.039	0.06156	236.036	0.04406
236.552	0.0601	236.549	0.04796
237.065	0.06266	237.062	0.04492
237.578	0.05995	237.575	0.04823
238.092	0.05918	238.088	0.04567
238.605	0.06103	238.601	0.04688
239.118	0.05922	239.114	0.04525
239.632	0.0618	239.627	0.04676
240.145	0.05814	240.14	0.04539
240.659	0.05804	240.654	0.04805
241.171	0.06127	241.167	0.04713
241.684	0.05902	241.68	0.04444
242.197	0.05829	242.194	0.04758
242.711	0.06152	242.707	0.04779
243.224	0.06145	243.22	0.04437
243.738	0.05993	243.734	0.04551
244.251	0.06179	244.247	0.04661
244.764	0.06062	244.76	0.04461
245.277	0.05789	245.273	0.04753
245.79	0.05785	245.786	0.04761
246.303	0.05997	246.299	0.04382
246.816	0.06124	246.812	0.04541
247.329	0.0579	247.325	0.04461
247.842	0.06099	247.838	0.04846
248.355	0.06177	248.351	0.04676
248.868	0.06201	248.864	0.04806
249.381	0.05807	249.377	0.04683
249.894	0.06019	249.89	0.04503
250.408	0.06133	250.403	0.04801
250.921	0.05869	250.916	0.04666
251.434	0.06185	251.429	0.04428
251.947	0.06162	251.942	0.04839
252.46	0.05595	252.455	0.04841
252.973	0.05843	252.968	0.04533
253.486	0.05977	253.481	0.04549
253.999	0.05907	253.994	0.04602
254.512	0.05891	254.507	0.04493
255.025	0.05976	255.02	0.04608
255.538	0.05672	255.533	0.04637
256.051	0.05751	256.046	0.04778
256.564	0.05779	256.559	0.04561
257.078	0.05971	257.072	0.0439
257.592	0.05887	257.585	0.04377
258.105	0.05947	258.098	0.04654
258.618	0.06091	258.612	0.04472
259.131	0.05636	259.125	0.04512
259.644	0.05672	259.638	0.0438
260.157	0.0585	260.151	0.04342
260.67	0.0576	260.665	0.04498
261.184	0.05616	261.179	0.04471
261.697	0.06067	261.692	0.0492
262.21	0.05717	262.205	0.04496
262.723	0.05639	262.718	0.04836
263.236	0.05857	263.231	0.04465
263.749	0.06004	263.744	0.04392
264.262	0.05926	264.257	0.04425
264.775	0.05846	264.77	0.04622
265.288	0.0591	265.283	0.04098
265.801	0.05874	265.796	0.04553
266.314	0.0598	266.31	0.04561
266.827	0.05917	266.823	0.04553
267.34	0.0554	267.336	0.04394
267.854	0.06038	267.849	0.04771
268.368	0.05727	268.362	0.04592
268.881	0.05759	268.875	0.04715
269.394	0.05937	269.388	0.04499
269.907	0.05562	269.901	0.04473
270.421	0.05473	270.414	0.04748
270.934	0.05643	270.927	0.04216
271.447	0.05713	271.44	0.04537
271.96	0.05883	271.953	0.04535
272.473	0.05585	272.467	0.04522
272.987	0.05597	272.98	0.0438
273.5	0.05878	273.493	0.04536
274.013	0.05876	274.006	0.04738
274.527	0.05597	274.519	0.04608
275.04	0.05698	275.032	0.04465
275.553	0.05956	275.545	0.043
276.066	0.05921	276.058	0.04432
276.58	0.05772	276.571	0.04726
277.093	0.05573	277.084	0.04629
277.606	0.05616	277.597	0.04372
278.12	0.05783	278.11	0.0448
278.633	0.0571	278.625	0.04178
279.146	0.05793	279.138	0.04405
279.66	0.05831	279.651	0.04211
280.173	0.0561	280.164	0.04343
280.686	0.05487	280.677	0.04345
281.2	0.05609	281.19	0.04551
281.714	0.0592	281.703	0.04309
282.227	0.0556	282.216	0.04491
282.74	0.05738	282.729	0.04662
283.253	0.05641	283.242	0.04321
283.766	0.05633	283.755	0.04331
284.279	0.05605	284.269	0.0438
284.792	0.05657	284.782	0.04124
285.306	0.05745	285.295	0.04173
285.819	0.05558	285.808	0.04603

## Sheet: Fgure 3
Time/min	Df/n (kHz)	DG/n (kHz)		Time/min	PL
0	-2942.64	12.5364		0	182.833
0.35222	-2945.13	12.4214		0.02788	174.914
0.52152	-2945.16	12.6378		0.05577	182.548
0.69338	-2943.73	12.6953		0.08355	183.506
0.86293	-2939.32	12.4372		0.11143	175.606
1.03368	-2942.43	12.572		0.35222	189.264
1.20352	-2939.45	12.4675		0.3801	178.959
1.37462	-2947.87	12.4841		0.40788	199.304
1.5447	-2937.84	12.4177		0.43577	179.471
1.7149	-2939.6	12.2729		0.46367	183.367
1.88458	-3315.52	199.575		0.49145	166.091
2.05482	-3819.53	398.233		0.52152	139.932
2.22628	-4258.65	413.988		0.55018	186.545
2.39605	-4269.91	425.563		0.57808	186.007
2.56665	-4282.64	437.823		0.60597	176.69
2.73658	-4292.57	448.537		0.63463	179.469
2.90627	-4298.26	459.41		0.66332	192.45
3.07615	-4303.6	469.47		0.69338	175.238
3.24627	-4311.61	476.914		0.7209	190.934
3.41708	-4315.62	485.326		1.65678	203.997
3.58655	-4321.42	494.922		1.68508	196.136
3.75623	-4326.54	500.033		1.7149	188.408
3.9267	-4332.59	509.36		1.74278	221.289
4.09627	-4336.75	513.245		1.77068	201.595
4.26608	-4339.12	521.127		1.79847	189.817
4.43762	-4343.24	525.899		1.82635	220.906
4.6073	-4348.41	531.082		1.85423	200.627
4.77777	-4352.92	538.743		2.083	187.94
4.9476	-4352.79	539.873		2.11088	183.116
5.11817	-4363.11	547.455		2.13907	200.711
5.28773	-4371.27	557.602		2.16755	192.468
5.45908	-4377.44	559.508		2.19567	214.906
5.6297	-4380	560.588		2.22628	172.323
5.79963	-4385.14	566.657		2.25427	200.735
5.96932	-4392.09	570.674		2.28242	194.589
6.13977	-4409.31	580.363		2.3103	204.099
6.30962	-4414.07	585.751		2.33833	182.507
6.47978	-4429.94	593.94		2.36597	164.396
6.65022	-4426.6	594.965		2.39605	161.516
6.82107	-4444.38	604.611		2.42422	212.843
6.99257	-4446.3	606.938		2.45262	215.716
7.16252	-4457.52	615.083		2.48052	193.402
7.33228	-4466.9	623.744		2.50852	185.397
7.50325	-4483.7	634.601		2.5363	206.142
7.67308	-4497.77	647.3		2.56665	173.673
7.84252	-4512.98	661.956		2.59428	203.266
8.01297	-4534.38	678.579		2.62242	190.881
8.18448	-4582	713.764		2.64995	180.564
8.35722	-4654.18	752.726		2.67783	227.977
8.52705	-4684.21	771.531		2.70598	207.341
8.69815	-4712.25	766.422		2.73658	233.57
8.86973	-4621.31	664.906		2.76448	194.781
9.04188	-4317.02	479.358		2.79237	195.879
9.21387	-4179.41	274.856		2.82015	218.672
9.38433	-4079.13	213.293		2.84803	222.979
9.55435	-3862.76	181.759		2.87593	164.729
9.72443	-3059.11	81.8861		2.90627	191.317
9.89917	-2906.37	28.9834		2.9342	205.411
10.0698	-2890.52	26.3911		2.96183	199.654
10.2404	-2881.9	26.1483		2.98962	256.964
10.4107	-2878.01	25.2755		3.01762	193.145
10.5819	-2875.19	25.03		3.04552	242.549
10.7521	-2867.91	24.6717		3.07615	208.318
10.9229	-2864.15	24.9138		3.10378	210.737
11.093	-2862.39	24.6001		3.13147	204.535
11.2635	-2858.32	24.6831		3.15937	178.18
11.4335	-2857.93	24.5959		3.18752	221.732
11.604	-2858.24	24.4366		3.21555	224.26
11.7734	-2856.22	24.6985		3.24627	231.971
11.9442	-2852.33	24.4873		3.27425	216.481
12.1141	-2848.09	24.1813		3.30203	231.49
12.2842	-2844.93	23.9961		3.33018	239.139
12.4549	-2842.83	23.8728		3.35858	226.765
12.6259	-2840.29	23.946		3.38673	217.373
12.7964	-2838.01	23.6455		3.41708	236.867
12.9671	nan	nan		3.44497	212.53
nan	nan	nan		3.47275	212.079
nan	nan	nan		3.50063	218.677
nan	nan	nan		3.52867	240.437
nan	nan	nan		3.5563	251.241
nan	nan	nan		3.58655	240.548
nan	nan	nan		3.61443	208.022
nan	nan	nan		3.64223	212.543
nan	nan	nan		3.67012	258.525
nan	nan	nan		3.698	267.464
nan	nan	nan		3.72605	205.145
nan	nan	nan		3.75623	244.948
nan	nan	nan		3.78402	269.962
nan	nan	nan		3.81217	237.47
nan	nan	nan		3.84007	226.833
nan	nan	nan		3.8681	232.278
nan	nan	nan		3.89625	203.084
nan	nan	nan		3.9267	228.005
nan	nan	nan		3.95475	239.866
nan	nan	nan		3.98237	230.756
nan	nan	nan		4.01027	235.38
nan	nan	nan		4.0383	238.764
nan	nan	nan		4.06593	236.992
nan	nan	nan		4.09627	207.871
nan	nan	nan		4.12417	231.278
				4.15195	226.381
				4.18008	245.87
				4.20797	215.172
				4.236	253.971
				4.26608	246.615
				4.29397	232.978
				4.32187	235.41
				4.35028	234.15
				4.37783	241.72
				4.40587	246.112
				4.43762	247.823
				4.46552	256.797
				4.49313	230.413
				4.52092	256.43
				4.5488	226.351
				4.57697	248.408
				4.6073	224.909
				4.63518	238.667
				4.66297	235.156
				4.69112	234.971
				4.71927	221.895
				4.74742	238.131
				4.77777	247.015
				4.80567	272.486
				4.8337	248.896
				4.86158	273.29
				4.88948	213.506
				4.91725	280.143
				4.9476	276.89
				4.97523	225.571
				5.00338	267.382
				5.03153	219.961
				5.05957	252.759
				5.08798	260.36
				5.11817	222.769
				5.14595	258.821
				5.17383	261.025
				5.20172	248.821
				5.22977	263.973
				5.2574	275.923
				5.28773	249.935
				5.31615	247.342
				5.3443	237.547
				5.37218	262.797
				5.40048	232.456
				5.42837	282.162
				5.45908	266.2
				5.48738	243.643
				5.51528	235.35
				5.54342	267.819
				5.57132	280.062
				5.5991	255.751
				5.6297	239.663
				5.65733	235.719
				5.68522	273.13
				5.713	257.616
				5.74113	260.663
				5.76928	263.051
				5.79963	238.926
				5.82752	272.26
				5.8553	262.916
				5.8832	268.076
				5.91108	287.319
				5.93912	272.247
				5.96932	256.324
				5.9971	247.372
				6.02525	268.184
				6.0534	237.309
				6.08155	255.007
				6.10958	281.139
				6.13977	260.44
				6.16755	231.863
				6.19543	254.405
				6.2236	283.26
				6.25163	290.215
				6.27953	267.058
				6.30962	289.436
				6.3377	299.237
				6.36562	297.163
				6.39365	281.831
				6.42153	267.943
				6.44943	317.556
				6.47978	281.291
				6.50767	249.048
				6.53545	296.629
				6.56333	266.959
				6.59122	238.707
				6.619	286.755
				6.65022	302.395
				6.67865	264.086
				6.70732	289.536
				6.73493	310.058
				6.76283	278.784
				6.79087	324.931
				6.82107	272.662
				6.84937	302.376
				6.87725	272.707
				6.90592	266.344
				6.93382	274.237
				6.9617	302.188
				6.99257	276.172
				7.02045	288.272
				7.04835	286.204
				7.07613	319.161
				7.10402	322.37
				7.13217	308.965
				7.16252	267.522
				7.1904	292.901
				7.21802	321.173
				7.24617	274.138
				7.27405	280.527
				7.30183	284.519
				7.33228	289.441
				7.3607	293.593
				7.38848	297.544
				7.41662	321.85
				7.4444	257.105
				7.4728	301.548
				7.50325	280.485
				7.53103	322.63
				7.55893	297.38
				7.58682	282.955
				7.61487	295.95
				7.64248	302.446
				7.67308	307.149
				7.70072	314.357
				7.7285	305.79
				7.75638	315.079
				7.78428	305.174
				7.81207	295.457
				7.84252	301.283
				7.87055	331.298
				7.89845	305.955
				7.9266	323.939
				7.95448	302.164
				7.98252	313.38
				8.01297	271.603
				8.04138	279.661
				8.06942	294.156
				8.09783	312.553
				8.12572	263.361
				8.15362	321.712
				8.18448	292.476
				8.21263	345.507
				8.24078	305.045
				8.27085	329.026
				8.29875	337.11
				8.32678	317.992
				8.35722	318.372
				8.385	346.905
				8.41288	312.284
				8.44078	325.787
				8.46857	362.483
				8.49672	372.66
				8.52705	381.217
				8.5552	357.742
				8.58335	382.629
				8.61088	391.415
				8.63903	402.028
				8.66718	374.745
				8.69815	397.187
				8.72618	415.979
				8.75433	415.855
				8.78275	436.447
				8.81063	441.837
				8.83878	437.696
				8.86973	498.946
				8.89817	602.485
				8.92658	645.58
				8.95447	791.193
				8.98262	822.103
				9.01065	887.651
				9.04188	934.427
				9.06977	965.167
				9.09895	977.639
				9.1271	1006.43
				9.15552	1104.33
				9.18352	1047.58
				9.21387	974.745
				9.24175	961.682
				9.26965	808.594
				9.29753	722.699
				9.32542	688.99
				9.35322	650.217
				9.38433	646.488
				9.41203	579.385
				9.44007	538.545
				9.46797	515.068
				9.49612	503.216
				9.524	431.737
				9.55435	424.434
				9.58213	381.254
				9.61002	364.847
				9.6379	319.873
				9.66568	350.961
				9.69358	313.96
				9.72443	243.836
				9.75207	242.891
				9.78022	184.943
				9.8081	177.616
				9.83652	195.83
				9.86455	198.692
				9.89917	197.996
				9.92703	170.223
				9.95492	187.511
				9.98292	168.033
				10.0112	200.003
				10.0392	172.435
				10.0698	230.051
				10.0979	190.964
				10.1261	197.367
				10.154	188.795
				10.1821	194.459
				10.2101	191.029
				10.2404	182.215
				10.2682	192.051
				10.2961	167.683
				10.324	181.775
				10.3522	172.9
				10.3799	158.974
				10.4107	148.303
				10.4387	144.042
				10.4668	166.805
				10.4953	175.955
				10.5234	167.736
				10.5513	176.8
				10.5819	170.83
				10.6098	200.212
				10.6375	171.273
				10.6654	185.148
				10.6933	154.047
				10.7215	157.164
				10.7521	178.538
				10.7799	164.709
				10.8077	189.99
				10.8362	180.912
				10.864	167.194
				10.8924	186.573
				10.9229	149.327
				10.9506	190.469
				10.9788	187.588
				11.0067	182.252
				11.0345	154.344
				11.0626	179.066
				11.093	139.989
				11.1209	163.869
				11.149	161.73
				11.1769	171.12
				11.2047	118.426
				11.2327	169.318
				11.2635	186.12
				11.2912	168.332
				11.3194	182.336
				11.3473	142.398
				11.375	158.515
				11.4035	169.864
				11.4335	130.185
				11.4614	141.113
				11.4893	147.176
				11.5175	138.717
				11.5455	143.012
				11.5734	178.038
				11.604	179.457
				11.6316	163.152
				11.6595	141.954
				11.6875	129.455
				11.7152	175.011
				11.7431	171.277
				11.7734	152.696
				11.8016	147.816
				11.8295	153.414
				11.8578	157.986
				11.8854	174.073
				11.9136	127.952
				11.9442	169.913
				11.9723	164.327
				12.0002	161.883
				12.028	166.011
				12.0559	121.705
				12.0835	169.653
				12.1141	158.617
				12.142	153.136
				12.1695	170.711
				12.1976	176.436
				12.2255	153.636
				12.2532	184.219
				12.2842	135.145
				12.3126	123.783
				12.3404	145.381
				12.3683	140.724
				12.3964	162.728
				12.4243	148.179
				12.4549	131.157
				12.4833	163.381
				12.5115	167.292
				12.5393	172.532
				12.5672	165.051
				12.5953	169.28
				12.6259	126.906
				12.6543	158.057
				12.6822	149.636
				12.7101	165.343
				12.7381	162.946
				12.7658	127.039
				12.7964	146.141
				12.8245	126.309
				12.8524	140.907
				12.8805	119.572
				12.9086	160.283
				12.9365	165.575

## Sheet: Figure 4a
Light-up				Dry				Immersion				IRF
Time/ns	Norm. PL	Time/ns	Fitting curve	Time/ns	Norm. PL	Time/ns	Fitting curve	Time/ns	Norm. PL	Time/ns	Fitting curve	Time/ns	Norm. PL	Time/ns	Fitting curve
-10.55	0.00033456	3.12188	0.38291	-9.96	-0.000181386	3.12594	0.03504	-9.96	-0.000401606	3.12594	0.03052	-9.96	-0.000181386	3.12594	0.03504
-10.3547	0.00234	3.20809	0.37331	-9.76469	0.000406623	3.21274	0.03357	-9.76469	0	3.21274	0.02961	-9.76469	0.000406623	3.21274	0.03357
-10.1594	0.00201	3.29431	0.36396	-9.56938	0.000310947	3.29955	0.03217	-9.56938	0.000803213	3.29955	0.02873	-9.56938	0.000310947	3.29955	0.03217
-9.96406	-0.001	3.31719	0.36152	-9.37406	-7.37503e-05	3.32125	0.03183	-9.37406	0.001	3.32125	0.02852	-9.37406	-7.37503e-05	3.32125	0.03183
-9.76875	-0.00134	3.38053	0.35484	-9.17875	-9.96625e-05	3.38635	0.03083	-9.17875	0	3.38635	0.02788	-9.17875	-9.96625e-05	3.38635	0.03083
-9.57344	-0.00167	3.46675	0.34595	-8.98344	-2.3919e-05	3.47316	0.02954	-8.98344	0.000200803	3.47316	0.02706	-8.98344	-2.3919e-05	3.47316	0.02954
-9.37813	0.00066912	3.5125	0.34132	-8.78813	4.7838e-05	3.51656	0.02892	-8.78813	-0.000401606	3.51656	0.02666	-8.78813	4.7838e-05	3.51656	0.02892
-9.18281	0.00134	3.55297	0.33728	-8.59281	-5.5811e-05	3.55997	0.02832	-8.59281	0.00141	3.55997	0.02627	-8.59281	-5.5811e-05	3.55997	0.02832
-8.9875	0.00134	3.63919	0.32883	-8.3975	-0.000157467	3.64677	0.02715	-8.3975	0.000200803	3.64677	0.02551	-8.3975	-0.000157467	3.64677	0.02715
-8.79219	-0.00066912	3.70781	0.32226	-8.20219	5.5811e-05	3.71188	0.0263	-8.20219	-0.001	3.71188	0.02495	-8.20219	5.5811e-05	3.71188	0.0263
-8.59688	-0.00033456	3.72541	0.32059	-8.00688	-0.000127568	3.73358	0.02603	-8.00688	0	3.73358	0.02477	-8.00688	-0.000127568	3.73358	0.02603
-8.40156	-0.00201	3.81163	0.31256	-7.81156	-1.5946e-05	3.82038	0.02496	-7.81156	-0.00060241	3.82038	0.02406	-7.81156	-1.5946e-05	3.82038	0.02496
-8.20625	0.00167	3.89785	0.30473	-7.61625	4.98313e-05	3.90719	0.02394	-7.61625	0.00161	3.90719	0.02337	-7.61625	4.98313e-05	3.90719	0.02394
-8.01094	0.00268	3.90313	0.30426	-7.42094	-0.000257129	3.99399	0.02296	-7.42094	0.00301	3.99399	0.0227	-7.42094	-0.000257129	3.99399	0.02296
-7.81563	0.00268	3.98407	0.2971	-7.22563	3.38853e-05	4.0808	0.02202	-7.22563	0.000803213	4.0808	0.02206	-7.22563	3.38853e-05	4.0808	0.02202
-7.62031	0.00201	4.07028	0.28965	-7.03031	-0.000109629	4.1025	0.0218	-7.03031	0.000200803	4.1025	0.0219	-7.03031	-0.000109629	4.1025	0.0218
-7.425	-0.00033456	4.09844	0.28727	-6.835	-2.59123e-05	4.1676	0.02113	-6.835	0.00060241	4.1676	0.02144	-6.835	-2.59123e-05	4.1676	0.02113
-7.22969	-0.00066912	4.1565	0.2824	-6.63969	-9.36828e-05	4.25441	0.02028	-6.63969	0.000401606	4.25441	0.02084	-6.63969	-9.36828e-05	4.25441	0.02028
-7.03438	0.00066912	4.24272	0.27533	-6.44438	-5.97975e-05	4.29781	0.01987	-6.44438	-0.000401606	4.29781	0.02055	-6.44438	-5.97975e-05	4.29781	0.01987
-6.83906	0.00201	4.29375	0.27122	-6.24906	-1.79393e-05	4.34122	0.01946	-6.24906	-0.001	4.34122	0.02026	-6.24906	-1.79393e-05	4.34122	0.01946
-6.64375	-0.00033456	4.32894	0.26843	-6.05375	-7.57435e-05	4.42802	0.01868	-6.05375	-0.000200803	4.42802	0.0197	-6.05375	-7.57435e-05	4.42802	0.01868
-6.44844	-0.001	4.41516	0.26171	-5.85844	5.97975e-05	4.49313	0.01812	-5.85844	0.000200803	4.49313	0.01929	-5.85844	5.97975e-05	4.49313	0.01812
-6.25313	-0.00301	4.48906	0.25608	-5.66313	1.19595e-05	4.51483	0.01794	-5.66313	0.000803213	4.51483	0.01916	-5.66313	1.19595e-05	4.51483	0.01794
-6.05781	0.00033456	4.50138	0.25515	-5.46781	0.000217264	4.60163	0.01722	-5.46781	-0.000401606	4.60163	0.01864	-5.46781	0.000217264	4.60163	0.01722
-5.8625	0.00033456	4.5876	0.24876	-5.2725	-0.000161453	4.68844	0.01654	-5.2725	0.000803213	4.68844	0.01813	-5.2725	-0.000161453	4.68844	0.01654
-5.66719	-0.00066912	4.67382	0.24253	-5.07719	-1.99325e-05	4.77524	0.01589	-5.07719	0.000200803	4.77524	0.01764	-5.07719	-1.99325e-05	4.77524	0.01589
-5.47188	0.001	4.68438	0.24178	-4.88188	-3.1892e-05	4.86205	0.01527	-4.88188	0.00060241	4.86205	0.01717	-4.88188	-3.1892e-05	4.86205	0.01527
-5.27656	-0.00134	4.76004	0.23646	-4.68656	4.38515e-05	4.88375	0.01512	-4.68656	0.00161	4.88375	0.01705	-4.68656	4.38515e-05	4.88375	0.01512
-5.08125	-0.00033456	4.84626	0.23054	-4.49125	-0.000163447	4.94885	0.01467	-4.49125	0.000401606	4.94885	0.01671	-4.49125	-0.000163447	4.94885	0.01467
-4.88594	-0.00066912	4.87969	0.22828	-4.29594	-4.7838e-05	5.03566	0.0141	-4.29594	0.00060241	5.03566	0.01627	-4.29594	-4.7838e-05	5.03566	0.0141
-4.69063	0	4.93247	0.22476	-4.10063	1.99325e-06	5.07906	0.01383	-4.10063	-0.000803213	5.07906	0.01605	-4.10063	1.99325e-06	5.07906	0.01383
-4.49531	-0.00033456	5.01869	0.21914	-3.90531	2.98988e-05	5.12247	0.01356	-3.90531	-0.000803213	5.12247	0.01584	-3.90531	2.98988e-05	5.12247	0.01356
-4.3	0.00066912	5.075	0.21554	-3.71	-5.38178e-05	5.20927	0.01304	-3.71	0.000401606	5.20927	0.01543	-3.71	-5.38178e-05	5.20927	0.01304
-4.10469	-0.001	5.10491	0.21365	-3.51469	-4.38515e-05	5.27438	0.01266	-3.51469	-0.00060241	5.27438	0.01513	-3.51469	-4.38515e-05	5.27438	0.01266
-3.90938	-0.00033456	5.19113	0.2083	-3.31938	-8.96963e-05	5.29608	0.01254	-3.31938	-0.00141	5.29608	0.01503	-3.31938	-8.96963e-05	5.29608	0.01254
-3.71406	-0.001	5.27031	0.20351	-3.12406	-1.5946e-05	5.38288	0.01206	-3.12406	-0.000401606	5.38288	0.01464	-3.12406	-1.5946e-05	5.38288	0.01206
-3.51875	-0.001	5.27735	0.20309	-2.92875	8.96963e-05	5.46969	0.01161	-2.92875	0.000401606	5.46969	0.01427	-2.92875	8.96963e-05	5.46969	0.01161
-3.32344	0	5.36357	0.198	-2.73344	-2.59123e-05	5.55649	0.01117	-2.73344	-0.001	5.55649	0.01391	-2.73344	-2.59123e-05	5.55649	0.01117
-3.12813	-0.001	5.44979	0.19305	-2.53813	-9.96625e-06	5.6433	0.01075	-2.53813	0.000200803	5.6433	0.01356	-2.53813	-9.96625e-06	5.6433	0.01075
-2.93281	0	5.46563	0.19215	-2.34281	-7.77368e-05	5.665	0.01065	-2.34281	0.00141	5.665	0.01347	-2.34281	-7.77368e-05	5.665	0.01065
-2.7375	-0.001	5.53601	0.18821	-2.1475	-6.97638e-05	5.7301	0.01035	-2.1475	-0.000401606	5.7301	0.01322	-2.1475	-6.97638e-05	5.7301	0.01035
-2.54219	-0.00066912	5.62223	0.1835	-1.95219	0.000340846	5.81691	0.00997	-1.95219	-0.000401606	5.81691	0.01289	-1.95219	0.000340846	5.81691	0.00997
-2.34688	0.00066912	5.66094	0.18143	-1.75688	0.00055213	5.86031	0.00979	-1.75688	0	5.86031	0.01273	-1.75688	0.00055213	5.86031	0.00979
-2.15156	0.00134	5.70845	0.17891	-1.56156	0.00146	5.90372	0.00961	-1.56156	0.00361	5.90372	0.01257	-1.56156	0.00146	5.90372	0.00961
-1.95625	0	5.79466	0.17443	-1.36625	0.00558	5.99052	0.00926	-1.36625	0.00703	5.99052	0.01227	-1.36625	0.00558	5.99052	0.00926
-1.76094	0.00335	5.85625	0.1713	-1.17094	0.02712	6.05563	0.00901	-1.17094	0.04598	6.05563	0.01204	-1.17094	0.02712	6.05563	0.00901
-1.56563	0.0174	5.88088	0.17007	-0.97563	0.10098	6.07733	0.00892	-0.97563	0.12912	6.07733	0.01197	-0.97563	0.10098	6.07733	0.00892
-1.37031	0.05353	5.9671	0.16581	-0.78031	0.25547	6.16413	0.0086	-0.78031	0.30382	6.16413	0.01168	-0.78031	0.25547	6.16413	0.0086
-1.175	0.12881	6.05156	0.16175	-0.585	0.47504	6.25094	0.0083	-0.585	0.54839	6.25094	0.0114	-0.585	0.47504	6.25094	0.0083
-0.97969	0.26129	6.05332	0.16166	-0.38969	0.71489	6.25094	0.0083	-0.38969	0.76566	6.25094	0.0114	-0.38969	0.71489	6.25094	0.0083
-0.78438	0.45701	6.13954	0.15762	-0.19438	0.90809	6.33774	0.00801	-0.19438	0.94297	6.33774	0.01113	-0.19438	0.90809	6.33774	0.00801
-0.58906	0.66711	6.22576	0.15367	0.0009375	1	6.42455	0.00773	0.0009375	1	6.42455	0.01087	0.0009375	1	6.42455	0.00773
-0.39375	0.81332	6.24688	0.15272	0.19625	0.99302	6.44625	0.00766	0.19625	0.99076	6.44625	0.01081	0.19625	0.99302	6.44625	0.00766
-0.19844	0.91636	6.31198	0.14983	0.39156	0.92032	6.51135	0.00746	0.39156	0.85562	6.51135	0.01062	0.39156	0.92032	6.51135	0.00746
-0.00313	1	6.3982	0.14608	0.58687	0.81587	6.59816	0.0072	0.58687	0.76205	6.59816	0.01037	0.58687	0.81587	6.59816	0.0072
0.19219	0.98996	6.44219	0.1442	0.78219	0.70087	6.64156	0.00708	0.78219	0.64799	6.64156	0.01025	0.78219	0.70087	6.64156	0.00708
0.3875	0.94011	6.48442	0.14243	0.9775	0.5937	6.68497	0.00696	0.9775	0.54137	6.68497	0.01014	0.9775	0.5937	6.68497	0.00696
0.58281	0.8896	6.57064	0.13886	1.17281	0.4923	6.77177	0.00672	1.17281	0.4492	6.77177	0.00991	1.17281	0.4923	6.77177	0.00672
0.77812	0.85514	6.6375	0.13616	1.36812	0.39196	6.83688	0.00655	1.36812	0.33133	6.83688	0.00974	1.36812	0.39196	6.83688	0.00655
0.97344	0.77752	6.65686	0.13539	1.56344	0.29189	6.85858	0.00649	1.56344	0.2253	6.85858	0.00968	1.56344	0.29189	6.85858	0.00649
1.16875	0.72365	6.74307	0.13201	1.75875	0.20548	6.94538	0.00628	1.75875	0.14598	6.94538	0.00947	1.75875	0.20548	6.94538	0.00628
1.36406	0.71161	6.82929	0.1287	1.95406	0.13609	7.03219	0.00607	1.95406	0.10763	7.03219	0.00926	1.95406	0.13609	7.03219	0.00607
1.55937	0.63566	6.83281	0.12857	2.14937	0.0919	7.03219	0.00607	2.14937	0.06205	7.03219	0.00926	2.14937	0.0919	7.03219	0.00607
1.75469	0.59284	6.91551	0.12549	2.34469	0.06734	7.11899	0.00587	2.34469	0.0498	7.11899	0.00905	2.34469	0.06734	7.11899	0.00587
1.95	0.55537	7.00173	0.12235	2.54	0.05256	7.2058	0.00568	2.54	0.04398	7.2058	0.00886	2.54	0.05256	7.2058	0.00568
2.14531	0.50953	7.02813	0.1214	2.73531	0.04414	7.2275	0.00564	2.73531	0.03896	7.2275	0.00881	2.73531	0.04414	7.2275	0.00564
2.34062	0.50151	7.08795	0.11929	2.93062	0.03842	7.2926	0.0055	2.93062	0.03675	7.2926	0.00867	2.93062	0.03842	7.2926	0.0055
2.53594	0.46069	7.17417	0.11631	3.12594	0.03451	7.37941	0.00533	3.12594	0.02851	7.37941	0.00848	3.12594	0.03451	7.37941	0.00533
2.73125	0.4356	7.22344	0.11464	3.32125	0.03156	7.42281	0.00525	3.32125	0.02771	7.42281	0.00839	3.32125	0.03156	7.42281	0.00525
2.92656	0.37939	7.26039	0.1134	3.51656	0.02899	7.46622	0.00516	3.51656	0.02892	7.46622	0.0083	3.51656	0.02899	7.46622	0.00516
3.12188	0.39746	7.34661	0.11057	3.71188	0.02701	7.55302	0.005	3.71188	0.02912	7.55302	0.00813	3.71188	0.02701	7.55302	0.005
3.31719	0.34962	7.41875	0.10825	3.90719	0.02463	7.61813	0.00489	3.90719	0.02088	7.61813	0.008	3.90719	0.02463	7.61813	0.00489
3.5125	0.32319	7.43283	0.1078	4.1025	0.0224	7.63983	0.00485	4.1025	0.02149	7.63983	0.00796	4.1025	0.0224	7.63983	0.00485
3.70781	0.32285	7.51905	0.10511	4.29781	0.0198	7.72663	0.0047	4.29781	0.02129	7.72663	0.00779	4.29781	0.0198	7.72663	0.0047
3.90313	0.32185	7.60526	0.10248	4.49313	0.01836	7.81344	0.00456	4.49313	0.02048	7.81344	0.00763	4.49313	0.01836	7.81344	0.00456
4.09844	0.29642	7.61406	0.10222	4.68844	0.01653	7.81344	0.00456	4.68844	0.01767	7.81344	0.00763	4.68844	0.01653	7.81344	0.00456
4.29375	0.27334	7.69148	0.09992	4.88375	0.01441	7.90024	0.00443	4.88375	0.01667	7.90024	0.00748	4.88375	0.01441	7.90024	0.00443
4.48906	0.2643	7.7777	0.09743	5.07906	0.01369	7.98705	0.0043	5.07906	0.01667	7.98705	0.00733	5.07906	0.01369	7.98705	0.0043
4.68438	0.23921	7.80938	0.09652	5.27438	0.01223	8.00875	0.00427	5.27438	0.01165	8.00875	0.00729	5.27438	0.01223	8.00875	0.00427
4.87969	0.21479	7.86392	0.09499	5.46969	0.01101	8.07385	0.00418	5.46969	0.01486	8.07385	0.00718	5.46969	0.01101	8.07385	0.00418
5.075	0.2178	7.95014	0.09262	5.665	0.00994	8.16066	0.00406	5.665	0.01365	8.16066	0.00704	5.665	0.00994	8.16066	0.00406
5.27031	0.20241	8.00469	0.09115	5.86031	0.00962	8.20406	0.004	5.86031	0.01084	8.20406	0.00697	5.86031	0.00962	8.20406	0.004
5.46563	0.18401	8.03636	0.09031	6.05563	0.00861	8.24747	0.00394	6.05563	0.01225	8.24747	0.0069	6.05563	0.00861	8.24747	0.00394
5.66094	0.18535	8.12258	0.08805	6.25094	0.00856	8.33427	0.00383	6.25094	0.01265	8.33427	0.00677	6.25094	0.00856	8.33427	0.00383
5.85625	0.18434	8.2	0.08607	6.44625	0.00772	8.39938	0.00375	6.44625	0.01024	8.39938	0.00667	6.44625	0.00772	8.39938	0.00375
6.05156	0.14821	8.2088	0.08585	6.64156	0.00737	8.42108	0.00373	6.64156	0.00964	8.42108	0.00664	6.64156	0.00737	8.42108	0.00373
6.24688	0.15256	8.29502	0.08371	6.83688	0.00655	8.50788	0.00363	6.83688	0.01004	8.50788	0.00651	6.83688	0.00655	8.50788	0.00363
6.44219	0.14085	8.38124	0.08162	7.03219	0.00638	8.59469	0.00353	7.03219	0.00843	8.59469	0.00639	7.03219	0.00638	8.59469	0.00353
6.6375	0.13817	8.39531	0.08128	7.2275	0.0057	8.68149	0.00344	7.2275	0.00904	8.68149	0.00627	7.2275	0.0057	8.68149	0.00344
6.83281	0.12613	8.46745	0.07958	7.42281	0.00535	8.7683	0.00335	7.42281	0.00843	8.7683	0.00616	7.42281	0.00535	8.7683	0.00335
7.02813	0.11542	8.55367	0.0776	7.61813	0.00496	8.79	0.00333	7.61813	0.00783	8.79	0.00613	7.61813	0.00496	8.79	0.00333
7.22344	0.11442	8.59063	0.07676	7.81344	0.00458	8.8551	0.00326	7.81344	0.00602	8.8551	0.00604	7.81344	0.00458	8.8551	0.00326
7.41875	0.10472	8.63989	0.07566	8.00875	0.00461	8.94191	0.00318	8.00875	0.00984	8.94191	0.00593	8.00875	0.00461	8.94191	0.00318
7.61406	0.10238	8.72611	0.07377	8.20406	0.00439	8.98531	0.00314	8.20406	0.00863	8.98531	0.00588	8.20406	0.00439	8.98531	0.00314
7.80938	0.09167	8.78594	0.07249	8.39938	0.00372	9.02872	0.0031	8.39938	0.00643	9.02872	0.00583	8.39938	0.00372	9.02872	0.0031
8.00469	0.09167	8.81233	0.07193	8.59469	0.00377	9.11552	0.00303	8.59469	0.00622	9.11552	0.00572	8.59469	0.00377	9.11552	0.00303
8.2	0.07862	8.89855	0.07014	8.79	0.00359	9.18063	0.00297	8.79	0.00622	9.18063	0.00565	8.79	0.00359	9.18063	0.00297
8.39531	0.07728	8.98125	0.06846	8.98531	0.00317	9.20233	0.00295	8.98531	0.00823	9.20233	0.00562	8.98531	0.00317	9.20233	0.00295
8.59063	0.07394	8.98477	0.06839	9.18063	0.00287	9.28913	0.00288	9.18063	0.00582	9.28913	0.00552	9.18063	0.00287	9.28913	0.00288
8.78594	0.0716	9.07099	0.06668	9.37594	0.00299	9.37594	0.00282	9.37594	0.00502	9.37594	0.00543	9.37594	0.00299	9.37594	0.00282
8.98125	0.07528	9.15721	0.06502	9.57125	0.00272	9.46274	0.00275	9.57125	0.00361	9.46274	0.00533	9.57125	0.00272	9.46274	0.00275
9.17656	0.06691	9.17656	0.06465	9.76656	0.00235	9.54955	0.00269	9.76656	0.00562	9.54955	0.00524	9.76656	0.00235	9.54955	0.00269
9.37188	0.0532	9.24343	0.0634	9.96188	0.00248	9.57125	0.00267	9.96188	0.00422	9.57125	0.00522	9.96188	0.00248	9.57125	0.00267
9.56719	0.06056	9.32965	0.06182	10.1572	0.00218	9.63635	0.00263	10.1572	0.00442	9.63635	0.00516	10.1572	0.00218	9.63635	0.00263
9.7625	0.05386	9.37188	0.06106	10.3525	0.00215	9.72316	0.00257	10.3525	0.00402	9.72316	0.00507	10.3525	0.00215	9.72316	0.00257
9.95781	0.05754	9.41586	0.06028	10.5478	0.00195	9.76656	0.00254	10.5478	0.00422	9.76656	0.00503	10.5478	0.00195	9.76656	0.00254
10.1531	0.05052	9.50208	0.05878	10.7431	0.00221	9.80997	0.00252	10.7431	0.00341	9.80997	0.00499	10.7431	0.00221	9.80997	0.00252
10.3484	0.04282	9.56719	0.05767	10.9384	0.00196	9.89677	0.00246	10.9384	0.00442	9.89677	0.0049	10.9384	0.00196	9.89677	0.00246
10.5437	0.04015	9.5883	0.05731	11.1337	0.0019	9.96188	0.00242	11.1337	0.00321	9.96188	0.00484	11.1337	0.0019	9.96188	0.00242
10.7391	0.04115	9.67452	0.05589	11.3291	0.00194	9.98358	0.00241	11.3291	0.00582	9.98358	0.00482	11.3291	0.00194	9.98358	0.00241
10.9344	0.03312	9.76074	0.0545	11.5244	0.00176	10.0704	0.00236	11.5244	0.00422	10.0704	0.00475	11.5244	0.00176	10.0704	0.00236
11.1297	0.0281	9.7625	0.05447	11.7197	0.00191	10.1572	0.00231	11.7197	0.00442	10.1572	0.00467	11.7197	0.00191	10.1572	0.00231
11.325	0.04483	9.84696	0.05314	11.915	0.00162	10.244	0.00227	11.915	0.00221	10.244	0.0046	11.915	0.00162	10.244	0.00227
11.5203	0.04215	9.93318	0.05182	12.1103	0.00167	10.3308	0.00222	12.1103	0.00301	10.3308	0.00452	12.1103	0.00167	10.3308	0.00222
11.7156	0.03413	9.95781	0.05144	12.3056	0.00157	10.3525	0.00221	12.3056	0.00402	10.3525	0.00451	12.3056	0.00157	10.3525	0.00221
11.9109	0.02777	10.0194	0.05053	12.5009	0.00163	10.4176	0.00218	12.5009	0.00402	10.4176	0.00445	12.5009	0.00163	10.4176	0.00218
12.1062	0.03011	10.1056	0.04927	12.6962	0.00144	10.5044	0.00214	12.6962	0.00422	10.5044	0.00439	12.6962	0.00144	10.5044	0.00214
12.3016	0.02877	10.1531	0.04859	12.8916	0.00144	10.5478	0.00212	12.8916	0.00241	10.5478	0.00435	12.8916	0.00144	10.5478	0.00212
12.4969	0.03446	10.1918	0.04804	13.0869	0.00131	10.5912	0.0021	13.0869	0.00402	10.5912	0.00432	13.0869	0.00131	10.5912	0.0021
12.6922	0.02442	10.2781	0.04685	13.2822	0.00139	10.678	0.00206	13.2822	0.00261	10.678	0.00425	13.2822	0.00139	10.678	0.00206
12.8875	0.02175	10.3484	0.0459	13.4775	0.00115	10.7431	0.00203	13.4775	0.00161	10.7431	0.00421	13.4775	0.00115	10.7431	0.00203
13.0828	0.02543	10.3643	0.04568	13.6728	0.00134	10.7648	0.00202	13.6728	0.00201	10.7648	0.00419	13.6728	0.00134	10.7648	0.00202
13.2781	0.02476	10.4505	0.04455	13.8681	0.00119	10.8516	0.00199	13.8681	0.00482	10.8516	0.00413	13.8681	0.00119	10.8516	0.00199
13.4734	0.01974	10.5367	0.04344	14.0634	0.00115	10.9384	0.00195	14.0634	0.00241	10.9384	0.00407	14.0634	0.00115	10.9384	0.00195
13.6687	0.01807	10.5437	0.04335	14.2587	0.00102	11.0252	0.00192	14.2587	0.00241	11.0252	0.00401	14.2587	0.00102	11.0252	0.00192
13.8641	0.01639	10.6229	0.04236	14.4541	0.00119	11.112	0.00189	14.4541	0.00341	11.112	0.00395	14.4541	0.00119	11.112	0.00189
14.0594	0.01773	10.7091	0.04131	14.6494	0.00118	11.1337	0.00188	14.6494	0.00321	11.1337	0.00394	14.6494	0.00118	11.1337	0.00188
14.2547	0.01539	10.7391	0.04095	14.8447	0.00108	11.1989	0.00186	14.8447	0.00221	11.1989	0.00389	14.8447	0.00108	11.1989	0.00186
14.45	0.01506	10.7954	0.04028	15.04	0.00101	11.2857	0.00183	15.04	0.0012	11.2857	0.00384	15.04	0.00101	11.2857	0.00183
14.6453	0.01539	10.8816	0.03928	15.2353	0.00105	11.3291	0.00181	15.2353	0.0012	11.3291	0.00381	15.2353	0.00105	11.3291	0.00181
14.8406	0.01171	10.9344	0.03868	15.4306	0.00095676	11.3725	0.0018	15.4306	0.00141	11.3725	0.00378	15.4306	0.00095676	11.3725	0.0018
15.0359	0.01372	10.9678	0.03831	15.6259	0.00115	11.4593	0.00177	15.6259	0.00361	11.4593	0.00373	15.6259	0.00115	11.4593	0.00177
15.2312	0.01673	11.054	0.03736	15.8212	0.000851118	11.5244	0.00175	15.8212	0.00221	11.5244	0.00369	15.8212	0.000851118	11.5244	0.00175
15.4266	0.0097	11.1297	0.03654	16.0166	0.000896963	11.5461	0.00174	16.0166	0.0012	11.5461	0.00368	16.0166	0.000896963	11.5461	0.00174
15.6219	0.01271	11.1402	0.03643	16.2119	0.000715577	11.6329	0.00171	16.2119	0.00261	11.6329	0.00363	16.2119	0.000715577	11.6329	0.00171
15.8172	0.01104	11.2265	0.03553	16.4072	0.000831186	11.7197	0.00169	16.4072	0.00181	11.7197	0.00358	16.4072	0.000831186	11.7197	0.00169
16.0125	0.01071	11.3127	0.03465	16.6025	0.000799294	11.8065	0.00166	16.6025	0	11.8065	0.00353	16.6025	0.000799294	11.8065	0.00166
16.2078	0.01204	11.325	0.03452	16.7978	0.000753449	11.8933	0.00164	16.7978	0.00060241	11.8933	0.00348	16.7978	0.000753449	11.8933	0.00164
16.4031	0.01138	11.3989	0.03379	16.9931	0.000900949	11.915	0.00163	16.9931	-0.000200803	11.915	0.00347	16.9931	0.000900949	11.915	0.00163
16.5984	0.00703	11.4851	0.03295	17.1884	0.000871051	11.9801	0.00162	17.1884	0.00221	11.9801	0.00344	17.1884	0.000871051	11.9801	0.00162
16.7937	0.00602	11.5203	0.03261	17.3837	0.000821219	12.0669	0.00159	17.3837	0.00261	12.0669	0.00339	17.3837	0.000821219	12.0669	0.00159
16.9891	0.00937	11.5713	0.03213	17.5791	0.000745476	12.1103	0.00158	17.5791	0.00261	12.1103	0.00337	17.5791	0.000745476	12.1103	0.00158
17.1844	0.00502	11.6576	0.03134	17.7744	0.000886997	12.1537	0.00157	17.7744	0.00221	12.1537	0.00335	17.7744	0.000886997	12.1537	0.00157
17.3797	0.00703	11.7156	0.03081	17.9697	0.00080926	12.2405	0.00155	17.9697	0	12.2405	0.0033	17.9697	0.00080926	12.2405	0.00155
17.575	0.01104	11.7438	0.03056	18.165	0.000861084	12.3056	0.00153	18.165	0.000200803	12.3056	0.00327	18.165	0.000861084	12.3056	0.00153
17.7703	0.00836	11.83	0.02981	18.3603	0.000713584	12.3273	0.00153	18.3603	0.00060241	12.3273	0.00326	18.3603	0.000713584	12.3273	0.00153
17.9656	0.00937	11.9109	0.02911	18.5556	0.000524225	12.4141	0.00151	18.5556	0.001	12.4141	0.00322	18.5556	0.000524225	12.4141	0.00151
18.1609	0.00803	11.9162	0.02907	18.7509	0.000753449	12.5009	0.00149	18.7509	0.001	12.5009	0.00318	18.7509	0.000753449	12.5009	0.00149
18.3562	0.00636	12.0024	0.02835	18.9462	0.000745476	12.5877	0.00147	18.9462	0.00161	12.5877	0.00314	18.9462	0.000745476	12.5877	0.00147
18.5516	0.00502	12.0886	0.02765	19.1416	0.000749462	12.6745	0.00145	19.1416	0.00261	12.6745	0.0031	19.1416	0.000749462	12.6745	0.00145
18.7469	0.00535	12.1062	0.02751	19.3369	0.000476387	12.6962	0.00145	19.3369	0.00241	12.6962	0.00309	19.3369	0.000476387	12.6962	0.00145
18.9422	0.00636	12.1749	0.02697	19.5322	0.000683685	12.7614	0.00143	19.5322	0.00141	12.7614	0.00306	19.5322	0.000683685	12.7614	0.00143
19.1375	0.001	12.2611	0.0263	19.7275	0.000661759	12.8482	0.00142	19.7275	0.00141	12.8482	0.00302	19.7275	0.000661759	12.8482	0.00142
19.3328	0.00769	12.3016	0.02599	19.9228	0.000673719	12.8916	0.00141	19.9228	0.00161	12.8916	0.003	19.9228	0.000673719	12.8916	0.00141
19.5281	0.00335	12.3473	0.02565	20.1181	0.000574056	12.935	0.0014	20.1181	0.00060241	12.935	0.00298	20.1181	0.000574056	12.935	0.0014
19.7234	0.00535	12.4335	0.02502	20.3134	0.000647807	13.0218	0.00138	20.3134	0.00141	13.0218	0.00295	20.3134	0.000647807	13.0218	0.00138
19.9187	0.00836	12.4969	0.02456	20.5087	0.000687672	13.0869	0.00137	20.5087	0.00321	13.0869	0.00292	20.5087	0.000687672	13.0869	0.00137
20.1141	0.00569	12.5198	0.0244	20.7041	0.000639834	13.1086	0.00137	20.7041	-0.000401606	13.1086	0.00291	20.7041	0.000639834	13.1086	0.00137
20.3094	0.00569	12.606	0.0238	20.8994	0.00064382	13.1954	0.00135	20.8994	0.00221	13.1954	0.00288	20.8994	0.00064382	13.1954	0.00135
20.5047	0.00234	12.6922	0.02321	21.0947	0.00065578	13.2822	0.00133	21.0947	0.00181	13.2822	0.00284	21.0947	0.00065578	13.2822	0.00133
20.7	0.00268	12.6922	0.02321	21.29	0.000504292	13.369	0.00132	21.29	0.00141	13.369	0.00281	21.29	0.000504292	13.369	0.00132
20.8953	0.00435	12.7784	0.02264	21.4853	0.000566083	13.4558	0.0013	21.4853	0.00141	13.4558	0.00278	21.4853	0.000566083	13.4558	0.0013
21.0906	0.00335	12.8646	0.02208	21.6806	0.000653786	13.4775	0.0013	21.6806	-0.000803213	13.4775	0.00277	21.6806	0.000653786	13.4775	0.0013
21.2859	0.00502	12.8875	0.02194	21.8759	0.000428549	13.5426	0.00129	21.8759	-0.000200803	13.5426	0.00274	21.8759	0.000428549	13.5426	0.00129
21.4812	0.00167	12.9508	0.02154	22.0712	0.000603955	13.6294	0.00128	22.0712	-0.00141	13.6294	0.00271	22.0712	0.000603955	13.6294	0.00128
21.6766	0.00201	13.0371	0.02101	22.2666	0.000406623	13.6728	0.00127	22.2666	0.00141	13.6728	0.0027	22.2666	0.000406623	13.6728	0.00127
21.8719	0.00167	13.0828	0.02073	22.4619	0.000534191	13.7162	0.00126	22.4619	0	13.7162	0.00268	22.4619	0.000534191	13.7162	0.00126
22.0672	0.001	13.1233	0.02049	22.6572	0.000456454	13.803	0.00125	22.6572	0.00181	13.803	0.00265	22.6572	0.000456454	13.803	0.00125
22.2625	0.00134	13.2095	0.01999	22.8525	0.000599969	13.8681	0.00124	22.8525	0.00060241	13.8681	0.00263	22.8525	0.000599969	13.8681	0.00124
22.4578	0.00066912	13.2781	0.0196	23.0478	0.000591996	13.8898	0.00124	23.0478	0.001	13.8898	0.00262	23.0478	0.000591996	13.8898	0.00124
22.6531	0.00234	13.2957	0.0195	23.2431	0.000302974	13.9766	0.00122	23.2431	0.00141	13.9766	0.00259	23.2431	0.000302974	13.9766	0.00122
22.8484	0.00368	13.3819	0.01902	23.4384	0.000623888	14.0634	0.00121	23.4384	0.000401606	14.0634	0.00256	23.4384	0.000623888	14.0634	0.00121
23.0437	-0.00066912	13.4682	0.01855	23.6337	0.000566083	14.1502	0.0012	23.6337	0.0012	14.1502	0.00253	23.6337	0.000566083	14.1502	0.0012
23.2391	0.00234	13.4734	0.01852	23.8291	0.000488346	14.237	0.00119	23.8291	0.00181	14.237	0.0025	23.8291	0.000488346	14.237	0.00119
23.4344	0.00167	13.5544	0.0181	24.0244	0.000388684	14.2587	0.00118	24.0244	0.000200803	14.2587	0.0025	24.0244	0.000388684	14.2587	0.00118
23.6297	0.00201	13.6406	0.01765	24.2197	0.000344832	14.3239	0.00117	24.2197	0.00201	14.3239	0.00248	24.2197	0.000344832	14.3239	0.00117
23.825	0.00301	13.6687	0.01751	24.415	0.000607942	14.4107	0.00116	24.415	-0.001	14.4107	0.00245	24.415	0.000607942	14.4107	0.00116
24.0203	0.00435	13.7268	0.01722	24.6103	0.000504292	14.4541	0.00116	24.6103	0.00261	14.4541	0.00243	24.6103	0.000504292	14.4541	0.00116
24.2156	0.00167	13.813	0.0168	24.8056	0.000526218	14.4975	0.00115	24.8056	0	14.4975	0.00242	24.8056	0.000526218	14.4975	0.00115
24.4109	0.00066912	13.8641	0.01655	25.0009	0.0004724	14.5843	0.00114	25.0009	0.001	14.5843	0.0024	25.0009	0.0004724	14.5843	0.00114
24.6062	0.00201	13.8993	0.01639	25.1962	0.000494326	14.6494	0.00113	25.1962	0.000200803	14.6494	0.00238	25.1962	0.000494326	14.6494	0.00113
24.8016	0.00033456	13.9855	0.01599	25.3916	0.00039865	14.6711	0.00113	25.3916	0.00321	14.6711	0.00237	25.3916	0.00039865	14.6711	0.00113
24.9969	0.00301	14.0594	0.01565	25.5869	0.000372738	14.7579	0.00112	25.5869	-0.000401606	14.7579	0.00234	25.5869	0.000372738	14.7579	0.00112
25.1922	0.00066912	14.0717	0.01559	25.7822	0.000458448	14.8447	0.00111	25.7822	0.00060241	14.8447	0.00232	25.7822	0.000458448	14.8447	0.00111
25.3875	0.00201	14.1579	0.01521	25.9775	0.00033088	14.9315	0.0011	25.9775	0.00141	14.9315	0.00229	25.9775	0.00033088	14.9315	0.0011
25.5828	0.00301	14.2441	0.01484	26.1728	0.000470407	15.0183	0.00109	26.1728	-0.000200803	15.0183	0.00227	26.1728	0.000470407	15.0183	0.00109
25.7781	0.00368	14.2547	0.0148	26.3681	0.000358785	15.04	0.00108	26.3681	0.00060241	15.04	0.00226	26.3681	0.000358785	15.04	0.00108
25.9734	0.00468	14.3303	0.01448	26.5634	0.000538178	15.1051	0.00108	26.5634	-0.001	15.1051	0.00225	26.5634	0.000538178	15.1051	0.00108
26.1687	0.001	14.4166	0.01413	26.7587	0.000380711	15.1919	0.00107	26.7587	0.00281	15.1919	0.00222	26.7587	0.000380711	15.1919	0.00107
[truncated: 811 more rows]

[truncated: 20 more sheets: Figure 4b, Figure 4c, Figure 4e, Supplementary Figure 1, Supplementary Figure 2, Supplementary Figure 3, Supplementary Figure 7a, Supplementary Figure 8, Supplementary Figure 12, Supplementary Figure 13, Supplementary Figure 14, Supplementary Figure 17, Supplementary Figure 20, Supplementary Figure 24, Supplementary Figure 25, Supplementary Figure 26, Supplementary Figure 28, Supplementary Figure 30, Supplementary Figure 31, Supplementary Figure 32]
